# Supplementary material for: Development of Highly Multiplex Targeted Proteomics Assays in Biofluids Using a Nominal Mass Ion Trap Mass Spectrometer
Source: Mol Cell Proteomics. 2026 Jan 7;25(2):101506. doi: 10.1016/j.mcpro.2026.101506 (PMC12914430; doi:10.1016/j.mcpro.2026.101506)
Supplement: Supplemental Tables [file mmc1.xlsx]

## Sheet: SupplementalTable_CSF_ADvHC
	Protein	Peptide	Peptide Modified Sequence	Precursor Mz	Precursor Charge	logFC	AveExpr	t	P.Value	adj.P.Val	B
1	sp|P10636|TAU_HUMAN	SGYSSPGSPGTPGSR	SGYSSPGSPGTPGSR	697.321	2	1.77983	12.9873	5.60844	3.64e-06	0.0032812	4.28579
2	sp|P14618|KPYM_HUMAN	IYVDDGLISLQVK	IYVDDGLISLQVK	731.911	2	1.5656	17.1279	5.08512	1.22e-05	0.00547998	3.22525
3	sp|P17174|AATC_HUMAN	LALGDDSPALK	LALGDDSPALK	550.303	2	1.13427	17.234	4.2354	0.000155246	0.0409832	0.910391
4	sp|P02649|APOE_HUMAN	EQVAEVR	EQVAEVR	415.722	2	1.26367	20.4613	4.20686	0.000212361	0.0409832	0.657969
5	apoE_E4	LGADMEDVR	LGADMEDVR	503.237	2	7.56316	17.1617	4.15739	0.000232124	0.0409832	0.572301
6	sp|P14618|KPYM_HUMAN	LDIDSPPITAR	LDIDSPPITAR	599.327	2	1.25191	18.0747	4.00729	0.000302481	0.0409832	0.306133
7	sp|P22303|ACES_HUMAN	LLSATDTLDEAER	LLSATDTLDEAER	717.36	2	0.972112	14.7543	3.98998	0.000318051	0.0409832	0.260723
8	sp|P02649|APOE_HUMAN	SELEEQLTPVAEETR	SELEEQLTPVAEETR	865.926	2	1.27735	20.118	3.91986	0.000389537	0.0411562	0.0773987
9	sp|P00558|PGK1_HUMAN	ACANPAAGSVILLENLR	AC[+57]ANPAAGSVILLENLR	884.972	2	0.832096	16.1668	3.90155	0.000410649	0.0411562	0.0297014
10	sp|P04075|ALDOA_HUMAN	GILAADESTGSIAK	GILAADESTGSIAK	666.854	2	1.06914	18.1388	3.86203	0.000460068	0.0414981	-0.0729438
11	sp|Q8WXD2|SCG3_HUMAN	QADAYVEK	QADAYVEK	462.227	2	1.57548	17.4837	3.79976	0.00062833	0.0466091	-0.316827
12	sp|P04075|ALDOA_HUMAN	IGEHTPSALAIMENANVLAR	IGEHTPSALAIMENANVLAR	703.037	3	1.17184	19.2467	3.76005	0.000615804	0.0466091	-0.336022
13	sp|P02649|APOE_HUMAN	GEVQAMLGQSTEELR	GEVQAMLGQSTEELR	824.404	2	1.26279	22.0886	3.72947	0.00067175	0.0466091	-0.4144
14	sp|P00492|HPRT_HUMAN	TMQTLLSLVR	TMQTLLSLVR	581.337	2	1.00737	14.9341	3.61455	0.000929346	0.0495697	-0.706582
15	sp|P17174|AATC_HUMAN	HIYLLPSGR	HIYLLPSGR	528.303	2	0.895935	18.6858	3.60461	0.000955646	0.0495697	-0.731671
16	sp|P31150|GDIA_HUMAN	FLMANGQLVK	FLMANGQLVK	560.813	2	-1.86479	19.2493	-3.58543	0.00100844	0.0495697	-0.779998
17	sp|P05067|A4_HUMAN	AVIQHFQEK	AVIQHFQEK	367.201	3	1.1298	17.5903	3.57022	0.00117574	0.0495697	-0.874358
18	sp|Q99497|PARK7_HUMAN	GAEEMETVIPVDVMR	GAEEMETVIPVDVMR	838.405	2	0.875164	16.5523	3.53929	0.00114726	0.0495697	-0.895839
19	sp|Q8WXD2|SCG3_HUMAN	LNVEDVDSTK	LNVEDVDSTK	560.28	2	1.16086	18.0182	3.53028	0.0013096	0.0495697	-0.970085
20	sp|P13591|NCAM1_HUMAN	QDDGGSPIR	QDDGGSPIR	472.725	2	1.17513	18.622	3.49679	0.00147606	0.0495697	-1.07074
21	sp|Q8WXD2|SCG3_HUMAN	FQDDPDGLHQLDGTPLTAEDIVHK	FQDDPDGLHQLDGTPLTAEDIVHK	666.075	4	1.07788	17.7364	3.46344	0.00141627	0.0495697	-1.08477
22	sp|Q96KN2|CNDP1_HUMAN	EWVAIESDSVQPVPR	EWVAIESDSVQPVPR	571.293	3	1.03071	17.5895	3.45538	0.00144819	0.0495697	-1.10474
23	sp|P07195|LDHB_HUMAN	SADTLWDIQK	SADTLWDIQK	588.798	2	1.02994	17.3706	3.45401	0.00145369	0.0495697	-1.10814
24	sp|P01024|CO3_HUMAN	VVLVAVDK	VVLVAVDK	421.771	2	0.604872	21.7981	3.45323	0.00145684	0.0495697	-1.11008
25	sp|P05060|SCG1_HUMAN	NYLNYGEEGAPGK	NYLNYGEEGAPGK	706.328	2	1.23482	16.2513	3.45438	0.00148643	0.0495697	-1.11456
26	sp|P14618|KPYM_HUMAN	VVEVGSK	VVEVGSK	359.211	2	0.884878	17.4232	3.46912	0.00154357	0.0495697	-1.11587
27	sp|Q06481|APLP2_HUMAN	EMIFNAER	EMIFNAER	505.242	2	0.932959	19.6067	3.43881	0.00151601	0.0495697	-1.14574
28	sp|P02649|APOE_HUMAN	ALMDETMK	ALMDETMK	469.72	2	1.33436	21.9547	3.44714	0.0015937	0.0495697	-1.14933
29	sp|P02649|APOE_HUMAN	SWFEPLVEDMQR	SWFEPLVEDMQR	768.861	2	1.02154	23.043	3.43067	0.00155043	0.0495697	-1.16584
30	sp|Q9ULB1|NRX1A_HUMAN	ITTQITAGAR	ITTQITAGAR	516.296	2	0.686383	18.6885	3.38138	0.00195079	0.0586539	-1.32321
31	sp|P02649|APOE_HUMAN	VEQAVETEPEPELR	VEQAVETEPEPELR	813.404	2	0.890046	18.1788	3.30689	0.00217561	0.0588292	-1.46869
32	sp|P07195|LDHB_HUMAN	IVVVTAGVR	IVVVTAGVR	457.295	2	0.832245	19.9619	3.30738	0.00221751	0.0588292	-1.47113
33	sp|P04075|ALDOA_HUMAN	FSHEEIAMATVTALR	FSHEEIAMATVTALR	559.287	3	0.86582	16.4324	3.30451	0.00218972	0.0588292	-1.47445
34	sp|P02649|APOE_HUMAN	QWAGLVEK	QWAGLVEK	465.756	2	0.850963	24.3827	3.30107	0.00221024	0.0588292	-1.48278
35	sp|Q96GD0|PLPP_HUMAN	LAGDPSAGDGAAPR	LAGDPSAGDGAAPR	627.807	2	0.848524	12.6211	3.27172	0.00260631	0.0608602	-1.57915
36	sp|P17174|AATC_HUMAN	TPGTWNHITDQIGMFSFTGLNPK	TPGTWNHITDQIGMFSFTGLNPK	854.753	3	1.03437	17.0515	3.24982	0.00253914	0.0608602	-1.60646
37	sp|P31150|GDIA_HUMAN	FQLLEGPPESMGR	FQLLEGPPESMGR	730.864	2	0.761572	17.2392	3.24098	0.00260044	0.0608602	-1.62771
38	sp|Q9Y6R7|FCGBP_HUMAN	SLAAYTAACQAAGVAVKPWR	SLAAYTAAC[+57]QAAGVAVKPWR	697.698	3	-0.696119	17.5824	-3.23372	0.00265175	0.0608602	-1.64511
39	sp|Q9ULB1|NRX1A_HUMAN	DTSNLHTVK	DTSNLHTVK	507.764	2	0.86434	15.0756	3.23943	0.00283654	0.0608602	-1.6538
40	sp|P06733|ENOA_HUMAN	HIADLAGNSEVILPVPAFNVINGGSHAGNK	HIADLAGNSEVILPVPAFNVINGGSHAGNK	753.648	4	0.712551	18.2016	3.21621	0.00277961	0.0608602	-1.68703
41	sp|P05060|SCG1_HUMAN	GEAGAPGEEDIQGPTK	GEAGAPGEEDIQGPTK	778.365	2	1.16681	18.0813	3.22308	0.00296038	0.0608602	-1.69146
42	sp|Q9ULB1|NRX1A_HUMAN	SDLYIGGVAK	SDLYIGGVAK	511.779	2	0.973596	16.7479	3.21273	0.00280577	0.0608602	-1.69536
43	sp|P05060|SCG1_HUMAN	VAQLDQLLHYR	VAQLDQLLHYR	452.586	3	0.706086	18.0006	3.20672	0.00285135	0.0608602	-1.7097
44	sp|P02649|APOE_HUMAN	AQAWGER	AQAWGER	409.201	2	0.819697	24.0377	3.21458	0.00302682	0.0608602	-1.71101
45	sp|P02649|APOE_HUMAN	VQAAVGTSAAPVPSDNH	VQAAVGTSAAPVPSDNH	810.902	2	0.881939	24.0921	3.1931	0.00313349	0.0614437	-1.74625
46	sp|P05067|A4_HUMAN	EWEEAER	EWEEAER	474.707	2	1.17383	18.453	3.19283	0.00320341	0.0614782	-1.76094
47	sp|P07195|LDHB_HUMAN	FIIPQIVK	FIIPQIVK	479.31	2	0.969676	16.8222	3.18327	0.00303626	0.0608602	-1.76558
48	sp|P02649|APOE_HUMAN	QQTEWQSGQR	QQTEWQSGQR	624.292	2	1.45147	19.5106	3.16191	0.0034713	0.0639003	-1.8316
49	sp|P17174|AATC_HUMAN	NLDYVATSIHEAVTK	NLDYVATSIHEAVTK	554.29	3	0.858554	17.4392	3.14879	0.00332898	0.0625571	-1.84735
50	sp|P14618|KPYM_HUMAN	LNFSHGTHEYHAETIK	LNFSHGTHEYHAETIK	471.731	4	0.960506	17.9593	3.13656	0.00370683	0.0668712	-1.88931
51	sp|P00505|AATM_HUMAN	VGAFTMVCK	VGAFTMVC[+57]K	506.751	2	1.13485	14.527	3.10035	0.00378567	0.0669545	-1.96141
52	sp|P17174|AATC_HUMAN	ITWSNPPAQGAR	ITWSNPPAQGAR	649.336	2	0.836686	18.6148	3.09306	0.00392396	0.0680656	-1.97724
53	sp|P06396|GELS_HUMAN	YIETDPANR	YIETDPANR	539.762	2	0.653041	21.3471	3.07095	0.00438898	0.0700629	-2.03759
54	sp|P06733|ENOA_HUMAN	IGAEVYHNLK	IGAEVYHNLK	381.877	3	0.767094	16.3644	3.06112	0.00450094	0.0700629	-2.05967
55	sp|P14618|KPYM_HUMAN	NTGIICTIGPASR	NTGIIC[+57]TIGPASR	680.356	2	0.888036	19.7684	3.05288	0.0042903	0.0700629	-2.07223
56	sp|P41222|PTGDS_HUMAN	AQGFTEDTIVFLPQTDK	AQGFTEDTIVFLPQTDK	637.323	3	0.734247	26.2992	3.04319	0.00440083	0.0700629	-2.09474
57	sp|P02649|APOE_HUMAN	AATVGSLAGQPLQER	AATVGSLAGQPLQER	749.405	2	0.645252	25.0019	3.04006	0.00443719	0.0700629	-2.10202
58	sp|Q9P2S2|NRX2A_HUMAN	IMLPNAMHTEAEDVSLR	IMLPNAMHTEAEDVSLR	642.985	3	-1.02285	20.2233	-3.03189	0.00453313	0.0700629	-2.12093
59	sp|P17174|AATC_HUMAN	VNLGVGAYR	VNLGVGAYR	474.767	2	0.877969	16.2308	3.02773	0.00458283	0.0700629	-2.13057
60	sp|Q9H4F8|SMOC1_HUMAN	SYESMCEYQR	SYESMC[+57]EYQR	676.766	2	0.982966	17.1787	3.02653	0.00491683	0.0707845	-2.13709
61	sp|Q24JP5|T132A_HUMAN	VPGPAEGPAEPAAEASDEAER	VPGPAEGPAEPAAEASDEAER	683.984	3	0.581051	15.9818	3.01265	0.00484078	0.0707845	-2.1625
62	sp|P06733|ENOA_HUMAN	LMIEMDGTENK	LMIEMDGTENK	640.797	2	0.934848	15.0939	2.99761	0.00495794	0.0707845	-2.20008
63	sp|P78509|RELN_HUMAN	QFGIQFR	QFGIQFR	448.243	2	1.01038	16.3032	2.9916	0.00503622	0.0707845	-2.21391
64	sp|P05060|SCG1_HUMAN	CIIEVLSNALSK	C[+57]IIEVLSNALSK	673.871	2	0.754729	19.3686	2.98405	0.00513617	0.0707845	-2.23125
65	sp|Q8WXD2|SCG3_HUMAN	GENDETVSNTLTLTNGLER	GENDETVSNTLTLTNGLER	688.334	3	0.919867	14.4059	2.98344	0.00514424	0.0707845	-2.23264
66	sp|P06396|GELS_HUMAN	TGAQELLR	TGAQELLR	444.251	2	0.771851	22.2889	2.98147	0.00551345	0.0720743	-2.23727
67	sp|P05413|FABPH_HUMAN	LGVEFDETTADDR	LGVEFDETTADDR	734.334	2	0.938003	13.9648	2.97603	0.0052443	0.0707845	-2.24964
68	sp|P49641|MA2A2_HUMAN	FVVLFNPLEQER	FVVLFNPLEQER	745.904	2	0.81476	16.2384	2.97504	0.00525783	0.0707845	-2.25191
69	sp|Q8WXD2|SCG3_HUMAN	TEAYLEAIR	TEAYLEAIR	533.282	2	0.909265	17.4687	2.96762	0.00536005	0.0710995	-2.26889
70	sp|P05067|A4_HUMAN	VESLEQEAANER	VESLEQEAANER	687.828	2	1.01357	18.9408	2.93629	0.00607859	0.0765545	-2.32677
71	sp|P02649|APOE_HUMAN	LEEQAQQIR	LEEQAQQIR	557.796	2	0.793403	21.6376	2.91844	0.00646366	0.079866	-2.37606
72	sp|Q24JP5|T132A_HUMAN	EPGVTSIEVR	EPGVTSIEVR	543.793	2	0.845675	15.9468	2.91927	0.00607361	0.0765545	-2.37899
73	sp|P06396|GELS_HUMAN	QTQVSVLPEGGETPLFK	QTQVSVLPEGGETPLFK	610.66	3	0.512857	21.7433	2.9169	0.00611078	0.0765545	-2.38436
74	sp|Q92823|NRCAM_HUMAN	QPEYAVVQR	QPEYAVVQR	545.288	2	0.992495	20.4102	2.89971	0.00677451	0.0811709	-2.417
75	sp|P78509|RELN_HUMAN	QLITSFLDSSQSR	QLITSFLDSSQSR	741.383	2	0.80845	18.5308	2.88816	0.006579	0.0801927	-2.44929
76	sp|Q92823|NRCAM_HUMAN	DSTGTYTCVAR	DSTGTYTC[+57]VAR	615.775	2	1.01016	19.5738	2.87776	0.00715668	0.0812935	-2.46478
77	sp|P13591|NCAM1_HUMAN	LEGQMGEDGNSIK	LEGQMGEDGNSIK	689.319	2	0.983462	17.5308	2.87478	0.00721007	0.0812935	-2.47125
78	sp|P62937|PPIA_HUMAN	FEDENFILK	FEDENFILK	577.79	2	0.674818	16.9588	2.873	0.00683923	0.0811709	-2.48337
79	sp|P31150|GDIA_HUMAN	TDDYLDQPCLETVNR	TDDYLDQPC[+57]LETVNR	919.915	2	0.825192	15.3825	2.85997	0.00707053	0.0812935	-2.51257
80	sp|P36222|CH3L1_HUMAN	SFTLASSETGVGAPISGPGIPGR	SFTLASSETGVGAPISGPGIPGR	1079.56	2	0.793603	18.2732	2.855	0.00716076	0.0812935	-2.5237
81	sp|P36222|CH3L1_HUMAN	QLLLSAALSAGK	QLLLSAALSAGK	586.356	2	0.877851	19.1491	2.84401	0.00736398	0.0819586	-2.54824
82	sp|P17174|AATC_HUMAN	TDDCHPWVLPVVK	TDDC[+57]HPWVLPVVK	522.598	3	0.501047	21.6578	2.8394	0.00745078	0.0819586	-2.55852
83	sp|Q96KN2|CNDP1_HUMAN	TVFGTEPDMIR	TVFGTEPDMIR	633.313	2	0.764881	20.7055	2.82649	0.00769923	0.0827335	-2.58727
84	sp|Q8WXD2|SCG3_HUMAN	LIDDYDSTK	LIDDYDSTK	535.256	2	0.975489	18.4931	2.81684	0.00832637	0.0827335	-2.59635
85	sp|P00558|PGK1_HUMAN	ALESPERPFLAILGGAK	ALESPERPFLAILGGAK	590.337	3	0.739288	16.6933	2.80813	0.00806566	0.0827335	-2.628
86	sp|P78509|RELN_HUMAN	FLQFTLR	FLQFTLR	462.769	2	0.710847	17.9044	2.80467	0.00813652	0.0827335	-2.63566
87	sp|Q99435|NELL2_HUMAN	DGYHDNGMFSPSGESCEDIDECGTGR	DGYHDNGMFSPSGESC[+57]EDIDEC[+57]GTGR	964.697	3	1.31517	16.0499	2.79949	0.00824371	0.0827335	-2.64711
88	sp|P00338|LDHA_HUMAN	FIIPNVVK	FIIPNVVK	465.295	2	0.720684	16.7565	2.79917	0.00825035	0.0827335	-2.64781
89	sp|P00558|PGK1_HUMAN	YAEAVTR	YAEAVTR	405.211	2	0.78678	15.8253	2.79254	0.00884131	0.0827335	-2.6484
90	sp|P36222|CH3L1_HUMAN	GNQWVGYDDQESVK	GNQWVGYDDQESVK	812.866	2	0.841481	18.1337	2.79654	0.00830531	0.0827335	-2.65363
91	sp|P01024|CO3_HUMAN	SSLSVPYVIVPLK	SSLSVPYVIVPLK	701.421	2	0.483094	22.6428	2.79519	0.00833369	0.0827335	-2.65661
92	sp|P14618|KPYM_HUMAN	GDVVIVLTGWRPGSGFTNTMR	GDVVIVLTGWRPGSGFTNTMR	755.06	3	0.777238	14.6702	2.79436	0.00835123	0.0827335	-2.65845
93	sp|P10451|OSTP_HUMAN	DSYETSQLDDQSAETHSHK	DSYETSQLDDQSAETHSHK	545.236	4	0.952925	16.4779	2.78597	0.00898542	0.0827335	-2.66242
94	sp|Q06481|APLP2_HUMAN	HYQHVLAVDPEK	HYQHVLAVDPEK	479.249	3	0.935617	17.5812	2.77839	0.00915459	0.0827335	-2.67858
95	sp|Q92520|FAM3C_HUMAN	SALDTAAR	SALDTAAR	402.714	2	0.923634	18.2336	2.77771	0.00916997	0.0827335	-2.68004
96	sp|Q9ULB1|NRX1A_HUMAN	SGTISVNTLR	SGTISVNTLR	524.293	2	0.720707	18.6562	2.77718	0.00882486	0.0827335	-2.6889
97	sp|P17174|AATC_HUMAN	INVSGLTTK	INVSGLTTK	466.774	2	0.751921	19.1015	2.7746	0.00888213	0.0827335	-2.69454
98	sp|P00338|LDHA_HUMAN	LVIITAGAR	LVIITAGAR	457.295	2	0.664446	17.6457	2.76921	0.00889703	0.0827335	-2.7138
99	sp|P10451|OSTP_HUMAN	AIPVAQDLNAPSDWDSR	AIPVAQDLNAPSDWDSR	927.953	2	0.824112	21.3286	2.76914	0.00889854	0.0827335	-2.71395
100	sp|P05060|SCG1_HUMAN	NYPSLELDK	NYPSLELDK	539.774	2	0.713862	20.478	2.75572	0.00920332	0.0827335	-2.74337
101	sp|P12111|CO6A3_HUMAN	QFGVAPFTIAR	QFGVAPFTIAR	603.835	2	0.814414	15.4433	2.7526	0.00927558	0.0827335	-2.7502
102	sp|Q99574|NEUS_HUMAN	EFSNMVTAK	EFSNMVTAK	513.75	2	0.732717	14.9505	2.74059	0.00990982	0.0835389	-2.75112
103	sp|P17174|AATC_HUMAN	VGGVQSLGGTGALR	VGGVQSLGGTGALR	636.357	2	0.711911	19.1277	2.74909	0.00935756	0.0827335	-2.75788
104	sp|P00739|HPTR_HUMAN	DIAPTLTLYVGK	DIAPTLTLYVGK	645.869	2	1.24873	19.7869	2.74408	0.00947545	0.0827335	-2.7688
105	sp|P02768|ALBU_HUMAN	SLHTLFGDK	SLHTLFGDK	509.272	2	0.697403	24.3033	2.74049	0.00956106	0.0827335	-2.77665
106	sp|Q15818|NPTX1_HUMAN	FQLTFPLR	FQLTFPLR	511.295	2	0.768253	16.8052	2.73758	0.00963084	0.0827335	-2.783
107	sp|P05067|A4_HUMAN	QQLVETHMAR	QQLVETHMAR	404.877	3	0.925771	20.8947	2.7273	0.0103746	0.0861198	-2.78684
108	sp|P05067|A4_HUMAN	CLVGEFVSDALLVPDK	C[+57]LVGEFVSDALLVPDK	881.458	2	0.889658	18.0431	2.72922	0.00983382	0.0835389	-2.80119
109	sp|P13591|NCAM1_HUMAN	TQPVQGEPSAPK	TQPVQGEPSAPK	619.822	2	1.01816	16.2384	2.71157	0.0107797	0.0883938	-2.81992
110	sp|P54289|CA2D1_HUMAN	GYYYEIPSIGAIR	GYYYEIPSIGAIR	751.388	2	0.894485	16.1781	2.70647	0.0104069	0.0861198	-2.85055
111	sp|P04075|ALDOA_HUMAN	ALANSLACQGK	ALANSLAC[+57]QGK	566.793	2	0.821325	18.7763	2.67105	0.0118921	0.0916811	-2.90463
112	sp|Q96KN2|CNDP1_HUMAN	EEILMHLWR	EEILMHLWR	409.55	3	0.827667	16.186	2.67949	0.0111267	0.0900276	-2.90874
113	sp|P01024|CO3_HUMAN	VPVAVQGEDTVQSLTQGDGVAK	VPVAVQGEDTVQSLTQGDGVAK	733.381	3	0.412726	23.2995	2.67658	0.0112071	0.0900276	-2.91501
114	sp|P36222|CH3L1_HUMAN	VTIDSSYDIAK	VTIDSSYDIAK	606.311	2	0.933736	18.2596	2.67401	0.0112784	0.0900276	-2.92052
115	sp|Q9Y4C0|NRX3A_HUMAN	CENVATLDPINFETPEAYISLPK	C[+57]ENVATLDPINFETPEAYISLPK	874.432	3	0.711981	15.909	2.67883	0.011526	0.0904038	-2.92891
116	sp|P78509|RELN_HUMAN	FVYLELPAAAK	FVYLELPAAAK	611.348	2	0.668381	19.3785	2.66718	0.0114703	0.0904038	-2.93518
117	sp|P04075|ALDOA_HUMAN	QLLLTADDR	QLLLTADDR	522.788	2	1.06038	15.7095	2.65829	0.0117244	0.0911671	-2.95421
118	sp|P07195|LDHB_HUMAN	GLTSVINQK	GLTSVINQK	480.28	2	0.634461	18.4063	2.65207	0.0120283	0.091945	-2.95801
119	sp|Q06481|APLP2_HUMAN	VGGLEEER	VGGLEEER	444.725	2	0.990064	15.7241	2.63994	0.0128175	0.095522	-2.96915
120	sp|P01024|CO3_HUMAN	IWDVVEK	IWDVVEK	444.745	2	0.40983	22.691	2.63683	0.0123593	0.0936814	-2.99999
121	sp|P54289|CA2D1_HUMAN	IIMLFTDGGEER	IIMLFTDGGEER	690.845	2	0.824482	17.8554	2.62207	0.0128143	0.095522	-3.03133
122	sp|P09104|ENOG_HUMAN	HIAQLAGNSDLILPVPAFNVINGGSHAGNK	HIAQLAGNSDLILPVPAFNVINGGSHAGNK	756.906	4	0.664564	17.6468	2.61872	0.0129198	0.095522	-3.03844
123	sp|P10645|CMGA_HUMAN	GPGPQLR	GPGPQLR	362.709	2	1.06394	18.4483	2.59428	0.0142976	0.0999721	-3.06302
124	sp|P02649|APOE_HUMAN	LGPLVEQGR	LGPLVEQGR	484.78	2	0.639717	27.105	2.59043	0.014268	0.0999721	-3.06485
125	sp|Q9ULB1|NRX1A_HUMAN	EATVLSYDGSMFMK	EATVLSYDGSMFMK	789.863	2	0.60616	15.4439	2.60193	0.0134602	0.0987082	-3.07393
126	sp|P55290|CAD13_HUMAN	DIQGSLQDIFK	DIQGSLQDIFK	632.333	2	0.948508	17.8834	2.59405	0.0137209	0.0998087	-3.09053
127	sp|Q99574|NEUS_HUMAN	QEVPLATLEPLVK	QEVPLATLEPLVK	718.922	2	0.679431	17.8154	2.58877	0.0138982	0.0999721	-3.10163
128	sp|P78509|RELN_HUMAN	CSGSVSQPSVFFPTK	C[+57]SGSVSQPSVFFPTK	814.393	2	0.6502	16.9013	2.58435	0.0140484	0.0999721	-3.11093
129	sp|Q9ULB1|NRX1A_HUMAN	QLTIFNSQATIIIGGK	QLTIFNSQATIIIGGK	568.661	3	0.604777	12.8626	2.58107	0.0141606	0.0999721	-3.11781
130	sp|P05060|SCG1_HUMAN	SSQGGSLPSEEK	SSQGGSLPSEEK	603.286	2	0.868543	17.653	2.55412	0.0157283	0.105957	-3.14474
131	sp|P00338|LDHA_HUMAN	VTLTSEEEAR	VTLTSEEEAR	567.785	2	0.902218	17.5943	2.54281	0.0161542	0.105957	-3.1676
132	sp|P16070|CD44_HUMAN	FAGVFHVEK	FAGVFHVEK	517.277	2	0.721006	19.8167	2.55691	0.0150138	0.104172	-3.16835
133	sp|Q9Y4C0|NRX3A_HUMAN	GNSDRPLNDNQWHNVVITR	GNSDRPLNDNQWHNVVITR	559.531	4	0.616889	17.6928	2.54487	0.0154562	0.105957	-3.19341
134	sp|P12111|CO6A3_HUMAN	LSDAGITPLFLTR	LSDAGITPLFLTR	702.398	2	0.564666	18.6494	2.53804	0.0157126	0.105957	-3.20759
135	sp|P17174|AATC_HUMAN	QVEYLVNEK	QVEYLVNEK	374.533	3	0.486062	19.282	2.53566	0.015803	0.105957	-3.21254
136	sp|P05060|SCG1_HUMAN	ADEPQWSLYPSDSQVSEEVK	ADEPQWSLYPSDSQVSEEVK	765.353	3	0.708735	19.1473	2.52923	0.0160491	0.105957	-3.22585
137	sp|Q9Y4C0|NRX3A_HUMAN	LFQGQLSGLYYDGLK	LFQGQLSGLYYDGLK	851.446	2	0.525249	17.5743	2.52899	0.0160582	0.105957	-3.22634
138	sp|Q9Y4C0|NRX3A_HUMAN	SGTISVNSR	SGTISVNSR	460.743	2	0.77007	17.7609	2.51203	0.0173682	0.111246	-3.2295
139	sp|Q96PD5|PGRP2_HUMAN	EFTEAFLGCPAIHPR	EFTEAFLGC[+57]PAIHPR	582.287	3	0.616891	17.1403	2.52506	0.0162107	0.105957	-3.23449
140	sp|P05067|A4_HUMAN	TEEISEVK	TEEISEVK	467.74	2	0.875889	16.6346	2.50672	0.017586	0.111708	-3.24014
141	sp|P10645|CMGA_HUMAN	SEALAVDGAGKPGAEEAQDPEGK	SEALAVDGAGKPGAEEAQDPEGK	742.689	3	1.07676	18.0821	2.48855	0.0181686	0.113772	-3.27134
142	sp|Q96KN2|CNDP1_HUMAN	VFQYIDLHQDEFVQTLK	VFQYIDLHQDEFVQTLK	708.365	3	0.871948	18.1704	2.4972	0.0173283	0.111246	-3.29186
143	sp|P10645|CMGA_HUMAN	EDSLEAGLPLQVR	EDSLEAGLPLQVR	713.88	2	0.947976	19.0296	2.49572	0.0173898	0.111246	-3.2949
144	sp|P10645|CMGA_HUMAN	SGELEQEEER	SGELEQEEER	603.268	2	1.16093	18.3555	2.47759	0.0188257	0.113772	-3.2982
145	sp|P13591|NCAM1_HUMAN	FFLCQVAGDAK	FFLC[+57]QVAGDAK	628.311	2	0.903938	19.0052	2.48277	0.0179346	0.113126	-3.32141
146	sp|P36222|CH3L1_HUMAN	TLLSVGGWNFGSQR	TLLSVGGWNFGSQR	761.394	2	0.688035	18.9489	2.46927	0.0185195	0.113772	-3.34896
147	sp|P10645|CMGA_HUMAN	ELQDLALQGAK	ELQDLALQGAK	593.327	2	0.998727	19.8386	2.46684	0.0186264	0.113772	-3.3539
148	sp|P22303|ACES_HUMAN	EALSDVVGDHNVVCPVAQLAGR	EALSDVVGDHNVVC[+57]PVAQLAGR	769.39	3	0.673616	15.3889	2.45967	0.0189456	0.113772	-3.36847
149	sp|Q7Z3B1|NEGR1_HUMAN	HISPSAKPFENGQYLDIYGITR	HISPSAKPFENGQYLDIYGITR	627.324	4	0.622715	19.1433	2.45908	0.0189721	0.113772	-3.36967
150	sp|P10909|CLUS_HUMAN	TLLSNLEEAK	TLLSNLEEAK	559.309	2	0.446617	23.7548	2.45788	0.0190264	0.113772	-3.37212
151	sp|Q96KN2|CNDP1_HUMAN	YPSLSIHGIEGAFDEPGTK	YPSLSIHGIEGAFDEPGTK	673.334	3	0.602567	21.2092	2.45473	0.0191686	0.113772	-3.3785
152	sp|P78509|RELN_HUMAN	QAVTQDLDLR	QAVTQDLDLR	579.809	2	0.682246	18.1757	2.45465	0.0191722	0.113772	-3.37866
153	sp|Q8IV08|PLD3_HUMAN	QLQTLAPK	QLQTLAPK	449.771	2	0.647635	16.8072	2.42495	0.0212708	0.121432	-3.402
154	sp|Q96KN2|CNDP1_HUMAN	GNSYFMVEVK	GNSYFMVEVK	587.284	2	0.578449	20.3443	2.43785	0.0199481	0.117602	-3.41265
155	sp|P13591|NCAM1_HUMAN	ALSSEWKPEIR	ALSSEWKPEIR	439.238	3	0.623094	21.5368	2.43488	0.0200883	0.11766	-3.41865
156	sp|P04075|ALDOA_HUMAN	ELSDIAHR	ELSDIAHR	470.746	2	0.866075	17.1894	2.41283	0.0218734	0.124087	-3.42569
157	sp|P17174|AATC_HUMAN	IVASTLSNPELFEEWTGNVK	IVASTLSNPELFEEWTGNVK	745.383	3	0.63267	17.8479	2.42741	0.0204448	0.118975	-3.4337
158	sp|P05067|A4_HUMAN	LVFFAEDVGSNK	LVFFAEDVGSNK	663.34	2	0.626294	18.2974	2.42342	0.0206371	0.119325	-3.44171
159	sp|Q92823|NRCAM_HUMAN	AAPYWITAPQNLVLSPGEDGTLICR	AAPYWITAPQNLVLSPGEDGTLIC[+57]R	914.802	3	0.712311	20.7127	2.41425	0.0212489	0.121432	-3.44715
160	sp|P05067|A4_HUMAN	WDSDPSGTK	WDSDPSGTK	496.72	2	0.953494	16.7675	2.3997	0.0225435	0.12596	-3.45126
161	sp|P13591|NCAM1_HUMAN	AGEQDATIHLK	AGEQDATIHLK	394.875	3	0.69069	20.1813	2.39908	0.0225756	0.12596	-3.45246
162	sp|Q99574|NEUS_HUMAN	SQFRPENTR	SQFRPENTR	378.86	3	0.733674	17.8142	2.39818	0.0226225	0.12596	-3.45422
163	sp|P69905|HBA_HUMAN	VGAHAGEYGAEALER	VGAHAGEYGAEALER	510.583	3	-2.61727	21.2445	-2.39082	0.0228067	0.126206	-3.46429
164	sp|Q96KN2|CNDP1_HUMAN	KPAITYGTR	KPAITYGTR	503.788	2	0.687496	20.2324	2.38791	0.0231615	0.127389	-3.47415
165	sp|Q9Y4C0|NRX3A_HUMAN	EENVATFR	EENVATFR	483.238	2	0.715462	15.7744	2.37989	0.0235905	0.128185	-3.48968
166	sp|P55290|CAD13_HUMAN	TLEGPVPLEVIVIDQNDNRPIFR	TLEGPVPLEVIVIDQNDNRPIFR	878.813	3	0.697784	17.6721	2.36905	0.0234331	0.128101	-3.55015
167	sp|Q9ULB1|NRX1A_HUMAN	LEFHNIETGIITER	LEFHNIETGIITER	557.962	3	0.690987	17.3886	2.36001	0.0239297	0.128488	-3.568
168	sp|Q9ULB1|NRX1A_HUMAN	LAIGFSTVQK	LAIGFSTVQK	532.311	2	0.742665	17.9867	2.35998	0.0239312	0.128488	-3.56806
169	sp|P12109|CO6A1_HUMAN	LSIIATDHTYR	LSIIATDHTYR	430.566	3	0.564031	18.2563	2.34863	0.0245682	0.131078	-3.5904
170	sp|P10909|CLUS_HUMAN	ASSIIDELFQDR	ASSIIDELFQDR	697.352	2	0.695883	22.885	2.34625	0.0247042	0.131078	-3.5951
171	sp|Q7Z3B1|NEGR1_HUMAN	CYLEDGASK	C[+57]YLEDGASK	521.729	2	0.728479	17.8932	2.31352	0.0274273	0.137443	-3.61678
172	sp|Q92520|FAM3C_HUMAN	TGEVLDTK	TGEVLDTK	431.729	2	0.903049	17.7455	2.31257	0.0274859	0.137443	-3.61858
173	sp|P05060|SCG1_HUMAN	FLGEGHHR	FLGEGHHR	318.163	3	0.577123	17.2733	2.30861	0.0277324	0.137443	-3.62609
174	sp|Q92520|FAM3C_HUMAN	DNWVFCGGK	DNWVFC[+57]GGK	541.74	2	0.709141	21.4645	2.32879	0.0257192	0.135665	-3.6293
175	sp|Q9ULB1|NRX1A_HUMAN	TTEPNGLILFSHGKPR	TTEPNGLILFSHGKPR	442.494	4	0.782864	17.6664	2.31887	0.0263126	0.137179	-3.64866
176	sp|P55290|CAD13_HUMAN	TPHAEDMAELVIVGGK	TPHAEDMAELVIVGGK	556.287	3	0.789939	20.3056	2.31649	0.0264566	0.137179	-3.65329
177	sp|Q96KN2|CNDP1_HUMAN	ALEQDLPVNIK	ALEQDLPVNIK	620.351	2	0.754203	20.0623	2.31446	0.0265801	0.137179	-3.65724
178	sp|Q9Y4C0|NRX3A_HUMAN	IIMPMVMHTEAEDVSFR	IIMPMVMHTEAEDVSFR	669.323	3	0.616399	18.5254	2.3139	0.0266146	0.137179	-3.65834
179	sp|Q9ULB1|NRX1A_HUMAN	GGGQITYK	GGGQITYK	412.219	2	0.626206	15.4179	2.28908	0.0289772	0.140068	-3.66298
180	sp|P10645|CMGA_HUMAN	EAVEEPSSK	EAVEEPSSK	488.235	2	0.763667	14.3123	2.28642	0.0291503	0.140068	-3.66798
181	sp|Q96KN2|CNDP1_HUMAN	HLEDVFSK	HLEDVFSK	487.751	2	0.650265	18.7223	2.28236	0.0291938	0.140068	-3.67222
182	sp|Q92520|FAM3C_HUMAN	ICLEDNVLMSGVK	IC[+57]LEDNVLMSGVK	739.373	2	0.602083	20.5772	2.30651	0.0270689	0.137443	-3.67268
183	sp|P78509|RELN_HUMAN	ITIPLPNAALTR	ITIPLPNAALTR	640.39	2	0.555162	20.0316	2.3017	0.027369	0.137443	-3.68202
184	sp|Q92823|NRCAM_HUMAN	ISWLTNGVPIEIAPDDPSR	ISWLTNGVPIEIAPDDPSR	694.028	3	0.607226	19.4727	2.30138	0.027389	0.137443	-3.68264
185	sp|Q06481|APLP2_HUMAN	QTLIQHFQAMVK	QTLIQHFQAMVK	481.931	3	0.601761	17.0603	2.29618	0.0277166	0.137443	-3.69271
186	sp|P10909|CLUS_HUMAN	EIQNAVNGVK	EIQNAVNGVK	536.293	2	0.53058	22.6368	2.27161	0.0301328	0.142299	-3.69579
187	sp|Q9P2S2|NRX2A_HUMAN	LSALTLSTVK	LSALTLSTVK	516.819	2	0.619508	18.1647	2.28502	0.0284313	0.139777	-3.71426
188	sp|Q92823|NRCAM_HUMAN	IDGDTIIFSNVQER	IDGDTIIFSNVQER	803.907	2	0.608337	15.8009	2.28375	0.0285133	0.139777	-3.71669
189	sp|P07585|PGS2_HUMAN	SSGIENGAFQGMK	SSGIENGAFQGMK	663.311	2	-0.542933	18.6933	-2.27661	0.0289808	0.140068	-3.73044
190	sp|P05067|A4_HUMAN	LNMHMNVQNGK	LNMHMNVQNGK	429.21	3	0.647362	18.5918	2.24733	0.0318075	0.145636	-3.74108
191	sp|P29622|KAIN_HUMAN	GFQHLLHTLNLPGHGLETR	GFQHLLHTLNLPGHGLETR	535.791	4	0.882619	17.2383	2.26803	0.0295513	0.141033	-3.74691
192	sp|Q06481|APLP2_HUMAN	FIYGGCGGNR	FIYGGC[+57]GGNR	550.751	2	0.764878	17.9781	2.23775	0.0324912	0.145806	-3.75887
193	sp|P49641|MA2A2_HUMAN	TLQAEEDTLPSAETALILHR	TLQAEEDTLPSAETALILHR	736.722	3	0.593204	17.2529	2.2613	0.0300057	0.142299	-3.75979
194	sp|Q06481|APLP2_HUMAN	SQVMTHLHVIEER	SQVMTHLHVIEER	526.94	3	0.756116	17.1445	2.24951	0.0310079	0.144171	-3.76728
195	sp|P02746|C1QB_HUMAN	FDHVITNMNNNYEPR	FDHVITNMNNNYEPR	621.953	3	0.56596	19.2065	2.25714	0.0302897	0.142299	-3.76774
196	sp|Q8WXD2|SCG3_HUMAN	ELSAERPLNEQIAEAEEDK	ELSAERPLNEQIAEAEEDK	724.354	3	0.71119	15.0927	2.25043	0.0307531	0.143727	-3.78055
197	sp|P00924|ENO1_YEAST	AAQDSFAAGWGVMVSHR	AAQDSFAAGWGVMVSHR	597.286	3	-0.445086	25.4634	-2.24362	0.03123	0.144459	-3.79352
198	sp|P55290|CAD13_HUMAN	VNSDGGLVALR	VNSDGGLVALR	550.807	2	0.815649	19.1126	2.23767	0.0316517	0.145636	-3.80482
199	sp|P69905|HBA_HUMAN	MFLSFPTTK	MFLSFPTTK	536.281	2	-2.30945	20.5691	-2.23091	0.0321377	0.145806	-3.81765
200	sp|P54289|CA2D1_HUMAN	QSCITEQTQYFFDNDSK	QSC[+57]ITEQTQYFFDNDSK	704.306	3	0.633214	15.2352	2.22991	0.0322096	0.145806	-3.81953
201	sp|Q9ULB1|NRX1A_HUMAN	GSSNKPLNDNQWHNVMISR	GSSNKPLNDNQWHNVMISR	550.02	4	0.554269	17.6402	2.22657	0.0324525	0.145806	-3.82586
202	sp|Q8WXD2|SCG3_HUMAN	VTPMAAIQDGLAK	VTPMAAIQDGLAK	657.858	2	0.702005	16.3071	2.21899	0.0330095	0.147399	-3.84017
203	sp|Q24JP5|T132A_HUMAN	QVAGSVGGNTGVR	QVAGSVGGNTGVR	601.318	2	0.650238	15.7639	2.18691	0.036344	0.152751	-3.85232
204	sp|P36222|CH3L1_HUMAN	LVMGIPTFGR	LVMGIPTFGR	545.808	2	0.556282	21.917	2.21145	0.033572	0.14829	-3.85437
205	sp|P68871|HBB_HUMAN	FFESFGDLSTPDAVMGNPK	FFESFGDLSTPDAVMGNPK	686.987	3	-2.13174	19.0417	-2.2114	0.0335761	0.14829	-3.85447
206	sp|P05067|A4_HUMAN	SQVMTHLR	SQVMTHLR	486.258	2	0.682823	20.1685	2.1849	0.0365044	0.152751	-3.85598
207	sp|Q92520|FAM3C_HUMAN	LIADLGSTSITNLGFR	LIADLGSTSITNLGFR	839.462	2	0.649363	19.6937	2.20972	0.0337023	0.14829	-3.85763
208	sp|Q9ULB1|NRX1A_HUMAN	IHGVVAFK	IHGVVAFK	435.763	2	0.711482	15.985	2.18094	0.03658	0.152751	-3.86048
209	sp|Q9ULB1|NRX1A_HUMAN	QMAEVQSTAGVKPSCSK	QMAEVQSTAGVKPSC[+57]SK	603.294	3	0.739685	16.9677	2.18186	0.0367483	0.152751	-3.86152
210	sp|Q92823|NRCAM_HUMAN	VSQGLNGDLYFSNVLPEDTR	VSQGLNGDLYFSNVLPEDTR	742.034	3	0.717235	15.2604	2.20609	0.0339776	0.148776	-3.86446
211	sp|P00915|CAH1_HUMAN	SLLSNVEGDNAVPMQHNNRPTQPLK	SLLSNVEGDNAVPMQHNNRPTQPLK	690.603	4	-1.20019	15.0674	-2.20198	0.0342911	0.149423	-3.87217
212	sp|Q96KN2|CNDP1_HUMAN	WNYIEGTK	WNYIEGTK	505.751	2	0.770747	20.0658	2.18965	0.0354474	0.152445	-3.87953
213	sp|Q92520|FAM3C_HUMAN	GINVALANGK	GINVALANGK	478.78	2	0.63324	21.6078	2.18909	0.0354917	0.152445	-3.88058
214	sp|P13591|NCAM1_HUMAN	NAPTPQEFR	NAPTPQEFR	530.265	2	0.711372	19.3392	2.16347	0.0382546	0.153004	-3.8949
215	sp|P09104|ENOG_HUMAN	GNPTVEVDLYTAK	GNPTVEVDLYTAK	703.862	2	0.717685	15.6835	2.188	0.0353773	0.152445	-3.89833
216	sp|P06396|GELS_HUMAN	TPSAAYLWVGTGASEAEK	TPSAAYLWVGTGASEAEK	919.452	2	0.520689	20.024	2.18369	0.0357181	0.15269	-3.90637
217	sp|Q92823|NRCAM_HUMAN	SVQLSWTPGDDNNSPITK	SVQLSWTPGDDNNSPITK	653.653	3	0.671836	18.427	2.17573	0.0363554	0.152751	-3.92118
218	sp|Q92823|NRCAM_HUMAN	VFNTPEGVPSAPSSLK	VFNTPEGVPSAPSSLK	815.428	2	0.740633	19.3681	2.175	0.0364144	0.152751	-3.92254
219	sp|Q92823|NRCAM_HUMAN	EDGMLPK	EDGMLPK	395.194	2	0.611091	19.4384	2.14542	0.0397856	0.154684	-3.92745
220	sp|P04075|ALDOA_HUMAN	CPLLKPWALTFSYGR	C[+57]PLLKPWALTFSYGR	603.655	3	0.648362	17.1311	2.1672	0.0370498	0.153004	-3.93702
221	sp|P06396|GELS_HUMAN	AQPVQVAEGSEPDGFWEALGGK	AQPVQVAEGSEPDGFWEALGGK	758.034	3	0.328697	23.5835	2.1653	0.0372066	0.153004	-3.94055
222	sp|Q92823|NRCAM_HUMAN	YIVSGTPTFVPYLIK	YIVSGTPTFVPYLIK	849.479	2	0.586537	19.8397	2.16144	0.0375255	0.153004	-3.94769
223	sp|Q01459|DIAC_HUMAN	QQTEEMWEVLKPK	QQTEEMWEVLKPK	823.416	2	0.58894	13.6636	2.16011	0.0376361	0.153004	-3.95015
224	sp|P54289|CA2D1_HUMAN	VLLDAGFTNELVQNYWSK	VLLDAGFTNELVQNYWSK	699.693	3	0.637048	16.9371	2.15824	0.0377922	0.153004	-3.95361
225	sp|Q96PD5|PGRP2_HUMAN	WGAAPYR	WGAAPYR	410.709	2	0.621324	18.7733	2.12675	0.0414274	0.158074	-3.96093
226	sp|P49641|MA2A2_HUMAN	GQKPELQMLTVSEELPFDNVDGGVWR	GQKPELQMLTVSEELPFDNVDGGVWR	982.155	3	0.627012	15.4502	2.15387	0.0381586	0.153004	-3.96168
227	sp|P13591|NCAM1_HUMAN	AVGEEVWHSK	AVGEEVWHSK	571.285	2	0.589936	18.6949	2.12396	0.0416772	0.158074	-3.9659
228	sp|Q99435|NELL2_HUMAN	QTHLNSGVILSIHHLDHR	QTHLNSGVILSIHHLDHR	520.032	4	0.633433	19.8627	2.15137	0.0383694	0.153004	-3.96628
229	sp|P02768|ALBU_HUMAN	EFNAETFTFHADICTLSEK	EFNAETFTFHADIC[+57]TLSEK	754.012	3	0.753885	22.8142	2.15102	0.0383992	0.153004	-3.96693
230	sp|P12109|CO6A1_HUMAN	LKPYGALVDK	LKPYGALVDK	368.553	3	0.682624	15.6545	2.1208	0.0417092	0.158074	-3.96919
231	sp|P02768|ALBU_HUMAN	FQNALLVR	FQNALLVR	480.785	2	0.370481	29.3258	2.14907	0.0385645	0.153004	-3.97052
232	sp|Q96KN2|CNDP1_HUMAN	DGSTIPIAK	DGSTIPIAK	451.253	2	0.670286	20.269	2.12123	0.0419241	0.158224	-3.97078
233	sp|P01024|CO3_HUMAN	GQGTLSVVTMYHAK	GQGTLSVVTMYHAK	497.926	3	0.297063	22.8277	2.14778	0.0386751	0.153004	-3.97291
234	sp|P06396|GELS_HUMAN	DPDQTDGLGLSYLSSHIANVER	DPDQTDGLGLSYLSSHIANVER	796.387	3	0.571	17.4804	2.13998	0.0393451	0.154367	-3.98724
235	sp|P17174|AATC_HUMAN	IANDNSLNHEYLPILGLAEFR	IANDNSLNHEYLPILGLAEFR	800.417	3	0.8844	18.398	2.13978	0.0393618	0.154367	-3.9876
236	sp|P05067|A4_HUMAN	EVCSEQAETGPCR	EVC[+57]SEQAETGPC[+57]R	761.817	2	0.740516	15.3845	2.11134	0.0428267	0.159691	-3.98838
237	sp|P09936|UCHL1_HUMAN	MQLKPMEINPEMLNK	MQLKPMEINPEMLNK	605.977	3	0.972316	17.5439	2.13496	0.0397813	0.154684	-3.99644
238	sp|Q06481|APLP2_HUMAN	AVCSQEAMTGPCR	AVC[+57]SQEAMTGPC[+57]R	733.813	2	0.649406	17.8398	2.10346	0.043559	0.160453	-4.00238
239	sp|P09104|ENOG_HUMAN	IEEELGDEAR	IEEELGDEAR	580.775	2	0.691977	18.0654	2.10225	0.0436724	0.160453	-4.00452
240	sp|P06396|GELS_HUMAN	GGVASGFK	GGVASGFK	361.695	2	0.416916	21.012	2.10039	0.0438467	0.160453	-4.00781
241	sp|P05060|SCG1_HUMAN	GHPQEESEESNVSMASLGEK	GHPQEESEESNVSMASLGEK	715.652	3	0.670121	14.6686	2.11939	0.0413748	0.158074	-4.00844
242	sp|Q92823|NRCAM_HUMAN	SLPSEASEQYLTK	SLPSEASEQYLTK	726.864	2	0.570895	21.0204	2.11829	0.0412623	0.158074	-4.0269
243	sp|Q9P2S2|NRX2A_HUMAN	QLTIFNSQAAIK	QLTIFNSQAAIK	667.377	2	0.531075	17.1992	2.11542	0.0415223	0.158074	-4.03213
244	sp|P05156|CFAI_HUMAN	IIFHENYNAGTYQNDIALIEMK	IIFHENYNAGTYQNDIALIEMK	866.428	3	0.644729	16.023	2.10586	0.0423987	0.159349	-4.0495
245	sp|P02768|ALBU_HUMAN	QNCELFEQLGEYK	QNC[+57]ELFEQLGEYK	829.38	2	0.578951	25.8145	2.10107	0.042844	0.159691	-4.05819
246	sp|P10909|CLUS_HUMAN	SGSGLVGR	SGSGLVGR	366.704	2	0.470705	24.4884	2.05927	0.0484545	0.172071	-4.06088
247	sp|Q96KN2|CNDP1_HUMAN	MFQEIVHK	MFQEIVHK	516.271	2	0.52094	19.4129	2.0624	0.0472894	0.169266	-4.07258
248	sp|P13591|NCAM1_HUMAN	GLGEISAASEFK	GLGEISAASEFK	604.812	2	0.622559	20.6998	2.09086	0.0438056	0.160453	-4.07662
249	sp|P06396|GELS_HUMAN	EPAHLMSLFGGKPMIIYK	EPAHLMSLFGGKPMIIYK	508.774	4	0.418193	21.6833	2.08948	0.0439377	0.160453	-4.07912
250	sp|P39060|COIA1_HUMAN	YHFPSLFFR	YHFPSLFFR	405.21	3	-1.03473	14.3414	-2.08641	0.0442315	0.160874	-4.08465
251	sp|P16949|STMN1_HUMAN / sp|Q93045|STMN2_HUMAN	DLSLEEIQK	DLSLEEIQK	537.788	2	0.660895	15.3991	2.08323	0.0445377	0.161104	-4.09038
252	sp|Q8IV08|PLD3_HUMAN	ALLNVVDNAR	ALLNVVDNAR	542.809	2	0.572433	18.1875	2.08205	0.0446518	0.161104	-4.0925
253	sp|P36222|CH3L1_HUMAN	THGFDGLDLAWLYPGR	THGFDGLDLAWLYPGR	606.637	3	0.816469	17.1957	2.05582	0.0472549	0.169266	-4.13942
254	sp|P02649|APOE_HUMAN	LQAEAFQAR	LQAEAFQAR	517.275	2	0.559427	26.1278	2.02442	0.0515328	0.17909	-4.14051
255	sp|P31946|1433B_HUMAN	AVTEQGHELSNEER	AVTEQGHELSNEER	533.585	3	0.657745	15.2296	2.0236	0.0516223	0.17909	-4.14193
256	sp|P22105|TENX_HUMAN	VVWTAQPDTFAYFQLR	VVWTAQPDTFAYFQLR	486.252	4	0.342384	13.5239	2.04469	0.0483995	0.172071	-4.1592
257	sp|Q7Z3B1|NEGR1_HUMAN	VVVNFAPTIQEIK	VVVNFAPTIQEIK	729.422	2	0.53702	19.6757	2.04018	0.0488695	0.172864	-4.16718
258	sp|Q92823|NRCAM_HUMAN	AETYEGVYQCTAR	AETYEGVYQC[+57]TAR	774.343	2	0.808554	17.5002	1.99956	0.0540194	0.181812	-4.18142
259	sp|P36222|CH3L1_HUMAN	GTTGHHSPLFR	GTTGHHSPLFR	403.876	3	0.745718	18.7131	1.99179	0.0551821	0.183669	-4.19639
260	sp|Q24JP5|T132A_HUMAN	GTAHPGEVTATCWAQSALPAPK	GTAHPGEVTATC[+57]WAQSALPAPK	750.704	3	0.77988	16.1997	2.01891	0.0511436	0.179014	-4.20468
261	sp|Q06481|APLP2_HUMAN	WYFDLSK	WYFDLSK	479.737	2	0.489183	17.7024	2.01872	0.0511643	0.179014	-4.20502
262	sp|P13591|NCAM1_HUMAN	LPSGSDHVMLK	LPSGSDHVMLK	592.311	2	0.556018	17.8999	1.98572	0.0556088	0.184409	-4.20504
263	sp|P13591|NCAM1_HUMAN	EASMEGIVTIVGLKPETTYAVR	EASMEGIVTIVGLKPETTYAVR	788.754	3	0.521066	20.7377	2.01836	0.0512035	0.179014	-4.20565
264	sp|P02649|APOE_HUMAN	WELALGR	WELALGR	422.737	2	0.896512	22.2004	2.01137	0.0519706	0.179607	-4.21789
265	sp|P00739|HPTR_HUMAN	QLVEIEK	QLVEIEK	429.75	2	0.994984	22.0426	1.97479	0.0568933	0.185263	-4.22361
266	sp|P36222|CH3L1_HUMAN	FSNTDYAVGYMLR	FSNTDYAVGYMLR	768.861	2	0.529275	16.9751	2.00775	0.0523728	0.180253	-4.22423
267	sp|Q7Z3B1|NEGR1_HUMAN	DQAGEYECSAENDVSFPDVR	DQAGEYEC[+57]SAENDVSFPDVR	763.318	3	0.519204	18.4468	2.00471	0.0527118	0.180253	-4.22953
268	sp|P06396|GELS_HUMAN	VPFDAATLHTSTAMAAQHGMDDDGTGQK	VPFDAATLHTSTAMAAQHGMDDDGTGQK	719.076	4	0.5727	22.3397	2.00431	0.0527569	0.180253	-4.23024
269	sp|P10451|OSTP_HUMAN	ANDESNEHSDVIDSQELSK	ANDESNEHSDVIDSQELSK	706.314	3	0.712687	19.1356	1.96837	0.057659	0.185744	-4.23447
270	sp|Q9Y4C0|NRX3A_HUMAN	IDSAPGLGDFLQLHIEQGK	IDSAPGLGDFLQLHIEQGK	680.025	3	0.472036	18.1615	2.0013	0.0530947	0.180722	-4.23548
271	sp|P12109|CO6A1_HUMAN	GDPGEAGPQGDQGR	GDPGEAGPQGDQGR	670.795	2	0.601993	15.7639	1.94987	0.0608206	0.189173	-4.24588
272	sp|P41222|PTGDS_HUMAN	GPGEDFR	GPGEDFR	389.18	2	0.559397	25.282	1.96252	0.0586447	0.186257	-4.2459
273	sp|P54289|CA2D1_HUMAN	INTQEYLDVLGRPMVLAGDK	INTQEYLDVLGRPMVLAGDK	744.728	3	0.784862	17.2257	1.99486	0.0538244	0.181812	-4.24669
274	sp|P01042|KNG1_HUMAN	TWQDCEYK	TWQDC[+57]EYK	565.235	2	0.545571	15.9463	1.96083	0.0588505	0.186257	-4.24875
275	sp|P10645|CMGA_HUMAN	HSGFEDELSEVLENQSSQAELK	HSGFEDELSEVLENQSSQAELK	826.054	3	1.03629	16.2869	1.99339	0.0539924	0.181812	-4.24925
276	sp|P14618|KPYM_HUMAN	GADFLVTEVENGGSLGSK	GADFLVTEVENGGSLGSK	593.963	3	0.660584	14.9453	1.9841	0.0550639	0.183669	-4.26538
277	sp|P12109|CO6A1_HUMAN	GLEQLLVGGSHLK	GLEQLLVGGSHLK	450.93	3	0.502724	16.5741	1.98379	0.0550997	0.183669	-4.26591
278	sp|P10645|CMGA_HUMAN	SGEATDGARPQALPEPMQESK	SGEATDGARPQALPEPMQESK	733.683	3	0.810362	20.6869	1.97065	0.0568783	0.185263	-4.27069
279	sp|Q9ULB1|NRX1A_HUMAN	AYGILMATTSR	AYGILMATTSR	592.311	2	0.527234	18.5187	1.97391	0.0562593	0.185263	-4.28298
280	sp|P54289|CA2D1_HUMAN	GPIQWMACENK	GPIQWMAC[+57]ENK	667.305	2	0.5698	14.8126	1.97113	0.0565901	0.185263	-4.28778
281	sp|Q92932|PTPR2_HUMAN	LLQVPSSAFADVEVLGPAVTFK	LLQVPSSAFADVEVLGPAVTFK	572.819	4	0.726601	15.8019	1.97071	0.0566393	0.185263	-4.28849
282	sp|P07585|PGS2_HUMAN	VVQCSDLGLDK	VVQC[+57]SDLGLDK	617.311	2	0.722189	16.9298	1.95654	0.0585842	0.186257	-4.29482
283	sp|Q15818|NPTX1_HUMAN	LPFVINDGK	LPFVINDGK	501.785	2	0.679603	15.8914	1.96678	0.0571101	0.1853	-4.29527
284	sp|P49641|MA2A2_HUMAN	GAEVLYSLAAAHAR	GAEVLYSLAAAHAR	476.925	3	0.545037	17.846	1.96443	0.0573919	0.185547	-4.2993
285	sp|P05060|SCG1_HUMAN	SSAPPITPECR	SSAPPITPEC[+57]R	607.795	2	0.520112	21.6323	1.92555	0.0632881	0.193511	-4.30765
286	sp|P10643|CO7_HUMAN	LIDQYGTHYLQSGSLGGEYR	LIDQYGTHYLQSGSLGGEYR	753.034	3	0.416827	20.0887	1.95872	0.0580843	0.186257	-4.3091
287	sp|P00505|AATM_HUMAN	IAAAILNTPDLR	IAAAILNTPDLR	634.372	2	0.487501	16.6799	1.95284	0.0588039	0.186257	-4.31917
288	sp|Q9Y4C0|NRX3A_HUMAN	LMVNLDCIR	LMVNLDC[+57]IR	567.294	2	0.588725	17.0063	1.94839	0.0593536	0.187192	-4.32677
289	sp|P00739|HPTR_HUMAN	NPANPVQR	NPANPVQR	448.241	2	0.710542	19.6851	1.91267	0.0649803	0.196685	-4.32896
290	sp|P68871|HBB_HUMAN	SAVTALWGK	SAVTALWGK	466.764	2	-2.02141	20.756	-1.94458	0.0598281	0.187763	-4.33327
291	sp|P13521|SCG2_HUMAN	ENKPYALNSEK	ENKPYALNSEK	431.554	3	0.774516	15.1485	1.90934	0.0654228	0.19697	-4.33444
292	sp|P09104|ENOG_HUMAN	LAMQEFMILPVGAESFR	LAMQEFMILPVGAESFR	646.999	3	0.540905	15.9798	1.9436	0.059951	0.187763	-4.33494
293	sp|P54289|CA2D1_HUMAN	TPNNPSCNADLINR	TPNNPSC[+57]NADLINR	793.373	2	0.637357	14.1317	1.90654	0.0655111	0.19697	-4.33775
294	sp|Q9ULB1|NRX1A_HUMAN	CENVATLDPITFETPESFISLPK	C[+57]ENVATLDPITFETPESFISLPK	870.1	3	0.540045	16.2267	1.93883	0.060787	0.189173	-4.34428
295	sp|P06396|GELS_HUMAN	MDAHPPR	MDAHPPR	412.198	2	0.601284	20.0236	1.90382	0.0664709	0.198532	-4.34491
296	sp|P55290|CAD13_HUMAN	SIVVSPILIPENQR	SIVVSPILIPENQR	782.956	2	0.588246	17.481	1.93308	0.0612802	0.189948	-4.35282
297	sp|P13521|SCG2_HUMAN	IILEALR	IILEALR	414.271	2	0.748558	16.8225	1.93053	0.0616062	0.190304	-4.35715
298	sp|Q15818|NPTX1_HUMAN	ETVLQQK	ETVLQQK	423.24	2	0.664367	17.2426	1.88987	0.0680696	0.201683	-4.3664
299	sp|P12109|CO6A1_HUMAN	IALVITDGR	IALVITDGR	479.29	2	0.422543	19.3446	1.92224	0.062676	0.192754	-4.37116
300	sp|P78509|RELN_HUMAN	LSSYHNFYSIR	LSSYHNFYSIR	462.898	3	0.514215	19.6345	1.92109	0.0628268	0.192754	-4.37312
301	sp|P13591|NCAM1_HUMAN	AAHFVFR	AAHFVFR	424.232	2	0.527539	19.1662	1.88006	0.0691463	0.202705	-4.38119
302	sp|Q99435|NELL2_HUMAN	SALAYVDGK	SALAYVDGK	462.245	2	0.62018	20.8067	1.87956	0.0692164	0.202705	-4.382
303	sp|Q7Z3B1|NEGR1_HUMAN	DYSLQIQNVDVTDDGPYTCSVQTQHTPR	DYSLQIQNVDVTDDGPYTC[+57]SVQTQHTPR	1079.83	3	0.443198	18.8834	1.90904	0.0644135	0.196287	-4.39339
304	sp|Q08380|LG3BP_HUMAN	LASAYGAR	LASAYGAR	404.719	2	0.486898	19.4569	1.87112	0.0707042	0.203106	-4.39692
305	sp|Q9Y6R7|FCGBP_HUMAN	GATTSPGVYELSSR	GATTSPGVYELSSR	712.854	2	-0.498452	17.7141	-1.90547	0.0648907	0.196685	-4.39939
306	sp|P54289|CA2D1_HUMAN	YQDLYTVEPNNAR	YQDLYTVEPNNAR	528.255	3	0.392918	14.7718	1.8941	0.0664295	0.198532	-4.4184
307	sp|P78509|RELN_HUMAN	QAATKPLDLTR	QAATKPLDLTR	405.235	3	0.525147	17.9926	1.85118	0.0736011	0.208113	-4.4291
308	sp|P68871|HBB_HUMAN	VNVDEVGGEALGR	VNVDEVGGEALGR	657.836	2	-1.99304	20.6684	-1.88205	0.068095	0.201683	-4.43846
309	sp|Q99435|NELL2_HUMAN	IMELQDILAK	IMELQDILAK	587.331	2	0.545139	20.6684	1.88133	0.0681965	0.201683	-4.43967
310	sp|P13521|SCG2_HUMAN	VLEYLNQEK	VLEYLNQEK	568.303	2	0.603462	18.5345	1.87421	0.0691977	0.202705	-4.45146
311	sp|Q92520|FAM3C_HUMAN	MDASLGNLFAR	MDASLGNLFAR	597.8	2	0.508904	19.7182	1.87123	0.0696207	0.203106	-4.45638
312	sp|P41222|PTGDS_HUMAN	SVVAPATDGGLNLTSTFLR	SVVAPATDGGLNLTSTFLR	960.015	2	0.435451	19.3652	1.86814	0.0700619	0.203106	-4.46149
313	sp|P39060|COIA1_HUMAN	DFQPVLHLVALNSPLSGGMR	DFQPVLHLVALNSPLSGGMR	717.717	3	0.471428	17.3348	1.86581	0.0703964	0.203106	-4.46534
314	sp|P00739|HPTR_HUMAN	VMPICLPSK	VMPIC[+57]LPSK	522.783	2	0.785378	20.0013	1.8649	0.0705275	0.203106	-4.46684
315	sp|Q96KN2|CNDP1_HUMAN	SVVLIPLGAVDDGEHSQNEK	SVVLIPLGAVDDGEHSQNEK	703.027	3	0.578307	21.5418	1.86441	0.0705982	0.203106	-4.46765
316	sp|P05067|A4_HUMAN	MDVCETHLHWHTVAK	MDVC[+57]ETHLHWHTVAK	621.959	3	0.55602	19.0828	1.85859	0.0714405	0.203971	-4.47722
317	sp|P06396|GELS_HUMAN	EPGLQIWR	EPGLQIWR	499.775	2	0.415806	18.4608	1.85601	0.071817	0.203971	-4.48146
318	sp|P12109|CO6A1_HUMAN	EGPVGVPGDPGEAGPIGPK	EGPVGVPGDPGEAGPIGPK	865.441	2	0.479003	12.4182	1.85546	0.0718978	0.203971	-4.48237
319	sp|P78509|RELN_HUMAN	HSCQSDGNSIYFHGNEGSEFNFATTR	HSC[+57]QSDGNSIYFHGNEGSEFNFATTR	741.317	4	0.448332	18.0864	1.85537	0.0719101	0.203971	-4.4825
320	sp|P12109|CO6A1_HUMAN	GVFHQTVSR	GVFHQTVSR	515.775	2	0.270433	18.1599	1.817	0.0788054	0.217378	-4.48366
321	sp|Q9Y4C0|NRX3A_HUMAN	VVTQVINGAK	VVTQVINGAK	514.809	2	0.455139	17.3901	1.80055	0.0814189	0.222249	-4.50962
322	sp|P01024|CO3_HUMAN	VTIKPAPETEK	VTIKPAPETEK	404.899	3	0.28058	20.6686	1.79817	0.0818034	0.222249	-4.51336
323	sp|P12109|CO6A1_HUMAN	TAEYDVAYGESHLFR	TAEYDVAYGESHLFR	586.609	3	0.348768	19.6827	1.83449	0.0750216	0.211467	-4.51661
324	sp|P22105|TENX_HUMAN	LGELWVTDPTPDSLR	LGELWVTDPTPDSLR	849.939	2	-1.3279	16.4332	-1.83283	0.0752743	0.211519	-4.51932
325	sp|Q92823|NRCAM_HUMAN	ILTFQGSK	ILTFQGSK	447.258	2	0.565363	21.3526	1.79305	0.082336	0.223024	-4.52051
326	sp|Q92823|NRCAM_HUMAN	NALGAIHHTISVR	NALGAIHHTISVR	463.597	3	0.50763	21.7741	1.81727	0.0779229	0.216279	-4.52534
327	sp|P27169|PON1_HUMAN	ILLMDLNEEDPTVLELGITGSK	ILLMDLNEEDPTVLELGITGSK	800.757	3	0.567809	14.6393	1.82756	0.0763281	0.213813	-4.52872
328	sp|O15240|VGF_HUMAN	GLQEAAEER	GLQEAAEER	501.746	2	0.667967	17.5894	1.7853	0.083909	0.225256	-4.53353
329	sp|P13521|SCG2_HUMAN	SGQLGIQEEDLR	SGQLGIQEEDLR	672.841	2	0.578223	18.0102	1.82048	0.0771737	0.215513	-4.53933
330	sp|Q15818|NPTX1_HUMAN	TNYMYAK	TNYMYAK	445.707	2	0.479628	18.4572	1.77692	0.0853034	0.226305	-4.54659
331	sp|Q08380|LG3BP_HUMAN	AVDTWSWGER	AVDTWSWGER	603.781	2	0.47764	18.822	1.81565	0.0779277	0.216279	-4.54713
332	sp|P49641|MA2A2_HUMAN	TVIQLDSSPR	TVIQLDSSPR	558.306	2	0.474955	17.4364	1.80269	0.0802305	0.219963	-4.54867
333	sp|P02649|APOE_HUMAN	LGADMEDVCGR	LGADMEDVC[+57]GR	611.763	2	-1.59138	24.0983	-1.77197	0.0858357	0.227049	-4.55347
334	sp|P00558|PGK1_HUMAN	GCITIIGGGDTATCCAK	GC[+57]ITIIGGGDTATC[+57]C[+57]AK	877.897	2	0.668655	14.3992	1.81047	0.0787426	0.217378	-4.55546
335	sp|Q99435|NELL2_HUMAN	HNGQIWVLENDR	HNGQIWVLENDR	494.248	3	0.701043	15.03	1.80123	0.0802159	0.219963	-4.57031
336	sp|Q99435|NELL2_HUMAN	NTVYSSSGVCVLYECK	NTVYSSSGVC[+57]VLYEC[+57]K	933.424	2	0.738123	14.3773	1.79287	0.0815678	0.222249	-4.58367
337	sp|P10451|OSTP_HUMAN	ISHELDSASSEVN	ISHELDSASSEVN	694.32	2	0.501616	23.3018	1.74843	0.0901949	0.233781	-4.59064
338	sp|Q99435|NELL2_HUMAN	ASTATAEQFFQK	ASTATAEQFFQK	664.828	2	0.511371	19.5146	1.78489	0.0828764	0.223816	-4.59638
339	sp|P54289|CA2D1_HUMAN	VFTFSVGQHNYDR	VFTFSVGQHNYDR	523.92	3	0.783056	15.9703	1.78337	0.0831273	0.223823	-4.59879
340	sp|Q9Y6R7|FCGBP_HUMAN	LDSLVAQQLQSK	LDSLVAQQLQSK	665.372	2	0.550316	15.0935	1.77515	0.0844975	0.225786	-4.61183
341	sp|Q99435|NELL2_HUMAN	CVTDPCQADTIR	C[+57]VTDPC[+57]QADTIR	718.319	2	0.719009	15.7389	1.73266	0.0926982	0.237539	-4.61408
342	sp|P62937|PPIA_HUMAN	HTGPGILSMANAGPNTNGSQFFICTAK	HTGPGILSMANAGPNTNGSQFFIC[+57]TAK	931.115	3	0.423218	17.2477	1.77364	0.0847511	0.225786	-4.61421
343	sp|P10643|CO7_HUMAN	LLEPHCFPLSLVPTEFCPSPPALK	LLEPHC[+57]FPLSLVPTEFC[+57]PSPPALK	917.141	3	0.990584	16.2474	1.77301	0.0848574	0.225786	-4.61521
344	sp|Q92932|PTPR2_HUMAN	AALGESGEQADGPK	AALGESGEQADGPK	665.318	2	0.574565	15.255	1.7275	0.0939363	0.239352	-4.62263
345	sp|Q8IV08|PLD3_HUMAN	ATYIGTSNWSGNYFTETAGTSLLVTQNGR	ATYIGTSNWSGNYFTETAGTSLLVTQNGR	1037.17	3	0.439928	14.892	1.76475	0.0862579	0.227499	-4.62824
346	sp|Q99435|NELL2_HUMAN	VVEKPSTDLPLGTTFWLGQR	VVEKPSTDLPLGTTFWLGQR	748.739	3	0.506627	21.0969	1.75912	0.0872245	0.229378	-4.63711
347	sp|Q8IV08|PLD3_HUMAN	IAVSKPSGPQPQADLQALLQSGAQVR	IAVSKPSGPQPQADLQALLQSGAQVR	887.156	3	0.391992	17.2607	1.75425	0.0880677	0.230922	-4.64475
348	sp|P06396|GELS_HUMAN	HVVPNEVVVQR	HVVPNEVVVQR	425.91	3	0.313603	24.0367	1.70919	0.0973168	0.245757	-4.65036
349	sp|Q9P2S2|NRX2A_HUMAN	AYGLMMATTSR	AYGLMMATTSR	601.289	2	0.426368	16.8236	1.74904	0.0889767	0.232629	-4.6529
350	sp|Q92823|NRCAM_HUMAN	NEVHLEIK	NEVHLEIK	327.85	3	1.04407	16.5478	1.70637	0.09754	0.245757	-4.65399
351	sp|Q96KN2|CNDP1_HUMAN	GTVCFYGHLDVQPADR	GTVC[+57]FYGHLDVQPADR	612.29	3	0.51396	14.9493	1.74472	0.0897369	0.233781	-4.65965
352	sp|P05067|A4_HUMAN	ISYGNDALMPSLTETK	ISYGNDALMPSLTETK	870.43	2	0.535781	19.7733	1.74315	0.0900145	0.233781	-4.6621
353	sp|P54289|CA2D1_HUMAN	LLKPAVVGIK	LLKPAVVGIK	346.574	3	0.466335	18.4621	1.74002	0.0905692	0.234079	-4.66697
354	sp|P12111|CO6A3_HUMAN	IEDGVPQHLVLVLGGK	IEDGVPQHLVLVLGGK	558.658	3	0.335706	15.8914	1.73271	0.0918779	0.236782	-4.67833
355	sp|P54289|CA2D1_HUMAN	LMNTNLIFIMVESK	LMNTNLIFIMVESK	826.941	2	0.527829	12.139	1.73117	0.0921558	0.236822	-4.68072
356	sp|O94760|DDAH1_HUMAN	QHQLYVGVLGSK	QHQLYVGVLGSK	443.582	3	0.742622	15.5376	1.72546	0.0931918	0.238127	-4.68956
357	sp|P13521|SCG2_HUMAN	IESQTQEEVR	IESQTQEEVR	609.802	2	0.572636	12.9405	1.68029	0.102857	0.253489	-4.69363
358	sp|Q99435|NELL2_HUMAN	HNCMENSICR	HNC[+57]MENSIC[+57]R	440.846	3	0.676992	17.7989	1.67547	0.103806	0.254438	-4.70078
359	sp|Q9Y6R7|FCGBP_HUMAN	AISGLTIDGHAVGAK	AISGLTIDGHAVGAK	705.391	2	-0.450754	15.9858	-1.71636	0.0948624	0.241031	-4.7036
360	sp|P10909|CLUS_HUMAN	IDSLLENDR	IDSLLENDR	537.775	2	0.527876	16.4851	1.69616	0.0989166	0.248531	-4.71449
361	sp|Q9H4F8|SMOC1_HUMAN	YVMPSCESDAR	YVMPSC[+57]ESDAR	657.776	2	0.579184	15.1821	1.66556	0.105783	0.256494	-4.71546
362	sp|P12111|CO6A3_HUMAN	QLGTVQQVISER	QLGTVQQVISER	679.375	2	0.518676	16.8951	1.70444	0.0970888	0.245757	-4.72189
363	sp|Q15782|CH3L2_HUMAN	QMIDNSYQVEK	QMIDNSYQVEK	677.819	2	0.458417	14.1217	1.65931	0.106736	0.258112	-4.72417
364	sp|Q96PD5|PGRP2_HUMAN	AGLLRPDYALLGHR	AGLLRPDYALLGHR	517.963	3	0.289278	20.327	1.68792	0.100245	0.251169	-4.74706
365	sp|Q15818|NPTX1_HUMAN	IETALTSLHQR	IETALTSLHQR	423.57	3	0.455967	17.7665	1.64265	0.110159	0.260689	-4.74862
366	sp|P10643|CO7_HUMAN	AASGTQNNVLR	AASGTQNNVLR	565.799	2	0.452328	19.3134	1.64179	0.110647	0.260689	-4.75034
367	sp|P69905|HBA_HUMAN	TYFPHFDLSHGSAQVK	TYFPHFDLSHGSAQVK	459.228	4	-1.6097	19.6318	-1.68574	0.100669	0.251533	-4.75037
368	sp|P54289|CA2D1_HUMAN	YYPASPWVDNSR	YYPASPWVDNSR	727.839	2	0.494943	17.0462	1.68238	0.101324	0.251811	-4.75547
369	sp|P32119|PRDX2_HUMAN / sp|Q06830|PRDX1_HUMAN	QITVNDLPVGR	QITVNDLPVGR	606.341	2	0.523455	18.4461	1.6823	0.101339	0.251811	-4.75558
370	sp|Q99435|NELL2_HUMAN	GYDFCSER	GYDFC[+57]SER	517.206	2	0.609481	19.4215	1.63734	0.111578	0.260689	-4.75682
371	sp|P06396|GELS_HUMAN	TPITVVK	TPITVVK	379.245	2	0.292462	22.591	1.63586	0.111888	0.260689	-4.75897
372	sp|Q08380|LG3BP_HUMAN	TIAYENK	TIAYENK	419.719	2	0.359752	19.0493	1.63468	0.112137	0.260689	-4.76068
373	sp|P10909|CLUS_HUMAN	EPQDTYHYLPFSLPHR	EPQDTYHYLPFSLPHR	667.327	3	0.414894	20.8992	1.6772	0.10234	0.252956	-4.76329
374	sp|P62937|PPIA_HUMAN	IIPGFMCQGGDFTR	IIPGFMC[+57]QGGDFTR	533.587	3	-0.517509	14.1496	-1.67709	0.10236	0.252956	-4.76345
375	sp|P27169|PON1_HUMAN	IQNILTEEPK	IQNILTEEPK	592.83	2	0.366307	18.8739	1.67059	0.103648	0.254438	-4.77324
376	sp|P23142|FBLN1_HUMAN	LEMNYVVGGVVSHR	LEMNYVVGGVVSHR	520.605	3	0.47334	17.673	1.66796	0.104172	0.254643	-4.7772
377	sp|P78509|RELN_HUMAN	ITIQLPDHVSSSATQFR	ITIQLPDHVSSSATQFR	634.002	3	0.408016	18.9195	1.66508	0.10475	0.255363	-4.78152
378	sp|P00924|ENO1_YEAST	HLADLSK	HLADLSK	392.222	2	-0.49106	25.4227	-1.61916	0.115448	0.264973	-4.78315
379	sp|P10909|CLUS_HUMAN	LFDSDPITVTVPVEVSR	LFDSDPITVTVPVEVSR	625.335	3	0.384559	23.6869	1.66103	0.105567	0.256494	-4.7876
380	sp|P13591|NCAM1_HUMAN	CVVTGEDGSESEATVNVK	C[+57]VVTGEDGSESEATVNVK	627.623	3	0.447794	17.251	1.61459	0.11613	0.265187	-4.78935
381	sp|P08294|SODE_HUMAN	LACCVVGVCGPGLWER	LAC[+57]C[+57]VVGVC[+57]GPGLWER	611.625	3	-0.433608	17.2971	-1.65227	0.10735	0.258904	-4.80069
382	sp|Q96KN2|CNDP1_HUMAN	MMAVAADTLQR	MMAVAADTLQR	603.802	2	0.389465	23.3666	1.64775	0.108279	0.260446	-4.8074
383	sp|P12111|CO6A3_HUMAN	DVVFLIDGSQSAGPEFQYVR	DVVFLIDGSQSAGPEFQYVR	557.531	4	-0.434654	18.1715	-1.64215	0.10944	0.260689	-4.81572
384	sp|P12111|CO6A3_HUMAN	EVQVFEITENSAK	EVQVFEITENSAK	747.378	2	0.270835	16.9856	1.64159	0.109556	0.260689	-4.81655
385	sp|P54289|CA2D1_HUMAN	TASGVNQLVDIYEK	TASGVNQLVDIYEK	768.899	2	0.479592	16.1972	1.6413	0.109618	0.260689	-4.81699
386	sp|Q7Z3B1|NEGR1_HUMAN	LFNGQQGIIIQNFSTR	LFNGQQGIIIQNFSTR	612.664	3	0.389678	17.3399	1.63792	0.110325	0.260689	-4.82199
387	sp|P54289|CA2D1_HUMAN	AVEIYIQGK	AVEIYIQGK	510.79	2	0.396923	18.3655	1.63546	0.110842	0.260689	-4.82563
388	sp|P12111|CO6A3_HUMAN	NNLFTSSAGYR	NNLFTSSAGYR	615.299	2	0.258018	17.284	1.6344	0.111064	0.260689	-4.82719
389	sp|P00739|HPTR_HUMAN	VVLHPNYHQVDIGLIK	VVLHPNYHQVDIGLIK	462.015	4	0.494047	17.5621	1.63264	0.111435	0.260689	-4.82979
390	sp|P55290|CAD13_HUMAN	INENTGSVSVTR	INENTGSVSVTR	638.828	2	0.554936	17.7307	1.5833	0.123409	0.274851	-4.83438
391	sp|P78509|RELN_HUMAN	ELIIQPGYMMQFK	ELIIQPGYMMQFK	799.409	2	0.420234	15.561	1.62941	0.11212	0.260689	-4.83455
392	sp|P12111|CO6A3_HUMAN	IGDLHPQIVNLLK	IGDLHPQIVNLLK	487.293	3	0.270896	16.8464	1.624	0.113275	0.262656	-4.84251
393	sp|Q92823|NRCAM_HUMAN	THGMLPGLEPFSHYTLNVR	THGMLPGLEPFSHYTLNVR	543.028	4	0.468302	21.905	1.62174	0.11376	0.262656	-4.84583
394	sp|Q99435|NELL2_HUMAN	AFLFQDTPR	AFLFQDTPR	547.785	2	0.44414	22.0532	1.62129	0.113856	0.262656	-4.84649
395	sp|P54289|CA2D1_HUMAN	SYDYQSVCEPGAAPK	SYDYQSVC[+57]EPGAAPK	836.37	2	0.455092	16.8373	1.60212	0.118301	0.268558	-4.85381
396	sp|P02768|ALBU_HUMAN	RPCFSALEVDETYVPK	RPC[+57]FSALEVDETYVPK	637.649	3	0.476037	27.5405	1.61523	0.115167	0.264973	-4.85536
397	sp|Q08380|LG3BP_HUMAN	YSSDYFQAPSDYR	YSSDYFQAPSDYR	799.842	2	0.374308	19.4216	1.61107	0.116073	0.265187	-4.86143
398	sp|P01024|CO3_HUMAN	NEQVEIR	NEQVEIR	444.233	2	0.306429	21.3859	1.5639	0.127897	0.281374	-4.86168
399	sp|Q8IV08|PLD3_HUMAN	LFVVPADEAQAR	LFVVPADEAQAR	658.354	2	0.408396	18.1803	1.60528	0.117343	0.267282	-4.86986
400	sp|Q99435|NELL2_HUMAN	TCPTCNDFHGLVQK	TC[+57]PTC[+57]NDFHGLVQK	559.589	3	0.537656	20.1222	1.59071	0.120851	0.272146	-4.87025
401	sp|Q92932|PTPR2_HUMAN	SEHPESSLSSEEETAGVENVK	SEHPESSLSSEEETAGVENVK	749.008	3	0.512942	17.9673	1.59011	0.120987	0.272146	-4.87112
402	sp|P78509|RELN_HUMAN	EQCICDPGYSGPNCYLTHTLK	EQC[+57]IC[+57]DPGYSGPNC[+57]YLTHTLK	838.368	3	0.570776	15.4288	1.60006	0.118499	0.268558	-4.87744
403	sp|Q92520|FAM3C_HUMAN	MASGAANVVGPK	MASGAANVVGPK	551.29	2	0.514255	22.0856	1.54811	0.13165	0.284769	-4.88371
404	sp|P04406|G3P_HUMAN	VPTANVSVVDLTCR	VPTANVSVVDLTC[+57]R	765.901	2	0.498754	16.4774	1.59548	0.119521	0.270194	-4.88408
405	sp|Q92823|NRCAM_HUMAN	ENIVIQCEAK	ENIVIQC[+57]EAK	602.306	2	0.505704	20.7995	1.54765	0.131452	0.284769	-4.8841
406	sp|Q96PD5|PGRP2_HUMAN	DTLPSCAVR	DTLPSC[+57]AVR	509.753	2	0.298302	18.6143	1.54374	0.132703	0.286131	-4.88976
407	sp|P23142|FBLN1_HUMAN	SAATLQQEK	SAATLQQEK	488.259	2	0.413274	18.6464	1.54287	0.132914	0.286131	-4.89097
408	sp|P41222|PTGDS_HUMAN	SPHWGSTYSVSVVETDYDQYALLYSQGSK	SPHWGSTYSVSVVETDYDQYALLYSQGSK	1089.84	3	0.714278	20.9701	1.58589	0.121684	0.272935	-4.89792
409	sp|P12259|FA5_HUMAN	MPMGLSTGIISDSQIK	MPMGLSTGIISDSQIK	839.431	2	-0.324494	17.5316	-1.58475	0.121943	0.272935	-4.89956
410	sp|P69905|HBA_HUMAN	VADALTNAVAHVDDMPNALSALSDLHAHK	VADALTNAVAHVDDMPNALSALSDLHAHK	749.878	4	-1.45381	17.407	-1.58038	0.122941	0.274487	-4.90583
411	sp|Q99435|NELL2_HUMAN	NGHICCSVDPQCLQEL	NGHIC[+57]C[+57]SVDPQC[+57]LQEL	965.416	2	0.466892	16.7958	1.57687	0.123748	0.274929	-4.91087
412	sp|P12111|CO6A3_HUMAN	ALNLGYALDYAQR	ALNLGYALDYAQR	734.383	2	-0.621393	16.0777	-1.57106	0.125091	0.277229	-4.91917
413	sp|P05067|A4_HUMAN	THPHFVIPYR	THPHFVIPYR	422.896	3	0.377134	24.0781	1.56336	0.126891	0.280529	-4.93015
414	sp|P06396|GELS_HUMAN	TASDFITK	TASDFITK	441.732	2	0.239937	23.378	1.51311	0.140285	0.292911	-4.93183
415	sp|P10643|CO7_HUMAN	GGGAGFISGLSYLELDNPAGNK	GGGAGFISGLSYLELDNPAGNK	713.024	3	1.7522	15.3598	1.56076	0.127502	0.281191	-4.93383
416	sp|P12111|CO6A3_HUMAN	LQPVLQPLPSPGVGGK	LQPVLQPLPSPGVGGK	793.967	2	0.356234	14.4226	1.55542	0.128768	0.282601	-4.9414
417	sp|P01009|A1AT_HUMAN	QINDYVEK	QINDYVEK	504.753	2	0.475962	22.3526	1.50566	0.142181	0.296184	-4.94195
418	sp|P08253|MMP2_HUMAN	IHDGEADIMINFGR	IHDGEADIMINFGR	529.924	3	0.33401	14.6035	1.55126	0.12976	0.284086	-4.94728
419	sp|P01042|KNG1_HUMAN	RPPGFSPFR	RPPGFSPFR	354.194	3	-0.272137	22.7328	-1.5479	0.130568	0.284769	-4.95203
420	sp|P78509|RELN_HUMAN	DLTLKPGYVLQFK	DLTLKPGYVLQFK	507.961	3	0.351343	15.6135	1.54702	0.130779	0.284769	-4.95327
421	sp|Q9ULB1|NRX1A_HUMAN	VLNMAAENDANIAIVGNVR	VLNMAAENDANIAIVGNVR	662.014	3	0.437365	17.3481	1.54359	0.131607	0.284769	-4.95809
422	sp|P01024|CO3_HUMAN	LPYSVVR	LPYSVVR	417.248	2	0.427951	22.181	1.52221	0.137124	0.291791	-4.96686
423	sp|P13521|SCG2_HUMAN	LVNAAGSGR	LVNAAGSGR	422.735	2	0.534158	17.0071	1.48533	0.147789	0.301644	-4.96951
424	sp|P01042|KNG1_HUMAN	ENFLFLTPDCK	ENFLFLTPDC[+57]K	692.334	2	0.403976	18.8339	1.53468	0.133778	0.287304	-4.97058
425	sp|P17174|AATC_HUMAN	QIASVMK	QIASVMK	388.72	2	-0.638083	17.2325	-1.484	0.147812	0.301644	-4.97114
426	sp|Q24JP5|T132A_HUMAN	HHTTLITCHR	HHTTLITC[+57]HR	319.665	4	0.570315	13.7899	1.47918	0.149088	0.302195	-4.97758
427	sp|P06396|GELS_HUMAN	VPEARPNSMVVEHPEFLK	VPEARPNSMVVEHPEFLK	520.523	4	0.273821	24.0752	1.52568	0.136002	0.291386	-4.98315
428	sp|P02768|ALBU_HUMAN	DDNPNLPR	DDNPNLPR	470.728	2	0.221802	26.6519	1.46879	0.15187	0.306458	-4.99141
429	sp|P05156|CFAI_HUMAN	VFCQPWQR	VFC[+57]QPWQR	560.771	2	0.342534	17.9067	1.51914	0.137636	0.291791	-4.99224
430	sp|P06733|ENOA_HUMAN	YISPDQLADLYK	YISPDQLADLYK	713.367	2	0.266359	18.5899	1.51901	0.137667	0.291791	-4.99241
431	sp|P78509|RELN_HUMAN	ILVSDTFNK	ILVSDTFNK	518.787	2	0.37223	16.392	1.51748	0.138053	0.291791	-4.99453
432	sp|Q9Y6R7|FCGBP_HUMAN	AGVQVWLGANGK	AGVQVWLGANGK	600.33	2	-0.402101	16.3779	-1.51746	0.138059	0.291791	-4.99457
433	sp|P12109|CO6A1_HUMAN	VFSVAITPDHLEPR	VFSVAITPDHLEPR	527.619	3	0.292196	20.3672	1.51716	0.138132	0.291791	-4.99497
434	sp|P12109|CO6A1_HUMAN	NLVWNAGALHYSDEVEIIQGLTR	NLVWNAGALHYSDEVEIIQGLTR	866.782	3	0.483466	17.0058	1.51365	0.13902	0.292535	-4.99984
435	sp|Q24JP5|T132A_HUMAN	VQPVMGISLTLSR	VQPVMGISLTLSR	700.9	2	0.399146	15.0637	1.51201	0.139434	0.292535	-5.00209
436	sp|O15240|VGF_HUMAN	FGEGVSSPK	FGEGVSSPK	454.23	2	0.534418	18.492	1.46014	0.154219	0.309812	-5.00287
437	sp|Q13822|ENPP2_HUMAN	TYLHTYESEI	TYLHTYESEI	628.296	2	-0.287923	20.138	-1.51101	0.139688	0.292535	-5.00348
438	sp|P02649|APOE_HUMAN	WVQTLSEQVQEELLSSQVTQELR	WVQTLSEQVQEELLSSQVTQELR	910.803	3	0.713416	21.8443	1.51064	0.139781	0.292535	-5.00398
439	sp|Q92823|NRCAM_HUMAN	GSMVSFECK	GSMVSFEC[+57]K	522.728	2	0.484013	19.9097	1.49267	0.144668	0.298604	-5.00739
440	sp|Q8WXD2|SCG3_HUMAN	EANNYEEDPNKPTSWTENQAGK	EANNYEEDPNKPTSWTENQAGK	841.374	3	0.531097	15.1356	1.44767	0.157349	0.314002	-5.0192
441	sp|Q06481|APLP2_HUMAN	VSIDNWCR	VSIDNWC[+57]R	525.245	2	0.437744	16.9915	1.49874	0.142833	0.296855	-5.02035
442	sp|P08253|MMP2_HUMAN	ESCNLFVLK	ESC[+57]NLFVLK	555.287	2	0.333339	16.22	1.49486	0.143839	0.298259	-5.02566
443	sp|P41222|PTGDS_HUMAN	TMLLQPAGSLGSYSYR	TMLLQPAGSLGSYSYR	581.963	3	0.334835	26.9266	1.49224	0.144521	0.298604	-5.02924
444	sp|P05156|CFAI_HUMAN	EANVACLDLGFQQGADTQR	EANVAC[+57]LDLGFQQGADTQR	698.329	3	-0.310871	16.8583	-1.48923	0.145308	0.299222	-5.03334
445	sp|P00441|SODC_HUMAN	LACGVIGIAQ	LAC[+57]GVIGIAQ	501.276	2	0.454455	20.6388	1.48801	0.14563	0.299222	-5.03501
446	sp|Q99435|NELL2_HUMAN	LDQCYCER	LDQC[+57]YC[+57]ER	381.823	3	-0.430512	18.6588	-1.43413	0.161453	0.317497	-5.03695
447	apoE_E2	CLAVYQAGAR	C[+57]LAVYQAGAR	554.782	2	2.14615	15.6681	1.43191	0.161777	0.317497	-5.03977
448	sp|P00739|HPTR_HUMAN	ILGGHLDAK	ILGGHLDAK	462.269	2	0.749275	21.8194	1.43032	0.162533	0.317497	-5.04189
449	sp|Q9P2S2|NRX2A_HUMAN	GATADPLCAPAR	GATADPLC[+57]APAR	600.296	2	0.466427	17.9352	1.42935	0.162505	0.317497	-5.0431
450	sp|P05067|A4_HUMAN	CAPFFYGGCGGNR	C[+57]APFFYGGC[+57]GGNR	731.803	2	0.520703	17.0197	1.48102	0.147473	0.301644	-5.0445
451	sp|P02768|ALBU_HUMAN	YICENQDSISSK	YIC[+57]ENQDSISSK	481.886	3	-0.27501	21.6522	-1.42811	0.163166	0.317497	-5.04477
452	sp|P54289|CA2D1_HUMAN	IKPVFIEDANFGR	IKPVFIEDANFGR	502.609	3	0.408416	19.0024	1.47778	0.148334	0.302026	-5.04889
453	sp|Q9P2S2|NRX2A_HUMAN	TALAVDGEAR	TALAVDGEAR	501.764	2	0.374146	19.2349	1.4233	0.164544	0.318495	-5.05099
454	sp|Q08380|LG3BP_HUMAN	IYTSPTWSAFVTDSSWSAR	IYTSPTWSAFVTDSSWSAR	721.344	3	0.258255	19.756	1.47523	0.149016	0.302195	-5.05235
455	sp|Q99435|NELL2_HUMAN	FTGSSWIK	FTGSSWIK	463.243	2	0.404809	20.4381	1.47326	0.149544	0.302441	-5.05501
456	sp|Q99435|NELL2_HUMAN	SICQFQGR	SIC[+57]QFQGR	498.24	2	0.458764	20.1505	1.41446	0.167099	0.321373	-5.06237
457	sp|P00915|CAH1_HUMAN	ESISVSSEQLAQFR	ESISVSSEQLAQFR	790.899	2	-0.90249	14.2486	-1.45932	0.153321	0.308696	-5.07375
458	sp|O15240|VGF_HUMAN	MPDSGPLPETHK	MPDSGPLPETHK	436.88	3	0.416207	18.521	1.4047	0.16996	0.323797	-5.07487
459	sp|Q9P2S2|NRX2A_HUMAN	AIVADPVTFK	AIVADPVTFK	530.805	2	0.396555	17.7107	1.45403	0.154774	0.310235	-5.08082
460	sp|P23142|FBLN1_HUMAN	CVDVDECAPPAEPCGK	C[+57]VDVDEC[+57]APPAEPC[+57]GK	902.371	2	0.394685	20.7167	1.39945	0.17121	0.323797	-5.08154
461	sp|P12111|CO6A3_HUMAN	VGVVQFSNDVFPEFYLK	VGVVQFSNDVFPEFYLK	663.344	3	0.393063	13.8831	1.45269	0.155399	0.310798	-5.08267
462	sp|O95502|NPTXR_HUMAN	CESGLPR	C[+57]ESGLPR	409.695	2	0.454418	15.8104	1.38744	0.175108	0.328763	-5.09679
463	sp|P10909|CLUS_HUMAN	FMETVAEK	FMETVAEK	477.734	2	0.284146	25.6051	1.38555	0.175681	0.328763	-5.09918
464	sp|P55290|CAD13_HUMAN	YEVSSPYFK	YEVSSPYFK	560.271	2	0.480079	21.0102	1.43899	0.158962	0.316521	-5.10079
465	sp|P06396|GELS_HUMAN	EVQGFESATFLGYFK	EVQGFESATFLGYFK	861.922	2	0.227412	21.383	1.43464	0.160191	0.317497	-5.10653
466	sp|Q9Y4C0|NRX3A_HUMAN	SGGLILYTWPANDRPSTR	SGGLILYTWPANDRPSTR	668.681	3	0.314851	20.1246	1.43135	0.161125	0.317497	-5.11087
467	sp|P12259|FA5_HUMAN	AGMQTPFLIMDR	AGMQTPFLIMDR	690.344	2	-0.289493	16.7454	-1.42759	0.162199	0.317497	-5.11581
468	sp|P02768|ALBU_HUMAN	ETYGEMADCCAK	ETYGEMADC[+57]C[+57]AK	478.849	3	0.385714	22.4309	1.37146	0.179984	0.333063	-5.11687
469	sp|P02768|ALBU_HUMAN	LCTVATLR	LC[+57]TVATLR	467.263	2	0.409777	26.9852	1.37042	0.180007	0.333063	-5.11819
470	sp|P00492|HPRT_HUMAN	VIGGDDLSTLTGK	VIGGDDLSTLTGK	638.343	2	0.43707	14.1869	1.42363	0.163334	0.317497	-5.12101
471	sp|P12111|CO6A3_HUMAN	LLTPITTLTSEQIQK	LLTPITTLTSEQIQK	843.488	2	0.231111	14.7838	1.42282	0.163567	0.317497	-5.12207
472	sp|P31150|GDIA_HUMAN	QLICDPSYIPDR	QLIC[+57]DPSYIPDR	738.861	2	0.383397	18.3213	1.42277	0.163581	0.317497	-5.12213
473	sp|P13591|NCAM1_HUMAN	ISVVWNDDSSSTLTIYNANIDDAGIYK	ISVVWNDDSSSTLTIYNANIDDAGIYK	992.149	3	0.443133	16.4755	1.42244	0.163676	0.317497	-5.12256
474	sp|Q13822|ENPP2_HUMAN	SCGTHSPYMRPVYPTK	SC[+57]GTHSPYMRPVYPTK	470.975	4	-0.325229	20.7587	-1.36603	0.181367	0.333863	-5.12367
475	sp|Q99574|NEUS_HUMAN	AQLVEEWANSVK	AQLVEEWANSVK	687.357	2	0.350377	16.941	1.4128	0.166473	0.321022	-5.13514
476	sp|Q15818|NPTX1_HUMAN	ALSGNVIAWAESHIEIYGGATK	ALSGNVIAWAESHIEIYGGATK	763.062	3	0.7958	17.0896	1.4125	0.166561	0.321022	-5.13554
477	sp|P05060|SCG1_HUMAN	ELENLAAMDLELQK	ELENLAAMDLELQK	808.914	2	0.364432	14.2494	1.4055	0.168613	0.323594	-5.14461
478	sp|Q92823|NRCAM_HUMAN	VMAVNSIGK	VMAVNSIGK	459.757	2	0.433141	20.7629	1.34612	0.187935	0.341809	-5.1483
479	sp|Q9ULB1|NRX1A_HUMAN	EQGQPFQGQLSGLYYNGLK	EQGQPFQGQLSGLYYNGLK	709.688	3	-0.872235	17.6096	-1.40111	0.169914	0.323797	-5.1503
480	sp|P12259|FA5_HUMAN	EVIITGIQTQGAK	EVIITGIQTQGAK	453.261	3	0.341911	18.5899	1.39908	0.170517	0.323797	-5.15292
481	sp|P22105|TENX_HUMAN	VVAVTPTTLELGWLRPQAEVDR	VVAVTPTTLELGWLRPQAEVDR	817.452	3	0.38872	14.7178	1.39782	0.170891	0.323797	-5.15454
482	sp|Q9P2S2|NRX2A_HUMAN	LGERPPALLGSQGLR	LGERPPALLGSQGLR	521.97	3	0.349658	20.8794	1.39716	0.171088	0.323797	-5.15539
483	sp|Q24JP5|T132A_HUMAN	AVSVEAAVTPAEPYAR	AVSVEAAVTPAEPYAR	544.286	3	0.542713	16.443	1.39668	0.171232	0.323797	-5.15601
484	sp|Q06481|APLP2_HUMAN	LNMHVNIQTGK	LNMHVNIQTGK	418.892	3	0.513203	15.3614	1.37653	0.177578	0.330941	-5.15995
485	sp|P78509|RELN_HUMAN	EHITLDTLSYSSYK	EHITLDTLSYSSYK	552.942	3	0.531971	15.0818	1.39129	0.172845	0.326164	-5.16293
486	sp|P12111|CO6A3_HUMAN	QSGVVPFIFQAK	QSGVVPFIFQAK	660.869	2	0.294237	15.5302	1.38839	0.173721	0.327131	-5.16666
487	sp|P36222|CH3L1_HUMAN	EAGTLAYYEICDFLR	EAGTLAYYEIC[+57]DFLR	910.93	2	0.513287	14.6307	1.3828	0.175412	0.328763	-5.1738
488	sp|Q08380|LG3BP_HUMAN	STHTLDLSR	STHTLDLSR	343.849	3	0.50479	17.6916	1.32274	0.195507	0.351991	-5.17683
489	sp|P49641|MA2A2_HUMAN	AALLLDQYR	AALLLDQYR	531.801	2	0.378119	17.9791	1.37903	0.176563	0.32973	-5.17861
490	sp|Q96KN2|CNDP1_HUMAN	AIHLDLEEYR	AIHLDLEEYR	420.219	3	-0.648702	17.6679	-1.37089	0.179065	0.333023	-5.18894
491	sp|Q9Y6R7|FCGBP_HUMAN	FDFMGTCTYLLVGSCGQNAALPAFR	FDFMGTC[+57]TYLLVGSC[+57]GQNAALPAFR	932.77	3	-0.639164	13.118	-1.36632	0.180481	0.333063	-5.19472
492	sp|P32119|PRDX2_HUMAN	ATAVVDGAFKEVK	ATAVVDGAFKEVK	445.582	3	0.400272	16.3209	1.36606	0.180563	0.333063	-5.19505
493	sp|P05156|CFAI_HUMAN	ADSPMDDFFQCVNGK	ADSPMDDFFQC[+57]VNGK	865.861	2	0.29706	16.3719	1.35882	0.182824	0.335861	-5.20417
494	sp|P78509|RELN_HUMAN	YSDMQWAIDNFYLGPGCLDNCR	YSDMQWAIDNFYLGPGC[+57]LDNC[+57]R	899.051	3	0.428273	13.6503	1.3576	0.183208	0.335881	-5.2057
495	sp|P02768|ALBU_HUMAN	AAFTECCQAADK	AAFTEC[+57]C[+57]QAADK	686.287	2	0.397037	26.5649	1.29615	0.204402	0.36437	-5.20875
496	sp|Q96PD5|PGRP2_HUMAN	LLQLPLGFLYVHHTYVPAPPCTDFTR	LLQLPLGFLYVHHTYVPAPPC[+57]TDFTR	764.652	4	0.521745	19.2233	1.3541	0.184312	0.337033	-5.21009
497	sp|P04075|ALDOA_HUMAN	ADDGRPFPQVIK	ADDGRPFPQVIK	671.859	2	-0.462945	14.1428	-1.35324	0.184584	0.337033	-5.21117
498	sp|Q9Y4C0|NRX3A_HUMAN	SDLSFQFK	SDLSFQFK	486.245	2	0.435047	17.2778	1.34265	0.187957	0.341809	-5.22438
499	sp|P41222|PTGDS_HUMAN	MATLYSR	MATLYSR	421.215	2	0.342537	28.5734	1.2751	0.211658	0.370376	-5.23359
500	sp|P01024|CO3_HUMAN	TGLQEVEVK	TGLQEVEVK	501.777	2	0.218212	22.7739	1.27365	0.211878	0.370376	-5.23541
501	sp|P00739|HPTR_HUMAN	GSFPWQAK	GSFPWQAK	460.735	2	0.639526	24.292	1.33255	0.19122	0.347043	-5.23689
502	sp|P10643|CO7_HUMAN	ACGACPLWGK	AC[+57]GAC[+57]PLWGK	560.257	2	0.396732	19.4194	1.32805	0.192688	0.349004	-5.24244
503	sp|P00924|ENO1_YEAST	AADALLLK	AADALLLK	407.755	2	-0.233505	25.8625	-1.32611	0.19332	0.349448	-5.24482
504	sp|P13521|SCG2_HUMAN	LFEKPLDSQSIYQLIEISR	LFEKPLDSQSIYQLIEISR	760.414	3	0.497547	16.6223	1.32046	0.19518	0.351991	-5.25175
505	sp|P54289|CA2D1_HUMAN	LEETITQAR	LEETITQAR	530.785	2	0.381064	17.063	1.25931	0.21723	0.377536	-5.252
506	sp|P78509|RELN_HUMAN	TVMLDTFSSAPVPQHER	TVMLDTFSSAPVPQHER	638.984	3	0.294196	17.4638	1.31826	0.195907	0.352009	-5.25445
507	sp|Q08380|LG3BP_HUMAN	TLQALEFHTVPFQLLAR	TLQALEFHTVPFQLLAR	662.039	3	0.286997	19.8843	1.31608	0.19663	0.352605	-5.25711
508	sp|P12111|CO6A3_HUMAN	FWYGGCGGNENK	FWYGGC[+57]GGNENK	694.788	2	0.300393	15.7215	1.28742	0.20657	0.366063	-5.26955
509	sp|P00739|HPTR_HUMAN	SCAVAEYGVYVK	SC[+57]AVAEYGVYVK	673.326	2	0.630925	20.9478	1.30346	0.200858	0.359472	-5.27246
510	sp|P05060|SCG1_HUMAN	GYPGVQAPEDLEWER	GYPGVQAPEDLEWER	873.41	2	0.932786	15.7499	1.29476	0.203808	0.36403	-5.28295
511	sp|Q92823|NRCAM_HUMAN	TLQIIHVSEADSGNYQCIAK	TLQIIHVSEADSGNYQC[+57]IAK	749.707	3	0.378226	20.9841	1.29154	0.204911	0.364556	-5.28682
512	sp|P02649|APOE_HUMAN	LAVYQAGAR	LAVYQAGAR	474.767	2	0.304942	25.9387	1.22876	0.228323	0.390793	-5.28703
513	sp|Q9Y6R7|FCGBP_HUMAN	SVPGCEGVALVVAQTK	SVPGC[+57]EGVALVVAQTK	807.93	2	-0.419257	17.1978	-1.29002	0.205431	0.364761	-5.28864
514	sp|P00739|HPTR_HUMAN	SPVGVQPILNEHTFCVGMSK	SPVGVQPILNEHTFC[+57]VGMSK	734.034	3	0.449039	15.9975	1.28456	0.207312	0.366495	-5.29517
515	sp|P09104|ENOG_HUMAN	VNQIGSVTEAIQACK	VNQIGSVTEAIQAC[+57]K	809.417	2	0.359341	14.4488	1.28365	0.207627	0.366495	-5.29626
516	sp|Q13822|ENPP2_HUMAN	WWGGQPLWITATK	WWGGQPLWITATK	772.406	2	-0.377714	19.4599	-1.28217	0.208143	0.366689	-5.29804
517	sp|P22105|TENX_HUMAN	FTLFGIANK	FTLFGIANK	505.787	2	-0.229544	15.8863	-1.27803	0.209579	0.3685	-5.30296
518	sp|P01009|A1AT_HUMAN	VFSNGADLSGVTEEAPLK	VFSNGADLSGVTEEAPLK	917.465	2	0.268241	23.6909	1.27267	0.211454	0.370376	-5.30932
519	sp|Q13822|ENPP2_HUMAN	SYPEILTLK	SYPEILTLK	532.305	2	-0.248829	22.7553	-1.26419	0.214446	0.37414	-5.31933
520	sp|Q24JP5|T132A_HUMAN	AEELVNTAPLTGVPQHVPVR	AEELVNTAPLTGVPQHVPVR	709.723	3	0.350084	17.585	1.25702	0.217001	0.377536	-5.32775
521	sp|P05156|CFAI_HUMAN	AQLGDLPWQVAIK	AQLGDLPWQVAIK	719.906	2	0.25834	17.4981	1.24893	0.21991	0.381459	-5.3372
522	sp|P08253|MMP2_HUMAN	VDAAFNWSK	VDAAFNWSK	519.256	2	0.191331	18.3035	1.24591	0.221004	0.382507	-5.34071
523	sp|P10643|CO7_HUMAN	LTPLYELVK	LTPLYELVK	538.324	2	0.303941	20.4096	1.24492	0.221362	0.382507	-5.34186
524	sp|Q13822|ENPP2_HUMAN	CFFQGDHGFDNK	C[+57]FFQGDHGFDNK	736.307	2	0.358408	15.2875	1.23793	0.223913	0.386176	-5.34996
525	sp|P23142|FBLN1_HUMAN	YMDGMTVGVVR	YMDGMTVGVVR	614.297	2	0.217298	20.7531	1.23479	0.225065	0.387421	-5.35358
526	sp|Q08380|LG3BP_HUMAN	ELSEALGQIFDSQR	ELSEALGQIFDSQR	796.899	2	0.323832	18.6037	1.22862	0.227342	0.390596	-5.36067
527	sp|P00924|ENO1_YEAST	AVDDFLISLDGTANK	AVDDFLISLDGTANK	789.904	2	-0.206394	25.4955	-1.227	0.227945	0.390793	-5.36253
528	sp|P06396|GELS_HUMAN	LFACSNK	LFAC[+57]SNK	420.208	2	0.23409	22.172	1.15712	0.25598	0.425219	-5.3661
529	sp|P12111|CO6A3_HUMAN	SVEDAQDVSLALTQR	SVEDAQDVSLALTQR	816.415	2	0.218292	15.5749	1.22214	0.229752	0.392493	-5.36808
530	sp|P05156|CFAI_HUMAN	VFSLQWGEVK	VFSLQWGEVK	596.822	2	0.169081	19.6913	1.22035	0.230425	0.392898	-5.37013
531	sp|P12109|CO6A1_HUMAN	VAVVQYSGTGQQRPER	VAVVQYSGTGQQRPER	592.311	3	0.419997	20.5419	1.14626	0.260377	0.42936	-5.3777
532	sp|P12111|CO6A3_HUMAN	VAVVQYSDR	VAVVQYSDR	518.775	2	0.214264	16.4067	1.14328	0.261592	0.430577	-5.38087
533	sp|Q96PD5|PGRP2_HUMAN	TDCPGDALFDLLR	TDC[+57]PGDALFDLLR	746.859	2	0.243547	18.7724	1.20734	0.235331	0.400507	-5.38489
534	sp|P10643|CO7_HUMAN	CFSGQCISK	C[+57]FSGQC[+57]ISK	543.739	2	0.371063	16.7112	1.13357	0.265584	0.434767	-5.39114
535	sp|P02768|ALBU_HUMAN	VFDEFKPLVEEPQNLIK	VFDEFKPLVEEPQNLIK	682.37	3	-0.394132	29.8959	-1.19948	0.238332	0.40485	-5.39374
536	sp|P05156|CFAI_HUMAN	IVIEYVDR	IVIEYVDR	503.782	2	0.347759	18.4884	1.19674	0.239387	0.405877	-5.39681
537	sp|Q92932|PTPR2_HUMAN	YEVSPVALQR	YEVSPVALQR	581.317	2	0.384409	18.8274	1.19087	0.241654	0.408953	-5.40337
538	sp|P39060|COIA1_HUMAN	TEAPSATGQASSLLGGR	TEAPSATGQASSLLGGR	801.908	2	0.240043	19.028	1.18531	0.243815	0.411838	-5.40955
539	sp|P01024|CO3_HUMAN	ASHLGLAR	ASHLGLAR	412.74	2	0.175659	21.6477	1.1149	0.27338	0.443607	-5.41066
540	sp|P13591|NCAM1_HUMAN	SLDWNAEYEVYVVAENQQGK	SLDWNAEYEVYVVAENQQGK	781.369	3	0.30429	17.988	1.18008	0.245863	0.41452	-5.41535
541	sp|P05067|A4_HUMAN	EQNYSDDVLANMISEPR	EQNYSDDVLANMISEPR	660.97	3	0.375247	18.5758	1.17717	0.247003	0.415666	-5.41855
542	sp|Q15818|NPTX1_HUMAN	TPAAETLSQLGQTLQSLK	TPAAETLSQLGQTLQSLK	629.346	3	0.295718	19.9258	1.17591	0.247501	0.415728	-5.41994
543	sp|P01042|KNG1_HUMAN	IASFSQNCDIYPGK	IASFSQNC[+57]DIYPGK	800.377	2	0.240068	15.7082	1.17449	0.248064	0.415898	-5.42151
544	sp|P01042|KNG1_HUMAN	ICVGCPR	IC[+57]VGC[+57]PR	431.207	2	-0.220502	22.1008	-1.09587	0.281496	0.449397	-5.43025
545	sp|P13591|NCAM1_HUMAN	NDEAEYICIAENK	NDEAEYIC[+57]IAENK	784.848	2	-0.455965	14.4504	-1.16623	0.251341	0.420604	-5.43057
546	sp|P78509|RELN_HUMAN	FLQYWGR	FLQYWGR	485.251	2	0.315312	18.4332	1.16507	0.251803	0.420604	-5.43183
547	sp|P04406|G3P_HUMAN	LISWYDNEFGYSNR	LISWYDNEFGYSNR	882.405	2	0.331374	14.1471	1.1613	0.253312	0.422343	-5.43595
548	sp|Q13822|ENPP2_HUMAN	QMSYGFLFPPYLSSSPEAK	QMSYGFLFPPYLSSSPEAK	717.015	3	0.341155	18.7593	1.15638	0.255294	0.424862	-5.4413
549	sp|Q9Y6R7|FCGBP_HUMAN	TCQGSCAALSGLTGCTTR	TC[+57]QGSC[+57]AALSGLTGC[+57]TTR	634.282	3	-0.365741	16.2489	-1.15036	0.25773	0.427286	-5.44781
550	sp|Q9Y6R7|FCGBP_HUMAN	CPGLQNTIPWYR	C[+57]PGLQNTIPWYR	752.872	2	-0.39931	16.4496	-1.14927	0.258171	0.427286	-5.44899
551	sp|P00924|ENO1_YEAST	SIVPSGASTGVHEALEMR	SIVPSGASTGVHEALEMR	614.312	3	-0.225217	26.8286	-1.14765	0.258834	0.427597	-5.45074
552	sp|P00747|PLMN_HUMAN	HSIFTPETNPR	HSIFTPETNPR	433.554	3	-0.245422	21.8716	-1.0746	0.290519	0.459168	-5.45199
553	sp|P00747|PLMN_HUMAN	FSPATHPSEGLEENYCR	FSPATHPSEGLEENYC[+57]R	665.295	3	0.18453	18.4313	1.12226	0.26955	0.44046	-5.455
554	sp|P78509|RELN_HUMAN	TAGFCGNPSFHLYWPNK	TAGFC[+57]GNPSFHLYWPNK	665.977	3	0.366973	16.8422	1.1355	0.263819	0.433452	-5.46377
555	sp|P13591|NCAM1_HUMAN	ASWTRPEK	ASWTRPEK	487.756	2	0.295906	14.3025	1.0623	0.296227	0.463079	-5.46405
556	sp|P02768|ALBU_HUMAN	LVNEVTEFAK	LVNEVTEFAK	575.311	2	0.229502	29.3425	1.13159	0.265438	0.434767	-5.46793
557	sp|Q99574|NEUS_HUMAN	IANSLFVQNGFHVNEEFLQMMK	IANSLFVQNGFHVNEEFLQMMK	866.094	3	0.326277	14.4141	1.07319	0.291391	0.459168	-5.47823
558	sp|P78509|RELN_HUMAN	VPSLVSVVINPELQTPATK	VPSLVSVVINPELQTPATK	664.717	3	0.334704	16.7752	1.11931	0.270568	0.441325	-5.48092
559	sp|P05067|A4_HUMAN	HVFNMLK	HVFNMLK	444.742	2	0.282541	20.1413	1.09573	0.280832	0.449187	-5.4826
560	sp|O15240|VGF_HUMAN	AAPAPTHVR	AAPAPTHVR	460.259	2	-0.618786	17.0165	-1.04128	0.305984	0.470183	-5.48449
561	sp|Q9Y6R7|FCGBP_HUMAN	LPVSLSEGR	LPVSLSEGR	479.272	2	-0.309356	17.0565	-1.1154	0.272214	0.443208	-5.48503
562	sp|P54289|CA2D1_HUMAN	LLIQAEQTSDGPNPCDMVK	LLIQAEQTSDGPNPC[+57]DMVK	706.006	3	-0.298759	20.8758	-1.1125	0.273443	0.443607	-5.48807
563	sp|P01009|A1AT_HUMAN	LSITGTYDLK	LSITGTYDLK	555.806	2	-0.165365	26.6392	-1.10995	0.274527	0.444566	-5.49074
564	sp|Q13822|ENPP2_HUMAN	YGPFGPEMTNPLR	YGPFGPEMTNPLR	739.858	2	0.325386	19.1276	1.10055	0.278544	0.447707	-5.50052
565	sp|Q92932|PTPR2_HUMAN	LGCLLEEGLCGASEACVNDGVFGR	LGC[+57]LLEEGLC[+57]GASEAC[+57]VNDGVFGR	861.726	3	0.460062	16.6357	1.10028	0.278657	0.447707	-5.50079
566	sp|P36222|CH3L1_HUMAN	EGDGSCFPDALDR	EGDGSC[+57]FPDALDR	719.799	2	0.575723	15.2526	1.10027	0.278661	0.447707	-5.5008
567	sp|P23142|FBLN1_HUMAN	SQETGDLDVGGLQETDK	SQETGDLDVGGLQETDK	896.416	2	0.259064	15.1372	1.10002	0.278772	0.447707	-5.50107
568	sp|P12109|CO6A1_HUMAN	FEPGQSYAGVVQYSHSQMQEHVSLR	FEPGQSYAGVVQYSHSQMQEHVSLR	716.841	4	-0.678528	19.6142	-1.09961	0.278948	0.447707	-5.50149
569	sp|P10909|CLUS_HUMAN	RPHFFFPK	RPHFFFPK	359.199	3	0.192254	25.9824	1.09515	0.280866	0.449187	-5.5061
570	sp|P01024|CO3_HUMAN	SGSDEVQVGQQR	SGSDEVQVGQQR	645.308	2	0.14941	23.4615	1.01763	0.316658	0.48411	-5.50752
571	sp|Q9P2S2|NRX2A_HUMAN	LPDLIADALHR	LPDLIADALHR	617.351	2	0.274149	16.7661	1.08708	0.28437	0.453184	-5.5144
572	sp|Q15782|CH3L2_HUMAN	SCNQGPYPLVQAVK	SC[+57]NQGPYPLVQAVK	780.896	2	0.571592	15.1511	1.08561	0.28501	0.453402	-5.5159
573	sp|P02768|ALBU_HUMAN	QTALVELVK	QTALVELVK	500.805	2	-0.438429	29.4952	-1.08397	0.285727	0.453743	-5.51758
574	sp|P04264|K2C1_HUMAN	SLVNLGGSK	SLVNLGGSK	437.753	2	-0.784264	20.1454	-1.05947	0.296789	0.463155	-5.51934
575	sp|P01024|CO3_HUMAN	GLEVTITAR	GLEVTITAR	480.28	2	0.247331	20.7925	1.07816	0.288275	0.456984	-5.5235
576	sp|P12259|FA5_HUMAN	LNNGGSYNAWSVEK	LNNGGSYNAWSVEK	769.865	2	-0.214067	16.75	-1.07126	0.291322	0.459168	-5.53049
577	sp|P07737|PROF1_HUMAN	DSLLQDGEFSMDLR	DSLLQDGEFSMDLR	813.377	2	0.24552	14.8883	1.07044	0.291689	0.459168	-5.53133
578	sp|P00441|SODC_HUMAN	GDGPVQGIINFEQK	GDGPVQGIINFEQK	501.26	3	0.218835	18.1332	1.06752	0.292985	0.460405	-5.53427
579	sp|Q92823|NRCAM_HUMAN	HDHTLSLTVLWLK	HDHTLSLTVLWLK	521.628	3	0.48493	13.0516	1.06542	0.293919	0.461069	-5.53638
580	sp|P02768|ALBU_HUMAN	CCTESLVNR	C[+57]C[+57]TESLVNR	569.753	2	0.266683	28.8195	0.983457	0.332925	0.498007	-5.53959
581	sp|P32119|PRDX2_HUMAN	KEGGLGPLNIPLLADVTR	KEGGLGPLNIPLLADVTR	621.695	3	0.274326	17.7352	1.06161	0.295625	0.462941	-5.54021
582	sp|Q24JP5|T132A_HUMAN	SETFLLLQPWPR	SETFLLLQPWPR	743.906	2	0.329575	16.7294	1.05524	0.298485	0.464998	-5.54657
583	sp|P07737|PROF1_HUMAN	STGGAPTFNVTVTK	STGGAPTFNVTVTK	690.362	2	0.293948	16.5219	1.05169	0.30009	0.466	-5.5501
584	sp|P78509|RELN_HUMAN	AVLLQYSVNNGITWHVIAQHQPK	AVLLQYSVNNGITWHVIAQHQPK	654.857	4	0.263342	13.676	1.05153	0.300162	0.466	-5.55026
585	sp|P10643|CO7_HUMAN	RPSCDIDKPPPNIELTGNGYNELTGQFR	RPSC[+57]DIDKPPPNIELTGNGYNELTGQFR	797.891	4	-0.467001	15.734	-1.04881	0.301394	0.467108	-5.55296
586	sp|P04264|K2C1_HUMAN	SGGGFSSGSAGIINYQR	SGGGFSSGSAGIINYQR	829.4	2	-0.772983	16.421	-1.04761	0.301937	0.467148	-5.55414
587	sp|Q99435|NELL2_HUMAN	TCLDEMNVVR	TC[+57]LDEMNVVR	618.789	2	0.33281	20.621	1.0447	0.303263	0.468396	-5.55702
588	sp|P00747|PLMN_HUMAN	VVGGCVAHPHSWPWQVSLR	VVGGC[+57]VAHPHSWPWQVSLR	543.778	4	-0.175194	21.4188	-1.04127	0.304832	0.470015	-5.56041
589	sp|P01024|CO3_HUMAN	AAVYHHFISDGVR	AAVYHHFISDGVR	491.253	3	0.134867	22.2089	0.960889	0.343747	0.51165	-5.56042
590	sp|Q9Y4C0|NRX3A_HUMAN	GLILDLK	GLILDLK	386.252	2	0.273269	18.9617	1.0401	0.305366	0.470034	-5.56155
591	sp|Q99435|NELL2_HUMAN	LVESSGCPALDCPESHQITLSHSCCK	LVESSGC[+57]PALDC[+57]PESHQITLSHSC[+57]C[+57]K	743.831	4	0.329386	19.512	1.02738	0.31123	0.477432	-5.57399
592	sp|Q15818|NPTX1_HUMAN	WTFEACR	WTFEAC[+57]R	485.216	2	0.284214	19.0757	1.02439	0.31262	0.478749	-5.57689
593	sp|P02746|C1QB_HUMAN	LEQGENVFLQATDK	LEQGENVFLQATDK	796.402	2	0.287962	14.942	1.01228	0.318295	0.485791	-5.58856
594	sp|P02746|C1QB_HUMAN	VVTFCDYAYNTFQVTTGGMVLK	VVTFC[+57]DYAYNTFQVTTGGMVLK	838.74	3	0.522308	14.0156	1.01003	0.319354	0.486584	-5.59071
595	sp|P12259|FA5_HUMAN	ASKPGWWLLNTEVGENQR	ASKPGWWLLNTEVGENQR	695.689	3	-0.207243	18.4484	-1.00166	0.323326	0.491526	-5.59869
596	sp|P32119|PRDX2_HUMAN	LSEDYGVLKTDEGIAYR	LSEDYGVLKTDEGIAYR	643.658	3	0.276174	17.5731	1.0009	0.323688	0.491526	-5.59941
597	sp|P12259|FA5_HUMAN	WIISSLTPK	WIISSLTPK	522.808	2	-0.213196	16.0122	-0.998229	0.324963	0.491864	-5.60194
598	sp|P29622|KAIN_HUMAN	LFHTNFYDTVGTIQLINDHVK	LFHTNFYDTVGTIQLINDHVK	619.572	4	0.194215	17.5524	0.997915	0.325113	0.491864	-5.60224
599	sp|P05067|A4_HUMAN	STNLHDYGMLLPCGIDK	STNLHDYGMLLPC[+57]GIDK	645.31	3	0.584473	19.2836	0.99701	0.325546	0.491864	-5.60309
600	sp|O95502|NPTXR_HUMAN	VAQLPLSLK	VAQLPLSLK	484.811	2	0.318657	16.3255	0.993066	0.327438	0.49366	-5.60681
601	sp|P12259|FA5_HUMAN	ASEFLGYWEPR	ASEFLGYWEPR	452.219	3	0.188142	14.8437	0.992006	0.327947	0.49366	-5.60781
602	sp|P23142|FBLN1_HUMAN	QVRPIVGPFHAVLK	QVRPIVGPFHAVLK	520.984	3	-0.187682	21.8598	-0.991112	0.328377	0.49366	-5.60865
603	sp|P12111|CO6A3_HUMAN	ACNLDVILGFDGSR	AC[+57]NLDVILGFDGSR	768.877	2	0.355866	11.8765	0.989496	0.329156	0.494007	-5.61016
604	sp|P12259|FA5_HUMAN	NFFNPPIISR	NFFNPPIISR	602.827	2	-0.192618	18.2918	-0.984213	0.33171	0.497014	-5.61511
605	sp|P23142|FBLN1_HUMAN	CVNSPGSFR	C[+57]VNSPGSFR	512.237	2	-0.255449	20.0877	-0.893404	0.37846	0.553275	-5.61917
606	sp|P02768|ALBU_HUMAN	TCVADESAENCDK	TC[+57]VADESAENC[+57]DK	749.793	2	0.267598	25.1272	0.889388	0.380581	0.55504	-5.62256
607	sp|Q15818|NPTX1_HUMAN	FICTSVPVDADMCAASVAAGGAEELR	FIC[+57]TSVPVDADMC[+57]AASVAAGGAEELR	899.749	3	0.277415	17.4231	0.975392	0.336004	0.501781	-5.62331
608	sp|P02768|ALBU_HUMAN	VHTECCHGDLLECADDR	VHTEC[+57]C[+57]HGDLLEC[+57]ADDR	522.465	4	0.277726	24.3268	0.879658	0.38575	0.558808	-5.63069
609	sp|P02768|ALBU_HUMAN	NECFLQHK	NEC[+57]FLQHK	538.253	2	0.234757	17.9144	0.879261	0.385962	0.558808	-5.63102
610	sp|P10909|CLUS_HUMAN	ELDESLQVAER	ELDESLQVAER	430.217	3	0.214198	17.1926	0.961782	0.342702	0.510938	-5.63582
611	sp|P08253|MMP2_HUMAN	AFQVWSDVTPLR	AFQVWSDVTPLR	709.875	2	0.143602	18.824	0.953804	0.34667	0.51515	-5.64307
612	sp|P00747|PLMN_HUMAN	FVTWIEGVMR	FVTWIEGVMR	619.324	2	-0.149394	21.5827	-0.947356	0.349899	0.519093	-5.6489
613	sp|P01024|CO3_HUMAN	TELRPGETLNVNFLLR	TELRPGETLNVNFLLR	624.683	3	0.143161	23.0818	0.934781	0.356253	0.527393	-5.66015
614	sp|P23142|FBLN1_HUMAN	GYHLNEEGTR	GYHLNEEGTR	392.52	3	0.207544	20.7686	0.843444	0.405381	0.575832	-5.66021
615	sp|P12111|CO6A3_HUMAN	ISLSPEYVFSVSTFR	ISLSPEYVFSVSTFR	866.451	2	0.253452	14.3648	0.933975	0.356663	0.527393	-5.66086
616	sp|Q9Y6R7|FCGBP_HUMAN	GSVTFNGK	GSVTFNGK	405.211	2	0.253109	15.5022	0.84009	0.40723	0.576643	-5.66288
617	sp|P04406|G3P_HUMAN	WGDAGAEYVVESTGVFTTMEK	WGDAGAEYVVESTGVFTTMEK	759.684	3	-0.401366	14.6736	-0.929775	0.358803	0.52969	-5.66458
618	sp|Q9Y6R7|FCGBP_HUMAN	YDLAFVVASQATK	YDLAFVVASQATK	706.875	2	-0.288629	18.2171	-0.928456	0.359477	0.529697	-5.66575
619	sp|P08294|SODE_HUMAN	VTGVVLFR	VTGVVLFR	445.777	2	-0.216647	22.4814	-0.927469	0.359982	0.529697	-5.66662
620	sp|P02768|ALBU_HUMAN	AVMDDFAAFVEK	AVMDDFAAFVEK	671.821	2	0.165944	29.1015	0.923856	0.361834	0.531555	-5.6698
621	sp|P01009|A1AT_HUMAN	GTEAAGAMFLEAIPMSIPPEVK	GTEAAGAMFLEAIPMSIPPEVK	753.718	3	-0.331177	24.36	-0.917859	0.364922	0.534922	-5.67506
622	sp|Q08380|LG3BP_HUMAN	GQWGTVCDNLWDLTDASVVCR	GQWGTVC[+57]DNLWDLTDASVVC[+57]R	818.039	3	0.364153	18.0594	0.917104	0.365312	0.534922	-5.67572
623	sp|P08253|MMP2_HUMAN	MDPGFPK	MDPGFPK	396.191	2	0.217753	18.1875	0.796966	0.431291	0.605015	-5.69655
624	sp|O95502|NPTXR_HUMAN	NNYMYAR	NNYMYAR	466.208	2	0.263031	19.4587	0.794813	0.432709	0.605047	-5.69798
625	sp|P41222|PTGDS_HUMAN	AALSMCK	AALSMC[+57]K	390.691	2	0.239892	25.2445	0.793737	0.433326	0.605047	-5.6988
626	sp|Q9Y4C0|NRX3A_HUMAN	EASILSYDGSMYMK	EASILSYDGSMYMK	797.86	2	-0.340069	15.3356	-0.887349	0.380898	0.55504	-5.70129
627	sp|Q9Y6R7|FCGBP_HUMAN	GEVGFVLVDNQR	GEVGFVLVDNQR	666.849	2	-0.294258	18.2232	-0.882468	0.383495	0.557923	-5.70541
628	sp|P10909|CLUS_HUMAN	EILSVDCSTNNPSQAK	EILSVDC[+57]STNNPSQAK	881.917	2	0.28279	23.5502	0.852047	0.400099	0.571556	-5.70706
629	sp|P16070|CD44_HUMAN	YGFIEGHVVIPR	YGFIEGHVVIPR	462.922	3	0.203701	22.1644	0.879446	0.385108	0.558808	-5.70795
630	sp|Q13822|ENPP2_HUMAN	IVGQLMDGLK	IVGQLMDGLK	537.305	2	0.355958	15.8118	0.876642	0.386609	0.558848	-5.71029
631	sp|Q13822|ENPP2_HUMAN	HLLYGRPAVLYR	HLLYGRPAVLYR	486.617	3	-0.194547	23.4669	-0.87436	0.387833	0.559721	-5.7122
632	sp|P06396|GELS_HUMAN	AVEVLPK	AVEVLPK	378.237	2	0.123428	23.9521	0.77416	0.444646	0.617076	-5.71338
633	sp|Q99435|NELL2_HUMAN	ENTMCVNTPGSFMCICK	ENTMC[+57]VNTPGSFMC[+57]IC[+57]K	683.617	3	0.318194	15.4625	0.861392	0.394837	0.567898	-5.72294
634	sp|P00747|PLMN_HUMAN	ATTVTGTPCQDWAAQEPHR	ATTVTGTPC[+57]QDWAAQEPHR	709.329	3	0.17228	20.8346	0.860783	0.395167	0.567898	-5.72344
635	sp|P08253|MMP2_HUMAN	IIGYTPDLDPETVDDAFAR	IIGYTPDLDPETVDDAFAR	527.76	4	0.263447	14.1504	0.860377	0.395388	0.567898	-5.72377
636	sp|P09104|ENOG_HUMAN	LGAEVYHTLK	LGAEVYHTLK	565.814	2	0.217634	15.2583	0.759715	0.452935	0.622642	-5.7241
637	sp|P00924|ENO1_YEAST	IGSEVYHNLK	IGSEVYHNLK	580.309	2	-0.145858	24.1356	-0.757373	0.454491	0.622642	-5.7256
638	sp|P13521|SCG2_HUMAN	ALEYIENLR	ALEYIENLR	560.803	2	-0.361807	19.8121	-0.854612	0.39853	0.571501	-5.72849
639	sp|Q96PD5|PGRP2_HUMAN	GSQTQSHPDLGTEGCWDQLSAPR	GSQTQSHPDLGTEGC[+57]WDQLSAPR	843.047	3	0.173954	19.7171	0.851732	0.400105	0.571556	-5.73084
640	sp|P05156|CFAI_HUMAN	SLECLHPGTK	SLEC[+57]LHPGTK	381.194	3	-0.174888	18.1685	-0.749836	0.458954	0.625525	-5.73101
641	sp|P00747|PLMN_HUMAN	NLDENYCR	NLDENYC[+57]R	542.23	2	0.171319	17.8415	0.74961	0.459088	0.625525	-5.73117
642	sp|P29622|KAIN_HUMAN	VGSALFLSHNLK	VGSALFLSHNLK	429.247	3	0.145981	18.8249	0.850892	0.400565	0.571556	-5.73152
643	sp|P32119|PRDX2_HUMAN	KLGCEVLGVSVDSQFTHLAWINTPR	KLGC[+57]EVLGVSVDSQFTHLAWINTPR	707.619	4	0.335692	12.8403	0.849911	0.401103	0.571556	-5.73232
644	sp|P78509|RELN_HUMAN	IVVGCEATSCGDLHSVMLEYTK	IVVGC[+57]EATSC[+57]GDLHSVMLEYTK	823.72	3	0.200089	17.1489	0.84404	0.404332	0.575248	-5.73707
645	sp|P61626|LYSC_HUMAN	STDYGIFQINSR	STDYGIFQINSR	700.844	2	0.192685	20.7945	0.839652	0.406755	0.576643	-5.7406
646	sp|Q08380|LG3BP_HUMAN	YYPYQSFQTPQHPSFLFQDK	YYPYQSFQTPQHPSFLFQDK	841.066	3	0.196545	16.3114	0.8204	0.417495	0.590251	-5.75588
647	sp|P01042|KNG1_HUMAN	ESNEELTESCETK	ESNEELTESC[+57]ETK	778.325	2	0.164917	14.2344	0.714095	0.480461	0.647796	-5.75593
648	sp|P10643|CO7_HUMAN	LSGNVLSYTFQVK	LSGNVLSYTFQVK	728.396	2	0.172633	20.303	0.816851	0.419493	0.592149	-5.75865
649	sp|P12109|CO6A1_HUMAN	SLQWMAGGTFTGEALQYTR	SLQWMAGGTFTGEALQYTR	706.342	3	0.212139	16.9859	0.810632	0.42301	0.596179	-5.7635
650	sp|P05067|A4_HUMAN	YLETPGDENEHAHFQK	YLETPGDENEHAHFQK	479.471	4	0.244773	15.232	0.700661	0.488691	0.654977	-5.76499
651	sp|P01024|CO3_HUMAN	ISLPESLK	ISLPESLK	443.766	2	0.122908	22.5736	0.80563	0.425851	0.599247	-5.76737
652	sp|Q08380|LG3BP_HUMAN	SQLVYQSR	SQLVYQSR	490.762	2	0.144431	19.6059	0.695081	0.492134	0.657963	-5.76871
653	sp|P12259|FA5_HUMAN	SEAYNTFSER	SEAYNTFSER	602.267	2	0.17187	15.6869	0.691594	0.494292	0.658569	-5.77102
654	sp|Q15782|CH3L2_HUMAN	LQDQQVPYAVK	LQDQQVPYAVK	644.848	2	0.30619	16.0828	0.768561	0.447415	0.617076	-5.77163
655	sp|P41222|PTGDS_HUMAN	WFSAGLASNSSWLR	WFSAGLASNSSWLR	791.394	2	0.226136	21.6711	0.796878	0.43085	0.605015	-5.77408
656	sp|P29622|KAIN_HUMAN	ALWEKPFISSR	ALWEKPFISSR	445.247	3	0.144063	18.3458	0.794793	0.432046	0.605047	-5.77567
657	sp|P10643|CO7_HUMAN	SYTSHTNEIHK	SYTSHTNEIHK	439.546	3	0.317469	16.0906	0.682801	0.499921	0.660158	-5.77661
658	sp|P78509|RELN_HUMAN	GAPEEDSAMVFVSNEVGEHSITTR	GAPEEDSAMVFVSNEVGEHSITTR	854.731	3	0.206134	16.0229	0.78634	0.436916	0.609116	-5.78207
659	sp|P27169|PON1_HUMAN	EVQPVELPNCNLVK	EVQPVELPNC[+57]NLVK	819.93	2	-0.222302	15.1415	-0.784018	0.43826	0.610047	-5.78381
660	sp|P10643|CO7_HUMAN	ILPLTVCK	ILPLTVC[+57]K	472.286	2	0.159546	21.8237	0.772692	0.444848	0.617076	-5.79226
661	sp|Q9Y6R7|FCGBP_HUMAN	CSCSSSSGLTCQAAGCPPGR	C[+57]SC[+57]SSSSGLTC[+57]QAAGC[+57]PPGR	700.617	3	0.243391	16.8659	0.65768	0.515552	0.669882	-5.79287
662	sp|Q99435|NELL2_HUMAN	YLELESSGHR	YLELESSGHR	397.532	3	0.175535	17.93	0.657019	0.515972	0.669882	-5.79329
663	sp|P16519|NEC2_HUMAN	NGVGLEFNHLFGYGVLDAGAMVK	NGVGLEFNHLFGYGVLDAGAMVK	803.407	3	0.290605	13.472	0.76916	0.44722	0.617076	-5.79455
664	sp|P23142|FBLN1_HUMAN	IIEVEEEQEDPYLNDR	IIEVEEEQEDPYLNDR	664.313	3	-0.222641	14.3492	-0.769344	0.446808	0.617076	-5.79474
665	sp|Q9Y6R7|FCGBP_HUMAN	ISVAQGASK	ISVAQGASK	430.745	2	-0.22404	19.0202	-0.654649	0.517476	0.670151	-5.79477
666	sp|P00492|HPRT_HUMAN	NVLIVEDIIDTGK	NVLIVEDIIDTGK	714.901	2	0.34482	15.2788	0.768644	0.447218	0.617076	-5.79525
667	sp|P01042|KNG1_HUMAN	VQVVAGK	VQVVAGK	350.721	2	0.0963009	20.1097	0.641309	0.526144	0.677974	-5.80288
668	sp|P12259|FA5_HUMAN	LLSLGAGEFK	LLSLGAGEFK	517.798	2	-0.33461	15.9853	-0.756231	0.454529	0.622642	-5.80433
669	sp|Q08380|LG3BP_HUMAN	SDLAVPSELALLK	SDLAVPSELALLK	678.393	2	0.355091	19.8184	0.755742	0.454818	0.622642	-5.80469
670	sp|P02768|ALBU_HUMAN	SHCIAEVENDEMPADLPSLAADFVESK	SHC[+57]IAEVENDEMPADLPSLAADFVESK	992.12	3	0.168741	27.2072	0.755601	0.454902	0.622642	-5.80479
671	sp|Q99435|NELL2_HUMAN	CSVCSCQNGFVMCR	C[+57]SVC[+57]SC[+57]QNGFVMC[+57]R	882.841	2	0.344648	14.4378	0.749541	0.458498	0.625525	-5.80916
672	sp|P05156|CFAI_HUMAN	TMGYQDFADVVCYTQK	TMGYQDFADVVC[+57]YTQK	963.424	2	0.161176	17.0065	0.745563	0.460868	0.627003	-5.81202
673	sp|P07737|PROF1_HUMAN	CYEMASHLR	C[+57]YEMASHLR	389.508	3	-0.202518	14.2824	-0.610507	0.545935	0.695527	-5.82149
674	sp|P08253|MMP2_HUMAN	FQGTSYDSCTTEGR	FQGTSYDSC[+57]TTEGR	804.833	2	0.161432	17.0342	0.606874	0.548313	0.696589	-5.82361
675	sp|Q9Y4C0|NRX3A_HUMAN	MGSISFDFR	MGSISFDFR	530.25	2	0.176658	17.788	0.727103	0.471958	0.641124	-5.82507
676	sp|Q13822|ENPP2_HUMAN	VWNYFQR	VWNYFQR	506.754	2	-0.191932	20.4177	-0.725677	0.472822	0.641331	-5.82606
677	sp|P02746|C1QB_HUMAN	VPGLYYFTYHASSR	VPGLYYFTYHASSR	554.275	3	0.15856	22.0719	0.72103	0.47564	0.644186	-5.82929
678	sp|O15240|VGF_HUMAN	THLGEALAPLSK	THLGEALAPLSK	412.903	3	0.281523	20.2723	0.716607	0.478332	0.646859	-5.83235
679	sp|P23142|FBLN1_HUMAN	SCRPNDVTCVFDPVHTISHTVISLPTFR	SC[+57]RPNDVTC[+57]VFDPVHTISHTVISLPTFR	814.656	4	0.225801	18.8709	0.715285	0.479138	0.64698	-5.83326
680	sp|P06396|GELS_HUMAN	AGALNSNDAFVLK	AGALNSNDAFVLK	660.351	2	0.120068	23.3076	0.711243	0.481608	0.648374	-5.83603
681	sp|O76070|SYUG_HUMAN	TVEEAENIAVTSGVVR	TVEEAENIAVTSGVVR	837.439	2	-0.237691	15.7231	-0.708379	0.483362	0.649765	-5.83798
682	sp|P27169|PON1_HUMAN	SFNPNSPGK	SFNPNSPGK	474.233	2	0.142079	18.2724	0.581444	0.565106	0.713902	-5.8381
683	sp|P05156|CFAI_HUMAN	ACDGINDCGDQSDELCCK	AC[+57]DGINDC[+57]GDQSDELC[+57]C[+57]K	706.261	3	-0.123425	18.2741	-0.577464	0.567631	0.716088	-5.84043
684	sp|P01009|A1AT_HUMAN	AVLTIDEK	AVLTIDEK	444.755	2	0.114497	25.2335	0.576205	0.568471	0.716146	-5.84113
685	sp|P10645|CMGA_HUMAN	YPGPQAEGDSEGLSQGLVDR	YPGPQAEGDSEGLSQGLVDR	692.327	3	0.329756	18.6048	0.699773	0.488656	0.654977	-5.84381
686	sp|O15240|VGF_HUMAN	LLQQGLAQVEAGR	LLQQGLAQVEAGR	691.891	2	0.227259	17.4137	0.693753	0.492378	0.657963	-5.84784
687	sp|Q08380|LG3BP_HUMAN	AAFGQGSGPIMLDEVQCTGTEASLADCK	AAFGQGSGPIMLDEVQC[+57]TGTEASLADC[+57]K	971.774	3	0.147727	19.845	0.692263	0.493302	0.658222	-5.84884
688	sp|P39060|COIA1_HUMAN	HPTWPQK	HPTWPQK	447.235	2	-0.14406	15.6455	-0.556458	0.581985	0.726019	-5.85161
689	sp|P02766|TTHY_HUMAN	TSESGELHGLTTEEEFVEGIYK	TSESGELHGLTTEEEFVEGIYK	819.055	3	0.266832	20.8929	0.684951	0.497848	0.660158	-5.85368
690	sp|O95502|NPTXR_HUMAN	VAELEHGSSAYSPPDAFK	VAELEHGSSAYSPPDAFK	635.639	3	0.185697	21.4437	0.683106	0.499	0.660158	-5.85489
691	sp|Q24JP5|T132A_HUMAN	MVWEILVSER	MVWEILVSER	631.334	2	0.282216	13.1933	0.682425	0.499425	0.660158	-5.85534
692	sp|P29622|KAIN_HUMAN	WADLSGITK	WADLSGITK	495.766	2	-0.150163	19.1802	-0.682341	0.499477	0.660158	-5.8554
693	sp|P02768|ALBU_HUMAN	AEFAEVSK	AEFAEVSK	440.724	2	0.0661071	30.3714	0.548368	0.58733	0.729943	-5.85602
694	sp|P08294|SODE_HUMAN	AGLAASLAGPHSIVGR	AGLAASLAGPHSIVGR	492.948	3	-0.155968	22.499	-0.681175	0.500206	0.660158	-5.85616
695	sp|P05156|CFAI_HUMAN	CIEGTCVCK	C[+57]IEGTC[+57]VC[+57]K	563.738	2	0.185022	16.6636	0.548041	0.587552	0.729943	-5.8562
696	sp|Q13822|ENPP2_HUMAN	SYTSCCHDFDELCLK	SYTSC[+57]C[+57]HDFDELC[+57]LK	645.595	3	-0.258507	19.3301	-0.680532	0.500608	0.660158	-5.85658
697	sp|P23142|FBLN1_HUMAN	MCVDVNECQR	MC[+57]VDVNEC[+57]QR	655.768	2	0.21791	19.9262	0.546903	0.588324	0.729943	-5.85679
698	sp|P23142|FBLN1_HUMAN	EFTRPEEIIFLR	EFTRPEEIIFLR	517.284	3	0.119411	21.4675	0.675079	0.504025	0.663694	-5.86014
699	sp|O15240|VGF_HUMAN	RPESALLGGSEAGER	RPESALLGGSEAGER	510.262	3	0.200786	19.8595	0.536016	0.595737	0.736102	-5.86246
700	sp|P02768|ALBU_HUMAN	TYETTLEK	TYETTLEK	492.748	2	-0.0867451	28.9595	-0.533948	0.59715	0.736839	-5.86352
701	sp|Q92520|FAM3C_HUMAN	AIQDGTIVLMGTYDDGATK	AIQDGTIVLMGTYDDGATK	656.991	3	-0.328168	15.4717	-0.665713	0.509922	0.669633	-5.86619
702	sp|P13591|NCAM1_HUMAN	FIVLSNNYLQIR	FIVLSNNYLQIR	740.42	2	0.222751	19.8638	0.664491	0.510694	0.669633	-5.86697
703	sp|P02786|TFR1_HUMAN	SSGLPNIPVQTISR	SSGLPNIPVQTISR	734.91	2	0.154161	15.8716	0.664384	0.510762	0.669633	-5.86704
704	sp|P10643|CO7_HUMAN	NVVYTCNEGYSLIGNPVAR	NVVYTC[+57]NEGYSLIGNPVAR	709.349	3	0.164879	20.2364	0.660659	0.51312	0.669882	-5.86941
705	sp|P27169|PON1_HUMAN	YVYIAELLAHK	YVYIAELLAHK	440.583	3	0.187654	13.3914	0.658771	0.514318	0.669882	-5.87061
706	sp|Q9Y6R7|FCGBP_HUMAN	TVLSPVEPSCEGMQCAAGQR	TVLSPVEPSC[+57]EGMQC[+57]AAGQR	1088.99	2	-0.23072	14.264	-0.658461	0.514515	0.669882	-5.87081
707	sp|P02768|ALBU_HUMAN	HPYFYAPELLFFAK	HPYFYAPELLFFAK	581.636	3	0.205675	26.0472	0.658292	0.514622	0.669882	-5.87092
708	sp|P07737|PROF1_HUMAN	SSFYVNGLTLGGQK	SSFYVNGLTLGGQK	735.883	2	-0.230619	17.5654	-0.655886	0.51615	0.669882	-5.87244
709	sp|P61626|LYSC_HUMAN	GISLANWMCLAK	GISLANWMC[+57]LAK	682.347	2	0.144464	18.6457	0.653226	0.517844	0.670151	-5.87412
710	sp|O15240|VGF_HUMAN	VNLESPGPER	VNLESPGPER	549.283	2	0.176189	20.0577	0.507692	0.615229	0.750055	-5.87666
711	sp|P78509|RELN_HUMAN	VSYNVPLEAR	VSYNVPLEAR	574.309	2	0.154206	18.7866	0.648614	0.520786	0.672993	-5.87701
712	sp|Q9Y6R7|FCGBP_HUMAN	EGCVCDAGFVLSGDTCVPVGQCGCLHDGR	EGC[+57]VC[+57]DAGFVLSGDTC[+57]VPVGQC[+57]GC[+57]LHDGR	1061.45	3	-0.20887	14.5474	-0.64714	0.521728	0.673246	-5.87793
713	sp|P05156|CFAI_HUMAN	HGNTDSEGIVEVK	HGNTDSEGIVEVK	462.228	3	-0.0791517	19.5743	-0.497715	0.622164	0.75429	-5.88148
714	sp|O15240|VGF_HUMAN	DGSAPEVR	DGSAPEVR	415.704	2	0.206495	20.4999	0.492108	0.626078	0.756643	-5.88415
715	sp|P02768|ALBU_HUMAN	ECCEKPLLEK	EC[+57]C[+57]EKPLLEK	435.877	3	-0.200433	22.7626	-0.49133	0.626621	0.756643	-5.88452
716	sp|Q13822|ENPP2_HUMAN	DIEHLTSLDFFR	DIEHLTSLDFFR	746.875	2	-0.116062	14.4893	-0.635761	0.529033	0.680725	-5.88496
717	sp|P02768|ALBU_HUMAN	LVAASQAALGL	LVAASQAALGL	507.303	2	0.128111	28.4601	0.631279	0.531926	0.683471	-5.8877
718	sp|P12259|FA5_HUMAN	AVQPGETYTYK	AVQPGETYTYK	628.812	2	-0.133493	14.1973	-0.482488	0.632817	0.763103	-5.88866
719	sp|P07585|PGS2_HUMAN	NLHALILVNNK	NLHALILVNNK	416.919	3	-0.168561	19.1558	-0.62859	0.533664	0.68473	-5.88934
720	sp|P01024|CO3_HUMAN	SVQLTEK	SVQLTEK	402.727	2	0.0735478	21.1876	0.480654	0.634105	0.763636	-5.88951
721	sp|P36222|CH3L1_HUMAN	LGAPASK	LGAPASK	322.192	2	0.152867	19.1492	0.397567	0.693831	0.805452	-5.8925
722	sp|Q06481|APLP2_HUMAN	QQLVETHLAR	QQLVETHLAR	597.833	2	0.125027	14.7541	0.473283	0.639296	0.767836	-5.8929
723	sp|P05156|CFAI_HUMAN	GLETSLAECTFTK	GLETSLAEC[+57]TFTK	728.853	2	-0.119581	19.0715	-0.62234	0.537718	0.688951	-5.89311
724	sp|P12109|CO6A1_HUMAN	LLLFSDGNSQGATPAAIEK	LLLFSDGNSQGATPAAIEK	644.674	3	-0.318763	19.6471	-0.620683	0.538796	0.689353	-5.8941
725	sp|Q06481|APLP2_HUMAN	MALENYLAALQSDPPRPHR	MALENYLAALQSDPPRPHR	727.041	3	0.138069	16.0066	0.61694	0.541234	0.691492	-5.89633
726	sp|Q96PD5|PGRP2_HUMAN	TPEPRPSLSHLLSQYYGAGVAR	TPEPRPSLSHLLSQYYGAGVAR	600.567	4	0.0957051	19.7869	0.61321	0.543669	0.69362	-5.89855
727	sp|Q01459|DIAC_HUMAN	HHPDFEVFVFDVGQK	HHPDFEVFVFDVGQK	600.962	3	0.128049	16.8276	0.608185	0.546959	0.695849	-5.90151
728	sp|P22105|TENX_HUMAN	LQVVPVAANQR	LQVVPVAANQR	597.851	2	0.120714	17.395	0.601081	0.551627	0.699814	-5.90565
729	sp|P55290|CAD13_HUMAN	MTAFDADDPATDNALLR	MTAFDADDPATDNALLR	918.925	2	0.178911	16.2952	0.590492	0.558623	0.707694	-5.91174
730	sp|Q9Y6R7|FCGBP_HUMAN	LLISSLSESPASVSILSQADNTSK	LLISSLSESPASVSILSQADNTSK	816.434	3	-0.179494	16.4234	-0.588709	0.559806	0.708197	-5.91276
731	sp|Q92520|FAM3C_HUMAN	SPFEQHIK	SPFEQHIK	493.259	2	-0.394949	20.6917	-0.42566	0.673269	0.795922	-5.91352
732	sp|Q92823|NRCAM_HUMAN	GHLQGYR	GHLQGYR	415.717	2	-0.192463	18.1733	-0.333048	0.74147	0.839556	-5.9152
733	sp|P00747|PLMN_HUMAN	CTTPPPSSGPTYQCLK	C[+57]TTPPPSSGPTYQC[+57]LK	598.611	3	-0.0934891	17.7841	-0.41263	0.682604	0.799587	-5.91886
734	sp|P00747|PLMN_HUMAN	LSSPAVITDK	LSSPAVITDK	515.793	2	0.0762778	20.5255	0.410438	0.684195	0.799587	-5.91973
735	sp|P23142|FBLN1_HUMAN	DCSLPYATESK	DC[+57]SLPYATESK	635.785	2	0.115437	21.7141	0.410229	0.684347	0.799587	-5.91981
736	sp|Q9H4F8|SMOC1_HUMAN	AQALEQAK	AQALEQAK	429.738	2	0.286249	17.2326	0.402904	0.689848	0.802895	-5.92254
737	sp|P22105|TENX_HUMAN	GLAPGQEYQVTVR	GLAPGQEYQVTVR	709.375	2	0.757071	18.4364	0.562482	0.577343	0.725129	-5.92734
738	sp|Q99574|NEUS_HUMAN	TGTILFMGR	TGTILFMGR	498.271	2	0.155698	18.8957	0.561631	0.577917	0.725129	-5.92781
739	sp|Q08380|LG3BP_HUMAN	IDITLSSVK	IDITLSSVK	488.29	2	0.121948	17.2634	0.561488	0.578013	0.725129	-5.92788
740	sp|P01024|CO3_HUMAN	IHWESASLLR	IHWESASLLR	404.556	3	0.0847107	23.3396	0.559569	0.579307	0.725744	-5.92892
741	sp|P01042|KNG1_HUMAN	IYPTVNCQPLGMISLMK	IYPTVNC[+57]QPLGMISLMK	983.004	2	-0.108352	17.5315	-0.558164	0.580256	0.725924	-5.92968
742	sp|P14618|KPYM_HUMAN	CDENILWLDYK	C[+57]DENILWLDYK	734.842	2	0.187093	16.0282	0.554855	0.582493	0.726019	-5.93146
743	sp|P10909|CLUS_HUMAN	VTTVASHTSDSDVPSGVTEVVVK	VTTVASHTSDSDVPSGVTEVVVK	772.064	3	0.113387	25.1445	0.55448	0.582747	0.726019	-5.93166
744	sp|Q08380|LG3BP_HUMAN	ASHEEVEGLVEK	ASHEEVEGLVEK	442.889	3	0.109865	20.0307	0.366111	0.716746	0.823573	-5.93626
745	sp|P61626|LYSC_HUMAN	WESGYNTR	WESGYNTR	506.728	2	0.0753515	19.2036	0.36402	0.718291	0.824298	-5.937
746	sp|Q9Y6R7|FCGBP_HUMAN	AGCVAESTAVCR	AGC[+57]VAESTAVC[+57]R	640.79	2	-0.144954	17.2132	-0.361074	0.720471	0.825491	-5.93803
747	sp|P10643|CO7_HUMAN	WLVGEMHCQK	WLVGEMHC[+57]QK	429.871	3	0.15055	18.6228	0.541395	0.591637	0.733044	-5.9386
748	sp|Q9Y6R7|FCGBP_HUMAN	LTYNHGGITGSR	LTYNHGGITGSR	638.326	2	0.123946	15.2335	0.357938	0.722793	0.825491	-5.93912
749	sp|P05156|CFAI_HUMAN	VANYFDWISYHVGRPFISQYNV	VANYFDWISYHVGRPFISQYNV	892.44	3	-0.395087	18.9913	-0.53748	0.594309	0.735345	-5.94064
750	sp|Q99435|NELL2_HUMAN	MVCDCENPTVDLFCCPECDPR	MVC[+57]DC[+57]ENPTVDLFC[+57]C[+57]PEC[+57]DPR	892.01	3	0.239921	17.45	0.528615	0.600381	0.739814	-5.94521
751	sp|Q9ULZ9|MMP17_HUMAN	AEDLSLGVEWLSR	AEDLSLGVEWLSR	737.88	2	-0.141943	14.3445	-0.524701	0.603071	0.742115	-5.94721
752	sp|P29622|KAIN_HUMAN	LGFTDLFSK	LGFTDLFSK	514.277	2	0.118122	19.8216	0.522119	0.604849	0.743289	-5.94851
753	sp|Q9Y6R7|FCGBP_HUMAN	VAVIVSNDHAGK	VAVIVSNDHAGK	605.333	2	-0.0868331	13.9145	-0.325613	0.746884	0.839556	-5.94979
754	sp|P02746|C1QB_HUMAN	IAFSATR	IAFSATR	383.216	2	0.0700314	21.5767	0.32243	0.749271	0.839556	-5.95079
755	sp|P08253|MMP2_HUMAN	QDIVFDGIAQIR	QDIVFDGIAQIR	687.872	2	-0.150599	15.0191	-0.515113	0.609685	0.747289	-5.95203
756	sp|P00747|PLMN_HUMAN	YILQGVTSWGLGCARPNKPGVYVR	YILQGVTSWGLGC[+57]ARPNKPGVYVR	673.61	4	0.111506	17.9222	0.51277	0.611307	0.747289	-5.9532
757	sp|P16070|CD44_HUMAN	ALSIGFETCR	ALSIGFETC[+57]R	577.287	2	0.142916	19.8429	0.512687	0.611364	0.747289	-5.95324
758	sp|P06733|ENOA_HUMAN	DATNVGDEGGFAPNILENK	DATNVGDEGGFAPNILENK	980.966	2	-0.155847	12.9651	-0.512609	0.611418	0.747289	-5.95328
759	sp|Q15782|CH3L2_HUMAN	GPSSYYNVEYAVGYWIHK	GPSSYYNVEYAVGYWIHK	711.674	3	-0.163305	19.606	-0.506947	0.615344	0.750055	-5.95607
760	sp|P01024|CO3_HUMAN	SGIPIVTSPYQIHFTK	SGIPIVTSPYQIHFTK	596.661	3	0.0616611	23.6544	0.500736	0.619666	0.753353	-5.9591
761	sp|P29622|KAIN_HUMAN	EIEEVLTPEMLMR	EIEEVLTPEMLMR	795.399	2	0.0810357	16.2627	0.500657	0.619721	0.753353	-5.95914
762	sp|P02768|ALBU_HUMAN	DLGEENFK	DLGEENFK	476.225	2	0.076786	23.1487	0.294395	0.7704	0.856844	-5.95915
763	sp|P01024|CO3_HUMAN	TFISPIK	TFISPIK	403.245	2	-0.0607448	24.1901	-0.499111	0.620798	0.753647	-5.95989
764	sp|P23142|FBLN1_HUMAN	LGESCINTVGSFR	LGESC[+57]INTVGSFR	720.351	2	-0.113041	17.4537	-0.49432	0.624143	0.755674	-5.96219
765	sp|P05067|A4_HUMAN	GLTTRPGSGLTNIK	GLTTRPGSGLTNIK	707.904	2	0.184369	15.8028	0.439104	0.66334	0.789357	-5.96306
766	sp|P01009|A1AT_HUMAN	FLENEDR	FLENEDR	461.717	2	-0.0746692	19.8854	-0.279795	0.781476	0.86278	-5.96321
767	sp|P01024|CO3_HUMAN	VLLDGVQNPR	VLLDGVQNPR	555.817	2	0.256232	23.3785	0.476538	0.636628	0.765652	-5.97056
768	sp|Q9Y6R7|FCGBP_HUMAN	LASVSVSR	LASVSVSR	409.74	2	-0.0768409	17.2932	-0.240975	0.811147	0.88364	-5.97299
769	sp|P00739|HPTR_HUMAN	LPECEAVCGKPK	LPEC[+57]EAVC[+57]GKPK	463.228	3	-0.0778358	17.0739	-0.233476	0.816913	0.8858	-5.97471
770	sp|P01009|A1AT_HUMAN	ITPNLAEFAFSLYR	ITPNLAEFAFSLYR	821.435	2	0.177021	22.9832	0.4668	0.643512	0.77173	-5.97501
771	sp|Q15782|CH3L2_HUMAN	LLLTAGVSAGR	LLLTAGVSAGR	529.322	2	-0.136894	17.2969	-0.46576	0.644249	0.77173	-5.97548
772	sp|P00747|PLMN_HUMAN	VYLSECK	VYLSEC[+57]K	449.721	2	-0.0449175	19.0978	-0.218744	0.828269	0.891233	-5.97793
773	sp|P12111|CO6A3_HUMAN	LLPSFVSSENAFYLSPDIR	LLPSFVSSENAFYLSPDIR	719.041	3	0.127139	15.9394	0.457512	0.650107	0.777714	-5.97917
774	sp|P01024|CO3_HUMAN	AVLYNYR	AVLYNYR	449.743	2	0.0363323	22.7848	0.212366	0.833156	0.893832	-5.97929
775	sp|P08294|SODE_HUMAN	AVVVHAGEDDLGR	AVVVHAGEDDLGR	446.565	3	0.0492145	20.2282	0.209564	0.835366	0.893832	-5.97984
776	sp|Q06481|APLP2_HUMAN	MEVCENHQHWHTVVK	MEVC[+57]ENHQHWHTVVK	645.298	3	0.0488139	16.452	0.203843	0.839796	0.896445	-5.98098
777	sp|P01009|A1AT_HUMAN	TDTSHHDQDHPTFNK	TDTSHHDQDHPTFNK	593.928	3	0.169665	17.9068	0.201923	0.841284	0.896971	-5.98136
778	sp|P02746|C1QB_HUMAN	GNLCVNLMR	GNLC[+57]VNLMR	538.771	2	0.110543	20.5432	0.45108	0.654691	0.78216	-5.982
779	sp|P10643|CO7_HUMAN	QNDFNSVEEK	QNDFNSVEEK	403.851	3	0.0642771	16.8038	0.180225	0.858138	0.909566	-5.98538
780	sp|P12259|FA5_HUMAN	GEYEEHLGILGPIIR	GEYEEHLGILGPIIR	565.974	3	-0.0948738	17.7607	-0.442702	0.660683	0.787729	-5.98563
781	sp|Q9Y6R7|FCGBP_HUMAN	VTLQPYNVAQLQSSVDLSGSK	VTLQPYNVAQLQSSVDLSGSK	745.394	3	-0.136857	17.7568	-0.442122	0.661098	0.787729	-5.98588
782	sp|Q9Y6R7|FCGBP_HUMAN	AIGYATAADCGR	AIGYATAADC[+57]GR	613.285	2	0.0549837	17.6095	0.175556	0.861774	0.912308	-5.98618
783	sp|P04264|K2C1_HUMAN	AQYEDIAQK	AQYEDIAQK	533.264	2	-0.102522	19.2389	-0.16625	0.869029	0.916503	-5.98772
784	sp|P04264|K2C1_HUMAN	TLLEGEESR	TLLEGEESR	517.262	2	-0.100737	18.8065	-0.16531	0.869763	0.916503	-5.98787
785	sp|P05067|A4_HUMAN	WYFDVTEGK	WYFDVTEGK	572.769	2	0.124406	19.0491	0.434527	0.666551	0.791341	-5.98911
786	sp|P07195|LDHB_HUMAN	LIAPVAEEEATVPNNK	LIAPVAEEEATVPNNK	424.479	4	-0.155821	18.9944	-0.434234	0.666762	0.791341	-5.98924
787	sp|Q96PD5|PGRP2_HUMAN	HTASAWLMSAPNSGPHNR	HTASAWLMSAPNSGPHNR	645.308	3	0.1003	18.9743	0.42856	0.670847	0.794494	-5.99161
788	sp|P01024|CO3_HUMAN	TMQALPYSTVGNSNNYLHLSVLR	TMQALPYSTVGNSNNYLHLSVLR	860.108	3	0.0667651	23.3561	0.428098	0.67118	0.794494	-5.9918
789	sp|P02649|APOE_HUMAN	ELQAAQAR	ELQAAQAR	443.741	2	-0.143465	23.6798	-0.127746	0.899167	0.927973	-5.99321
790	sp|P02768|ALBU_HUMAN	LVRPEVDVMCTAFHDNEETFLK	LVRPEVDVMC[+57]TAFHDNEETFLK	663.321	4	-0.0927799	26.4876	-0.422473	0.675242	0.79721	-5.99413
791	sp|P04406|G3P_HUMAN	VGVNGFGR	VGVNGFGR	403.219	2	0.037106	18.1244	0.114313	0.90972	0.932463	-5.99479
792	sp|Q9Y6R7|FCGBP_HUMAN	AYSHSVSLTR	AYSHSVSLTR	374.196	3	-0.0357253	15.7301	-0.0978179	0.922701	0.943624	-5.99648
793	sp|P01042|KNG1_HUMAN	YNSQNQSNNQFVLYR	YNSQNQSNNQFVLYR	937.943	2	0.0590696	19.2433	0.416139	0.679828	0.799587	-5.9967
794	sp|P04406|G3P_HUMAN	IISNASCTTNCLAPLAK	IISNASC[+57]TTNC[+57]LAPLAK	917.464	2	-0.214717	15.0112	-0.416052	0.679891	0.799587	-5.99674
795	sp|P06396|GELS_HUMAN	SEDCFILDHGK	SEDC[+57]FILDHGK	440.868	3	0.0898089	18.0224	0.415789	0.680081	0.799587	-5.99684
796	sp|P10909|CLUS_HUMAN	LANLTQGEDQYYLR	LANLTQGEDQYYLR	842.42	2	0.0785124	16.2761	0.412636	0.682369	0.799587	-5.99811
797	sp|P10643|CO7_HUMAN	MPYECGPSLDVCAQDER	MPYEC[+57]GPSLDVC[+57]AQDER	676.282	3	-0.122805	16.2719	-0.410656	0.683807	0.799587	-5.9989
798	sp|P01009|A1AT_HUMAN	SASLHLPK	SASLHLPK	426.751	2	0.00894893	24.5968	0.0582262	0.953939	0.971166	-5.99948
799	sp|P36222|CH3L1_HUMAN	QHFTTLIK	QHFTTLIK	494.285	2	0.0244202	14.8772	0.0396063	0.968651	0.982673	-6.00036
800	sp|P05060|SCG1_HUMAN	HLEEPGETQNAFLNER	HLEEPGETQNAFLNER	628.634	3	0.151723	16.0897	0.406628	0.686737	0.801341	-6.0005
801	sp|P02768|ALBU_HUMAN	CCAAADPHECYAK	C[+57]C[+57]AAADPHEC[+57]YAK	518.204	3	0.0109646	27.457	0.0310722	0.975409	0.984805	-6.00065
802	sp|Q9Y6R7|FCGBP_HUMAN	SPANCPLSCPANSR	SPANC[+57]PLSC[+57]PANSR	765.843	2	-0.00472688	15.5366	-0.0144154	0.98859	0.994014	-6.00102
803	sp|P00739|HPTR_HUMAN	TEGDGVYTLNDK	TEGDGVYTLNDK	656.307	2	0.00821649	18.9524	0.0117361	0.990708	0.994014	-6.00105
804	sp|P02768|ALBU_HUMAN	LVTDLTK	LVTDLTK	395.239	2	0.000533142	30.0467	0.00392394	0.996894	0.996894	-6.00111
805	sp|P12259|FA5_HUMAN	QWLEIDLLK	QWLEIDLLK	579.332	2	0.109959	13.1479	0.40358	0.688957	0.802893	-6.0017
806	sp|P01042|KNG1_HUMAN	YFIDFVAR	YFIDFVAR	515.771	2	0.0541722	22.037	0.397972	0.693048	0.805452	-6.00388
807	sp|P12111|CO6A3_HUMAN	IIDELNVKPEGTR	IIDELNVKPEGTR	495.275	3	0.222373	18.2074	0.39262	0.696961	0.808045	-6.00594
808	sp|P05413|FABPH_HUMAN	WDGQETTLVR	WDGQETTLVR	602.801	2	-0.171436	14.9352	-0.323002	0.748655	0.839556	-6.00595
809	sp|Q92932|PTPR2_HUMAN	LSATLGGLLQDHGSR	LSATLGGLLQDHGSR	508.942	3	0.360343	16.6643	0.389204	0.699464	0.809905	-6.00723
810	sp|P04264|K2C1_HUMAN	WELLQQVDTSTR	WELLQQVDTSTR	738.378	2	-0.245471	18.8879	-0.378556	0.707285	0.817255	-6.0112
811	sp|P01009|A1AT_HUMAN	SVLGQLGITK	SVLGQLGITK	508.311	2	-0.0574594	27.0542	-0.378097	0.707623	0.817255	-6.01137
812	sp|P23142|FBLN1_HUMAN	CLAFECPENYR	C[+57]LAFEC[+57]PENYR	729.811	2	0.11457	16.7413	0.374552	0.710234	0.818306	-6.01267
813	sp|P08253|MMP2_HUMAN	FFGLPQTGDLDQNTIETMR	FFGLPQTGDLDQNTIETMR	728.353	3	0.0650973	18.5337	0.374398	0.710348	0.818306	-6.01273
814	sp|P39060|COIA1_HUMAN	LTESYCETWR	LTESYC[+57]ETWR	672.798	2	0.0888416	17.3457	0.369267	0.714135	0.82162	-6.01458
815	sp|P39060|COIA1_HUMAN	AVGLAGTFR	AVGLAGTFR	446.256	2	0.0734023	20.1651	0.359685	0.721226	0.825491	-6.01797
816	sp|Q96PD5|PGRP2_HUMAN	GCPDVQASLPDAK	GC[+57]PDVQASLPDAK	679.324	2	-0.0768555	17.884	-0.279694	0.781392	0.86278	-6.01862
817	sp|P06733|ENOA_HUMAN	LAQANGWGVMVSHR	LAQANGWGVMVSHR	509.261	3	0.163051	18.5511	0.357305	0.722991	0.825491	-6.0188
818	sp|Q13822|ENPP2_HUMAN	CVNVIFVGDHGMEDVTCDR	C[+57]VNVIFVGDHGMEDVTC[+57]DR	741.659	3	0.0872682	16.5251	0.354855	0.72481	0.826161	-6.01965
819	sp|P22105|TENX_HUMAN	GFEFSVPFTEMK	GFEFSVPFTEMK	709.837	2	-0.122034	14.941	-0.354048	0.725409	0.826161	-6.01993
820	sp|P02768|ALBU_HUMAN	YLYEIAR	YLYEIAR	464.25	2	-0.0599251	30.6593	-0.352054	0.726891	0.826805	-6.02061
821	sp|P12111|CO6A3_HUMAN	WYYDPNTK	WYYDPNTK	543.748	2	0.0547776	16.8749	0.262694	0.794358	0.870609	-6.0231
822	sp|P39060|COIA1_HUMAN	LQDLYSIVR	LQDLYSIVR	553.814	2	0.0713193	19.743	0.342355	0.734114	0.833969	-6.02389
823	sp|P69905|HBA_HUMAN	FLASVSTVLTSK	FLASVSTVLTSK	626.861	2	-0.146587	16.1315	-0.336532	0.738463	0.837853	-6.02581
824	sp|P01042|KNG1_HUMAN	LGQSLDCNAEVYVVPWEK	LGQSLDC[+57]NAEVYVVPWEK	703.01	3	-0.0608073	19.4633	-0.329814	0.74349	0.839556	-6.02799
825	sp|P49641|MA2A2_HUMAN	SGAYLFLPDGEAKPYVPK	SGAYLFLPDGEAKPYVPK	651.344	3	0.0991165	13.9879	0.328387	0.744559	0.839556	-6.02844
826	sp|P27169|PON1_HUMAN	IFFYDSENPPASEVLR	IFFYDSENPPASEVLR	942.462	2	0.0942512	17.4419	0.327908	0.744919	0.839556	-6.02859
827	sp|Q99435|NELL2_HUMAN	LSLAISASHLILHIDCNK	LSLAISASHLILHIDC[+57]NK	669.035	3	-0.0503328	15.432	-0.235966	0.814862	0.885549	-6.02958
828	sp|P00505|AATM_HUMAN	ASAELALGENSEVLK	ASAELALGENSEVLK	765.904	2	0.100932	14.8005	0.32356	0.748181	0.839556	-6.02997
829	sp|Q8IV08|PLD3_HUMAN	SQLEAIFLR	SQLEAIFLR	538.809	2	0.108361	15.4477	0.322323	0.74911	0.839556	-6.03036
830	sp|P78509|RELN_HUMAN	IISVELPGDAK	IISVELPGDAK	571.327	2	0.0547269	18.8803	0.322116	0.749265	0.839556	-6.03043
831	sp|P36222|CH3L1_HUMAN	LVCYYTSWSQYR	LVC[+57]YYTSWSQYR	813.374	2	-0.0730367	14.174	-0.318033	0.752334	0.841942	-6.0317
832	sp|Q9Y4C0|NRX3A_HUMAN	FSMDCAETAVLSNK	FSMDC[+57]AETAVLSNK	524.906	3	0.101063	14.1761	0.30904	0.759108	0.848236	-6.03444
833	sp|P00747|PLMN_HUMAN	WELCDIPR	WELC[+57]DIPR	544.763	2	-0.0878869	19.2082	-0.308071	0.759839	0.848236	-6.03473
834	sp|P29622|KAIN_HUMAN	GDATVFFILPNQGK	GDATVFFILPNQGK	753.901	2	0.0638367	15.7515	0.300628	0.765462	0.853299	-6.03693
835	sp|Q99574|NEUS_HUMAN	VEVYLPR	VEVYLPR	438.253	2	0.185088	16.175	0.299565	0.766266	0.853299	-6.03725
836	sp|Q9Y6R7|FCGBP_HUMAN	LCGACGNFDGDQTNDWHDSQEKPAMEK	LC[+57]GAC[+57]GNFDGDQTNDWHDSQEKPAMEK	778.322	4	-0.118461	15.898	-0.292832	0.771366	0.856862	-6.03919
837	sp|Q9Y6R7|FCGBP_HUMAN	VPSSYAEALCGLCGNFNGDPADDLALR	VPSSYAEALC[+57]GLC[+57]GNFNGDPADDLALR	961.441	3	-0.138277	14.6967	-0.28748	0.775426	0.860313	-6.0407
838	sp|Q99574|NEUS_HUMAN	VMHPETMNTSGHDFEEL	VMHPETMNTSGHDFEEL	658.617	3	0.0755403	17.151	0.285797	0.776704	0.860673	-6.04117
839	sp|P00915|CAH1_HUMAN	ADGLAVIGVLMK	ADGLAVIGVLMK	593.847	2	-0.176014	13.4723	-0.28084	0.780473	0.86278	-6.04253
840	sp|Q9Y6R7|FCGBP_HUMAN	GMVCQEHSCKPGQVCQPSGGILSCVTK	GMVC[+57]QEHSC[+57]KPGQVC[+57]QPSGGILSC[+57]VTK	751.845	4	-0.0999956	14.6947	-0.27388	0.785774	0.866464	-6.04441
841	sp|P02768|ALBU_HUMAN	VPQVSTPTLVEVSR	VPQVSTPTLVEVSR	504.619	3	0.0348006	25.3456	0.269998	0.788734	0.868667	-6.04544
842	sp|P08294|SODE_HUMAN	DDDGALHAACQVQPSATLDAAQPR	DDDGALHAAC[+57]QVQPSATLDAAQPR	836.391	3	-0.215919	16.5931	-0.268665	0.789752	0.868727	-6.04579
843	sp|Q13822|ENPP2_HUMAN	YDAFLVTNMVPMYPAFK	YDAFLVTNMVPMYPAFK	669.663	3	0.089221	17.2797	0.266549	0.791368	0.869444	-6.04634
844	sp|P68871|HBB_HUMAN	GTFATLSELHCDK	GTFATLSELHC[+57]DK	493.57	3	-0.211923	15.1	-0.263008	0.794073	0.870609	-6.04725
845	sp|Q9ULB1|NRX1A_HUMAN	LTLASVR	LTLASVR	380.24	2	0.0369396	19.8339	0.137838	0.891174	0.92715	-6.04742
846	sp|P02788|TRFL_HUMAN	LRPVAAEVYGTER	LRPVAAEVYGTER	487.6	3	0.0627962	16.0756	0.125907	0.900541	0.928329	-6.04895
847	sp|Q08380|LG3BP_HUMAN	STSSFPCPAGHFNGFR	STSSFPC[+57]PAGHFNGFR	590.267	3	-0.0522213	21.3603	-0.254189	0.800825	0.876631	-6.04947
848	sp|Q9Y6R7|FCGBP_HUMAN	VTASSPVAVLSGHSCAQK	VTASSPVAVLSGHSC[+57]AQK	899.959	2	-0.0915822	11.8307	-0.252313	0.802263	0.87714	-6.04994
849	sp|Q15818|NPTX1_HUMAN	SSVLQLR	SSVLQLR	401.743	2	-0.0454377	18.4588	-0.116622	0.90784	0.932459	-6.05004
850	sp|P09104|ENOG_HUMAN	LAQENGWGVMVSHR	LAQENGWGVMVSHR	528.596	3	0.0483074	21.7588	0.244025	0.808624	0.882502	-6.05194
851	sp|Q13822|ENPP2_HUMAN	CFELQEAGPPDCR	C[+57]FELQEAGPPDC[+57]R	789.837	2	0.0802959	19.2308	0.243376	0.809123	0.882502	-6.05209
852	sp|P00747|PLMN_HUMAN	VILGAHQEVNLEPHVQEIEVSR	VILGAHQEVNLEPHVQEIEVSR	832.778	3	0.0521881	18.2058	0.239345	0.812223	0.883745	-6.05304
853	sp|P14618|KPYM_HUMAN	AEGSDVANAVLDGADCIMLSGETAK	AEGSDVANAVLDGADC[+57]IMLSGETAK	832.053	3	-0.0812661	17.8666	-0.233058	0.817063	0.8858	-6.05449
854	sp|P02768|ALBU_HUMAN	HPDYSVVLLLR	HPDYSVVLLLR	437.919	3	-0.0474842	25.2204	-0.231078	0.818588	0.8858	-6.05494
855	sp|P01009|A1AT_HUMAN	LSSWVLLMK	LSSWVLLMK	538.812	2	0.0703147	22.9693	0.230516	0.819021	0.8858	-6.05506
856	sp|P01042|KNG1_HUMAN	QVVAGLNFR	QVVAGLNFR	502.288	2	0.0360146	22.5413	0.223558	0.82439	0.890538	-6.0566
857	sp|Q96PD5|PGRP2_HUMAN	DGSPDVTTADIGANTPDATK	DGSPDVTTADIGANTPDATK	649.304	3	-0.127119	16.8429	-0.219057	0.827867	0.891233	-6.05757
858	sp|P12259|FA5_HUMAN	LAAEFASKPWIQVDMQK	LAAEFASKPWIQVDMQK	654.677	3	0.0477063	16.2396	0.217929	0.828739	0.891233	-6.05781
859	sp|P12111|CO6A3_HUMAN	IVVLMLTGEVPEQQLEEAQR	IVVLMLTGEVPEQQLEEAQR	761.407	3	0.0521443	15.3184	0.217612	0.828985	0.891233	-6.05788
860	sp|Q9Y6R7|FCGBP_HUMAN	YYPLGEVFYPGPECER	YYPLGEVFYPGPEC[+57]ER	988.448	2	-0.0827822	13.8322	-0.211499	0.833714	0.893832	-6.05916
861	sp|P02788|TRFL_HUMAN	NLLFNDNTECLAR	NLLFNDNTEC[+57]LAR	790.38	2	-0.112677	14.7367	-0.209868	0.834977	0.893832	-6.05949
862	sp|P10643|CO7_HUMAN	IACVLPVLMDGIQSHPQKPFYTVGEK	IAC[+57]VLPVLMDGIQSHPQKPFYTVGEK	732.634	4	0.0500883	19.883	0.203866	0.839629	0.896445	-6.0607
863	sp|P01009|A1AT_HUMAN	FNKPFVFLMIEQNTK	FNKPFVFLMIEQNTK	619.331	3	0.14656	23.5351	0.197933	0.844233	0.899054	-6.06186
864	sp|P01042|KNG1_HUMAN	DIPTNSPELEETLTHTITK	DIPTNSPELEETLTHTITK	713.699	3	0.0317459	22.2687	0.191494	0.849236	0.903164	-6.06309
865	sp|Q13822|ENPP2_HUMAN	AGTFFWSVVIPHER	AGTFFWSVVIPHER	549.288	3	0.0530473	19.6001	0.190388	0.850096	0.903164	-6.06329
866	sp|P49641|MA2A2_HUMAN	SFHPLASSLPCDFHLLNLR	SFHPLASSLPC[+57]DFHLLNLR	556.789	4	0.069512	16.531	0.181955	0.856659	0.909067	-6.06482
867	sp|P02766|TTHY_HUMAN	AADDTWEPFASGK	AADDTWEPFASGK	697.815	2	0.0591054	27.0486	0.174143	0.862748	0.912308	-6.06618
868	sp|Q96KN2|CNDP1_HUMAN	GDGWLTDPYVLTEVDGK	GDGWLTDPYVLTEVDGK	622.304	3	0.046528	14.4624	0.169861	0.866089	0.914769	-6.0669
869	sp|Q13822|ENPP2_HUMAN	VSPSFSQNCLAYK	VSPSFSQNC[+57]LAYK	750.861	2	-0.0469344	18.9253	-0.16181	0.872378	0.917526	-6.0682
870	sp|P10643|CO7_HUMAN	YSAWAESVTNLPQVIK	YSAWAESVTNLPQVIK	903.475	2	0.0430437	17.4209	0.160334	0.873532	0.917526	-6.06843
871	sp|P04264|K2C1_HUMAN	FSSCGGGGGSFGAGGGFGSR	FSSC[+57]GGGGGSFGAGGGFGSR	883.371	2	-0.0875866	17.0095	-0.160009	0.873786	0.917526	-6.06848
872	sp|P23142|FBLN1_HUMAN	TGYYFDGISR	TGYYFDGISR	589.777	2	-0.0282436	22.9619	-0.155954	0.876958	0.919786	-6.0691
873	sp|Q15818|NPTX1_HUMAN	LTPGEVYNLATCSTK	LTPGEVYNLATC[+57]STK	827.411	2	0.0273745	19.6234	0.15026	0.881415	0.9232	-6.06995
874	sp|P12111|CO6A3_HUMAN	VPQIAFVITGGK	VPQIAFVITGGK	615.366	2	0.0279663	15.9001	0.149181	0.88226	0.9232	-6.07011
875	sp|P01042|KNG1_HUMAN	SLWNGDTGECTDNAYIDIQLR	SLWNGDTGEC[+57]TDNAYIDIQLR	814.373	3	0.0446814	18.9161	0.146072	0.884695	0.924676	-6.07056
876	sp|P04406|G3P_HUMAN	VIISAPSADAPMFVMGVNHEK	VIISAPSADAPMFVMGVNHEK	738.375	3	0.0404962	15.5364	0.14343	0.886767	0.925768	-6.07093
877	sp|P04264|K2C1_HUMAN	QISNLQQSISDAEQR	QISNLQQSISDAEQR	858.929	2	-0.0361263	14.8534	-0.141703	0.88812	0.926062	-6.07117
878	sp|Q92823|NRCAM_HUMAN	LLEDLVQPPTITQQSPK	LLEDLVQPPTITQQSPK	954.028	2	0.0292568	15.1823	0.140452	0.889101	0.926062	-6.07134
879	sp|P14618|KPYM_HUMAN	AGKPVICATQMLESMIK	AGKPVIC[+57]ATQMLESMIK	938.988	2	0.0326467	15.0975	0.133683	0.894413	0.927973	-6.07225
880	sp|P23142|FBLN1_HUMAN	AITPPHPASQANIIFDITEGNLR	AITPPHPASQANIIFDITEGNLR	825.771	3	0.0410433	19.6378	0.133196	0.894795	0.927973	-6.07231
881	sp|P02766|TTHY_HUMAN	YTIAALLSPYSYSTTAVVTNPK	YTIAALLSPYSYSTTAVVTNPK	787.418	3	0.0424565	20.0756	0.132561	0.895293	0.927973	-6.07239
882	sp|Q99574|NEUS_HUMAN	NGEEFSFLK	NGEEFSFLK	535.761	2	-0.0376992	14.9478	-0.130447	0.896954	0.927973	-6.07267
883	sp|P78509|RELN_HUMAN	GAEVSFGCGVLASGK	GAEVSFGC[+57]GVLASGK	719.853	2	0.0562144	17.5185	0.128993	0.898096	0.927973	-6.07285
884	sp|P04264|K2C1_HUMAN	SLDLDSIIAEVK	SLDLDSIIAEVK	651.861	2	-0.080991	18.9581	-0.127793	0.899038	0.927973	-6.073
885	sp|P02766|TTHY_HUMAN	ALGISPFHEHAEVVFTANDSGPR	ALGISPFHEHAEVVFTANDSGPR	613.557	4	-0.0456584	26.9794	-0.123657	0.902288	0.929069	-6.07351
886	sp|P12259|FA5_HUMAN	SHEFHAINGMIYSLPGLK	SHEFHAINGMIYSLPGLK	672.012	3	-0.0274897	15.1846	-0.121353	0.9041	0.929872	-6.07378
887	sp|P29622|KAIN_HUMAN	ATLDVDEAGTEAAAATSFAIK	ATLDVDEAGTEAAAATSFAIK	684.676	3	0.0200105	17.4458	0.115527	0.908682	0.932459	-6.07446
888	sp|P12259|FA5_HUMAN	QHQLGVWPLLPGSFK	QHQLGVWPLLPGSFK	569.651	3	-0.0243249	15.3966	-0.106716	0.915619	0.937444	-6.07541
889	sp|P02766|TTHY_HUMAN	GSPAINVAVHVFR	GSPAINVAVHVFR	456.258	3	-0.0255242	27.6321	-0.0713546	0.943518	0.963821	-6.07848
890	sp|Q13822|ENPP2_HUMAN	IEDIHLLVER	IEDIHLLVER	412.903	3	-0.0136208	17.9782	-0.0594352	0.952941	0.971166	-6.07924
891	sp|P01009|A1AT_HUMAN	LGMFNIQHCK	LGMFNIQHC[+57]K	416.539	3	-0.0112139	24.6451	-0.058794	0.953448	0.971166	-6.07928
892	sp|P12109|CO6A1_HUMAN	NNVEQVCCSFECQPAR	NNVEQVC[+57]C[+57]SFEC[+57]QPAR	666.614	3	0.0277908	17.4318	0.0487341	0.961406	0.977664	-6.07981
893	sp|Q9P2S2|NRX2A_HUMAN	FICDCIGTGFLGR	FIC[+57]DC[+57]IGTGFLGR	758.358	2	-0.0149901	14.7864	-0.0384165	0.969572	0.982673	-6.08024
894	sp|P39060|COIA1_HUMAN	GADFQCFQQAR	GADFQC[+57]FQQAR	664.296	2	-0.00834151	18.5844	-0.0383811	0.9696	0.982673	-6.08025
895	sp|P12259|FA5_HUMAN	VMYTQYEDESFTK	VMYTQYEDESFTK	820.861	2	-0.0183968	16.5062	-0.0355854	0.971813	0.983811	-6.08035
896	sp|Q01459|DIAC_HUMAN	GIGMWNANCLDYSGDAVAK	GIGMWNANC[+57]LDYSGDAVAK	1021.46	2	-0.0074489	14.6835	-0.0336439	0.973351	0.984263	-6.08041
897	sp|P00915|CAH1_HUMAN	LYPIANGNNQSPVDIK	LYPIANGNNQSPVDIK	436.482	4	0.00671382	16.7536	0.0302084	0.976071	0.984805	-6.08052
898	sp|P08294|SODE_HUMAN	VTEIWQEVMQR	VTEIWQEVMQR	709.858	2	-0.00783156	18.6005	-0.0284074	0.977497	0.985143	-6.08057
899	sp|P78509|RELN_HUMAN	ITVYLPLSTISPR	ITVYLPLSTISPR	730.43	2	0.00268094	17.6167	0.0126652	0.989966	0.994014	-6.08089
900	sp|Q24JP5|T132A_HUMAN	IELTDTTLEQVR	IELTDTTLEQVR	709.38	2	0.0118543	15.7549	0.0122852	0.990267	0.994014	-6.08089
901	sp|P49641|MA2A2_HUMAN	LPALGLGVLQLQLGLDGHR	LPALGLGVLQLQLGLDGHR	657.39	3	-0.00261509	16.5504	-0.00674154	0.994663	0.996873	-6.08094
902	sp|P10645|CMGA_HUMAN	RPEDQELESLSAIEAELEK	RPEDQELESLSAIEAELEK	729.366	3	0.00188442	18.2021	0.00392341	0.996892	0.996894	-6.08096
