# Supplementary material for: Development of Highly Multiplex Targeted Proteomics Assays in Biofluids Using a Nominal Mass Ion Trap Mass Spectrometer
Source: Mol Cell Proteomics. 2026 Jan 7;25(2):101506. doi: 10.1016/j.mcpro.2026.101506 (PMC12914430; doi:10.1016/j.mcpro.2026.101506)
Supplement: SupplementalTable_MNPlasma_PDvNonPD [file mmc2.xlsx]

## Sheet: ev2_prm_final_pep_list
	Protein	Peptide	Peptide Modified Sequence	Precursor Mz	Precursor Charge	logFC	AveExpr	t	P.Value	adj.P.Val	B	Protein
1	sp|P15153|RAC2_HUMAN	AVLCPQPTR	AVLC[+57]PQPTR	521.279	2	0.976057	17.8136	5.03567	9.86713e-06	0.00479367	3.38788	sp|P15153|RAC2_HUMAN
2	sp|P02749|APOH_HUMAN	VCPFAGILENGAVR	VC[+57]PFAGILENGAVR	751.893	2	1.3749	22.6525	4.84555	1.81901e-05	0.00479367	2.83092	sp|P02749|APOH_HUMAN
3	sp|Q7Z7G0|TARSH_HUMAN	IYLSDSLTGK	IYLSDSLTGK	548.798	2	0.651431	18.3288	4.66123	3.27594e-05	0.00479367	2.29548	sp|Q7Z7G0|TARSH_HUMAN
4	sp|O60229|KALRN_HUMAN	LTLSDFLIKPIQR	LTLSDFLIKPIQR	772.464	2	0.716066	20.9629	4.64121	3.49101e-05	0.00479367	2.23764	sp|O60229|KALRN_HUMAN
5	sp|P02768|ALBU_HUMAN	ECCEKPLLEK	EC[+57]C[+57]EKPLLEK	435.877	3	0.6898	19.0579	4.61505	3.79308e-05	0.00479367	2.16215	sp|P02768|ALBU_HUMAN
6	sp|P19367|HXK1_HUMAN	SANLVAATLGAILNR	SANLVAATLGAILNR	495.291	3	2.17932	13.8926	4.60621	3.90091e-05	0.00479367	2.13665	sp|P19367|HXK1_HUMAN
7	sp|P02790|HEMO_HUMAN	NFPSPVDAAFR	NFPSPVDAAFR	610.807	2	0.739311	18.658	4.60187	3.95489e-05	0.00479367	2.12415	sp|P02790|HEMO_HUMAN
8	sp|P21291|CSRP1_HUMAN	GFGFGQGAGALVHSE	GFGFGQGAGALVHSE	717.344	2	1.1127	16.6895	4.5515	4.63819e-05	0.00479367	1.97922	sp|P21291|CSRP1_HUMAN
9	sp|P16671|CD36_HUMAN	SQVLQFFSSDICR	SQVLQFFSSDIC[+57]R	793.885	2	0.866129	18.5473	4.42239	6.96339e-05	0.00479367	1.6099	sp|P16671|CD36_HUMAN
10	sp|P31146|COR1A_HUMAN	DAGPLLISLK	DAGPLLISLK	513.813	2	1.22564	18.8283	4.40418	7.37237e-05	0.00479367	1.55805	sp|P31146|COR1A_HUMAN
11	sp|P07942|LAMB1_HUMAN	NCEQCKPFYYQHPER	NC[+57]EQC[+57]KPFYYQHPER	685.965	3	0.610965	20.9584	4.40139	7.43704e-05	0.00479367	1.55012	sp|P07942|LAMB1_HUMAN
12	sp|Q14344|GNA13_HUMAN	VFLQYLPAIR	VFLQYLPAIR	610.364	2	1.13224	16.4116	4.39768	7.52391e-05	0.00479367	1.53957	sp|Q14344|GNA13_HUMAN
13	sp|O00429|DNM1L_HUMAN	GHAVNLLDVPVPVAR	GHAVNLLDVPVPVAR	519.635	3	1.09818	16.9499	4.39029	7.69981e-05	0.00479367	1.51858	sp|O00429|DNM1L_HUMAN
14	sp|P48735|IDHP_HUMAN	LNEHFLNTTDFLDTIK	LNEHFLNTTDFLDTIK	640.995	3	1.35297	17.9953	4.38899	7.73133e-05	0.00479367	1.51487	sp|P48735|IDHP_HUMAN
15	sp|P04179|SODM_HUMAN	GDVTAQIALQPALK	GDVTAQIALQPALK	712.909	2	1.30394	17.8	4.37612	8.04874e-05	0.00479367	1.47833	sp|P04179|SODM_HUMAN
16	sp|Q00610|CLH1_HUMAN	LLYNNVSNFGR	LLYNNVSNFGR	648.838	2	1.04239	15.7875	4.37481	8.0818e-05	0.00479367	1.47461	sp|Q00610|CLH1_HUMAN
17	sp|P02749|APOH_HUMAN	TCPKPDDLPFSTVVPLK	TC[+57]PKPDDLPFSTVVPLK	638.673	3	1.25909	22.9758	4.3493	8.75213e-05	0.00479367	1.40225	sp|P02749|APOH_HUMAN
18	sp|P08514|ITA2B_HUMAN	IVLLDVPVR	IVLLDVPVR	512.332	2	1.28681	22.0503	4.3376	9.07732e-05	0.00479367	1.36913	sp|P08514|ITA2B_HUMAN
19	sp|P04406|G3P_HUMAN	VIISAPSADAPMFVMGVNHEK	VIISAPSADAPMFVMGVNHEK	738.375	3	1.08461	19.2867	4.31878	9.62554e-05	0.00479367	1.3159	sp|P04406|G3P_HUMAN
20	sp|O75964|ATP5L_HUMAN	IVNSAQTGSFK	IVNSAQTGSFK	576.306	2	0.676843	20.9582	4.31203	9.83012e-05	0.00479367	1.29681	sp|O75964|ATP5L_HUMAN
21	sp|O00151|PDLI1_HUMAN	CGTGIVGVFVK	C[+57]GTGIVGVFVK	568.81	2	1.02541	19.0536	4.29925	0.000102288	0.00479367	1.26073	sp|O00151|PDLI1_HUMAN
22	sp|O00264|PGRC1_HUMAN	FYGPEGPYGVFAGR	FYGPEGPYGVFAGR	758.865	2	1.0468	17.5982	4.28132	0.000108149	0.00479367	1.21017	sp|O00264|PGRC1_HUMAN
23	sp|P55072|TERA_HUMAN	LGDVISIQPCPDVK	LGDVISIQPC[+57]PDVK	770.906	2	0.910646	18.7934	4.27113	0.000111625	0.00479367	1.18146	sp|P55072|TERA_HUMAN
24	sp|P16284|PECA1_HUMAN	AVPDAVESR	AVPDAVESR	472.246	2	1.16716	17.1453	4.26878	0.000112442	0.00479367	1.17484	sp|P16284|PECA1_HUMAN
25	sp|P48426|PI42A_HUMAN	FGIDDQDFQNSLTR	FGIDDQDFQNSLTR	828.387	2	0.907775	17.6614	4.25757	0.000116422	0.00479367	1.14329	sp|P48426|PI42A_HUMAN
26	sp|P49755|TMEDA_HUMAN	IPDQLVILDMK	IPDQLVILDMK	642.865	2	1.23598	16.5512	4.25326	0.000117988	0.00479367	1.13116	sp|P49755|TMEDA_HUMAN
27	sp|P04217|A1BG_HUMAN	LLELTGPK	LLELTGPK	435.768	2	0.685494	18.7676	4.2467	0.00012041	0.00479367	1.11273	sp|P04217|A1BG_HUMAN
28	sp|Q27J81|INF2_HUMAN	SVQANLDQSQR	SVQANLDQSQR	623.313	2	1.19774	16.3553	4.24657	0.000120458	0.00479367	1.11237	sp|Q27J81|INF2_HUMAN
29	sp|P02768|ALBU_HUMAN	HPYFYAPELLFFAK	HPYFYAPELLFFAK	581.636	3	0.686757	22.4814	4.24541	0.000120895	0.00479367	1.10908	sp|P02768|ALBU_HUMAN
30	sp|P04899|GNAI2_HUMAN	IAQSDYIPTQQDVLR	IAQSDYIPTQQDVLR	873.955	2	1.10108	17.9318	4.23107	0.000126383	0.00479367	1.06882	sp|P04899|GNAI2_HUMAN
31	sp|Q14974|IMB1_HUMAN	VLANPGNSQVAR	VLANPGNSQVAR	613.336	2	1.04851	16.5821	4.21807	0.00013157	0.00479367	1.03234	sp|Q14974|IMB1_HUMAN
32	sp|P07359|GP1BA_HUMAN	GQDLLSTVSIR	GQDLLSTVSIR	594.833	2	1.17387	19.4006	4.20366	0.00013756	0.00479367	0.99197	sp|P07359|GP1BA_HUMAN
33	sp|P68366|TBA4A_HUMAN	DVNAAIAAIK	DVNAAIAAIK	493.287	2	1.27399	20.9335	4.19543	0.0001411	0.00479367	0.968937	sp|P68366|TBA4A_HUMAN
34	sp|Q15286|RAB35_HUMAN	QQQQQQNDVVK	QQQQQQNDVVK	671.839	2	0.731135	19.204	4.18851	0.000144148	0.00479367	0.949564	sp|Q15286|RAB35_HUMAN
35	sp|Q9Y624|JAM1_HUMAN	VTFLPTGITFK	VTFLPTGITFK	612.355	2	1.18859	18.3541	4.18592	0.0001453	0.00479367	0.942344	sp|Q9Y624|JAM1_HUMAN
36	sp|Q9Y490|TLN1_HUMAN	TLAESALQLLYTAK	TLAESALQLLYTAK	761.43	2	1.25448	20.7708	4.17445	0.000150533	0.00479367	0.910276	sp|Q9Y490|TLN1_HUMAN
37	sp|O75083|WDR1_HUMAN	YTSLMLR	YTSLMLR	442.239	2	1.1146	18.3966	4.17238	0.000151494	0.00479367	0.904504	sp|O75083|WDR1_HUMAN
38	sp|P08514|ITA2B_HUMAN	GQVLVFLGQSEGLR	GQVLVFLGQSEGLR	751.92	2	0.948422	21.6958	4.16938	0.000152902	0.00479367	0.896123	sp|P08514|ITA2B_HUMAN
39	sp|Q9H4B7|TBB1_HUMAN	LGALFQPDSFVHGNSGAGNNWAK	LGALFQPDSFVHGNSGAGNNWAK	796.389	3	1.23828	21.6707	4.16813	0.000153491	0.00479367	0.892636	sp|Q9H4B7|TBB1_HUMAN
40	sp|Q92619|HMHA1_HUMAN	LQLFGQDFSHAAR	LQLFGQDFSHAAR	497.256	3	1.11384	15.981	4.16328	0.000155803	0.00479367	0.879086	sp|Q92619|HMHA1_HUMAN
41	sp|P02774|VTDB_HUMAN	HQPQEFPTYVEPTNDEICEAFR	HQPQEFPTYVEPTNDEIC[+57]EAFR	903.075	3	1.076	17.6874	4.1599	0.000157432	0.00479367	0.869663	sp|P02774|VTDB_HUMAN
42	sp|P06576|ATPB_HUMAN	TIAMDGTEGLVR	TIAMDGTEGLVR	631.824	2	1.08617	18.3448	4.15954	0.000157607	0.00479367	0.868656	sp|P06576|ATPB_HUMAN
43	sp|P68366|TBA4A_HUMAN	EIIDPVLDR	EIIDPVLDR	535.298	2	1.26682	21.8464	4.15897	0.000157882	0.00479367	0.867077	sp|P68366|TBA4A_HUMAN
44	sp|P50402|EMD_HUMAN	TYGEPESAGPSR	TYGEPESAGPSR	625.786	2	1.16796	16.4705	4.15788	0.000158416	0.00479367	0.864013	sp|P50402|EMD_HUMAN
45	sp|P23229|ITA6_HUMAN	LRPIPITASVEIQEPSSR	LRPIPITASVEIQEPSSR	665.041	3	1.05397	16.7565	4.14843	0.000163087	0.00479367	0.837679	sp|P23229|ITA6_HUMAN
46	sp|Q15762|CD226_HUMAN	IGTQQDSIAIFSPTHGMVIR	IGTQQDSIAIFSPTHGMVIR	724.381	3	0.949421	16.2127	4.14779	0.000163411	0.00479367	0.835881	sp|Q15762|CD226_HUMAN
47	sp|P02766|TTHY_HUMAN	GSPAINVAVHVFR	GSPAINVAVHVFR	456.258	3	0.713834	25.8465	4.14767	0.000163471	0.00479367	0.835548	sp|P02766|TTHY_HUMAN
48	sp|P02768|ALBU_HUMAN	VFDEFKPLVEEPQNLIK	VFDEFKPLVEEPQNLIK	682.37	3	0.629374	25.261	4.14437	0.000165135	0.00479367	0.826374	sp|P02768|ALBU_HUMAN
49	sp|Q08722|CD47_HUMAN	IEVSQLLK	IEVSQLLK	465.287	2	1.25024	18.504	4.14401	0.00016532	0.00479367	0.825359	sp|Q08722|CD47_HUMAN
50	sp|P02775|CXCL7_HUMAN	GTHCNQVEVIATLK	GTHC[+57]NQVEVIATLK	785.406	2	1.31106	20.1927	4.1277	0.000173817	0.00479367	0.779949	sp|P02775|CXCL7_HUMAN
51	sp|O94919|ENDD1_HUMAN	ILEVVNQIQDEER	ILEVVNQIQDEER	792.915	2	0.960222	16.7807	4.11997	0.000177988	0.00479367	0.75847	sp|O94919|ENDD1_HUMAN
52	sp|P23229|ITA6_HUMAN	AFIDVTAAAENIR	AFIDVTAAAENIR	695.87	2	1.06333	17.5208	4.11857	0.000178758	0.00479367	0.754558	sp|P23229|ITA6_HUMAN
53	sp|P68366|TBA4A_HUMAN	AVFVDLEPTVIDEIR	AVFVDLEPTVIDEIR	858.464	2	1.25551	20.321	4.11744	0.000179379	0.00479367	0.751417	sp|P68366|TBA4A_HUMAN
54	sp|Q9NY65|TBA8_HUMAN	ESIDLVLDR	ESIDLVLDR	530.288	2	1.04819	16.8254	4.11444	0.000181033	0.00479367	0.743102	sp|Q9NY65|TBA8_HUMAN
55	sp|O15144|ARPC2_HUMAN	VFMQEFK	VFMQEFK	464.733	2	0.648865	20.5935	4.10993	0.000183556	0.00479367	0.730571	sp|O15144|ARPC2_HUMAN
56	sp|P60709|ACTB_HUMAN / sp|P63261|ACTG_HUMAN	VAPEEHPVLLTEAPLNPK	VAPEEHPVLLTEAPLNPK	977.536	2	1.30818	22.1111	4.10338	0.000187282	0.00479367	0.71237	sp|P60709|ACTB_HUMAN / sp|P63261|ACTG_HUMAN
57	sp|P08514|ITA2B_HUMAN	TPVGSCFLAQPESGR	TPVGSC[+57]FLAQPESGR	803.388	2	1.12114	15.6708	4.10287	0.000187574	0.00479367	0.710959	sp|P08514|ITA2B_HUMAN
58	sp|O43707|ACTN4_HUMAN	GISQEQMQEFR	GISQEQMQEFR	676.817	2	0.745684	17.9532	4.10239	0.00018785	0.00479367	0.709624	sp|O43707|ACTN4_HUMAN
59	sp|Q15084|PDIA6_HUMAN	LAAVDATVNQVLASR	LAAVDATVNQVLASR	764.428	2	1.21685	18.8982	4.09807	0.000190354	0.00479367	0.697635	sp|Q15084|PDIA6_HUMAN
60	sp|Q15084|PDIA6_HUMAN	TGEAIVDAALSALR	TGEAIVDAALSALR	462.924	3	1.25358	16.8358	4.09474	0.000192303	0.00479367	0.688408	sp|Q15084|PDIA6_HUMAN
61	sp|Q9NTJ5|SAC1_HUMAN	TNVIQSLLAR	TNVIQSLLAR	557.833	2	1.0766	18.3483	4.08724	0.000196772	0.00479367	0.667605	sp|Q9NTJ5|SAC1_HUMAN
62	sp|P09496|CLCA_HUMAN	LEALDANSR	LEALDANSR	494.757	2	0.988548	17.9557	4.08503	0.000198106	0.00479367	0.661488	sp|P09496|CLCA_HUMAN
63	sp|Q86UX7|URP2_HUMAN	TGSGGPGNHPHGPDASAEGLNPYGLVAPR	TGSGGPGNHPHGPDASAEGLNPYGLVAPR	928.115	3	1.20388	16.658	4.07687	0.000203113	0.00479367	0.638892	sp|Q86UX7|URP2_HUMAN
64	sp|P35858|ALS_HUMAN	SLALGTFAHTPALASLGLSNNR	SLALGTFAHTPALASLGLSNNR	737.734	3	0.457653	18.4761	4.0731	0.000205467	0.00479367	0.628459	sp|P35858|ALS_HUMAN
65	sp|P62258|1433E_HUMAN	YLAEFATGNDR	YLAEFATGNDR	628.799	2	0.794418	16.4194	4.07252	0.000205835	0.00479367	0.626841	sp|P62258|1433E_HUMAN
66	sp|P05556|ITB1_HUMAN	TVMPYISTTPAK	TVMPYISTTPAK	654.847	2	0.93308	18.3675	4.07233	0.000205953	0.00479367	0.626319	sp|P05556|ITB1_HUMAN
67	sp|P08514|ITA2B_HUMAN	AEGGQCPSLLFDLR	AEGGQC[+57]PSLLFDLR	781.885	2	1.2459	19.7611	4.06969	0.000207621	0.00479367	0.619017	sp|P08514|ITA2B_HUMAN
68	sp|P48735|IDHP_HUMAN	TIEAEAAHGTVTR	TIEAEAAHGTVTR	452.569	3	1.23904	18.4602	4.06869	0.000208258	0.00479367	0.616246	sp|P48735|IDHP_HUMAN
69	sp|Q15365|PCBP1_HUMAN	IITLTGPTNAIFK	IITLTGPTNAIFK	694.911	2	0.933293	17.1949	4.06781	0.000208815	0.00479367	0.613827	sp|Q15365|PCBP1_HUMAN
70	sp|P16671|CD36_HUMAN	LQVNLLVKPSEK	LQVNLLVKPSEK	456.613	3	0.852895	16.6155	4.06584	0.000210079	0.00479367	0.608362	sp|P16671|CD36_HUMAN
71	sp|P23229|ITA6_HUMAN	FSLFAER	FSLFAER	435.229	2	1.18785	16.7696	4.06304	0.00021188	0.00479367	0.600634	sp|P23229|ITA6_HUMAN
72	sp|P23284|PPIB_HUMAN	VIFGLFGK	VIFGLFGK	440.768	2	1.00401	17.4578	4.06163	0.000212797	0.00479367	0.596727	sp|P23284|PPIB_HUMAN
73	sp|P08514|ITA2B_HUMAN	ASVQLLVQDSLNPAVK	ASVQLLVQDSLNPAVK	841.478	2	1.12235	20.0543	4.06021	0.000213723	0.00479367	0.592797	sp|P08514|ITA2B_HUMAN
74	sp|P24844|MYL9_HUMAN	GNFNYVEFTR	GNFNYVEFTR	623.796	2	1.27555	19.2792	4.05878	0.000214658	0.00479367	0.588848	sp|P24844|MYL9_HUMAN
75	sp|Q16555|DPYL2_HUMAN	VFNLYPR	VFNLYPR	454.753	2	1.12582	15.4167	4.05729	0.000215635	0.00479367	0.584735	sp|Q16555|DPYL2_HUMAN
76	sp|Q8TDB8|GTR14_HUMAN / sp|P11169|GTR3_HUMAN	QVTVLELFR	QVTVLELFR	552.824	2	1.33136	19.471	4.04365	0.000224801	0.00479367	0.54706	sp|Q8TDB8|GTR14_HUMAN / sp|P11169|GTR3_HUMAN
77	sp|P30273|FCERG_HUMAN	AAITSYEK	AAITSYEK	441.732	2	1.13888	16.4208	4.04302	0.000225232	0.00479367	0.545325	sp|P30273|FCERG_HUMAN
78	sp|Q13200|PSMD2_HUMAN	VGQAVDVVGQAGKPK	VGQAVDVVGQAGKPK	484.944	3	0.743978	15.04	4.04142	0.000226338	0.00479367	0.540894	sp|Q13200|PSMD2_HUMAN
79	sp|P21796|VDAC1_HUMAN	VNNSSLIGLGYTQTLKPGIK	VNNSSLIGLGYTQTLKPGIK	701.732	3	1.0662	17.2257	4.03943	0.000227713	0.00479367	0.535413	sp|P21796|VDAC1_HUMAN
80	sp|P08514|ITA2B_HUMAN	AEAQVELR	AEAQVELR	458.248	2	1.23092	20.3727	4.03531	0.000230591	0.00479367	0.524049	sp|P08514|ITA2B_HUMAN
81	sp|P16671|CD36_HUMAN	SSMFQVR	SSMFQVR	427.713	2	1.09895	18.9459	4.03402	0.000231502	0.00479367	0.520482	sp|P16671|CD36_HUMAN
82	sp|Q14644|RASA3_HUMAN	SLKPDDLGSLR	SLKPDDLGSLR	400.891	3	1.25025	18.611	4.03394	0.000231553	0.00479367	0.52028	sp|Q14644|RASA3_HUMAN
83	sp|P08514|ITA2B_HUMAN	SCVLPQTK	SC[+57]VLPQTK	466.747	2	1.27744	21.5031	4.0311	0.000233565	0.00479367	0.512455	sp|P08514|ITA2B_HUMAN
84	sp|P16284|PECA1_HUMAN	STESYFIPEVR	STESYFIPEVR	664.33	2	0.855633	19.0126	4.02713	0.000236409	0.00479367	0.501503	sp|P16284|PECA1_HUMAN
85	sp|Q01082|SPTB2_HUMAN	SQNIVTDSSSLSAEAIR	SQNIVTDSSSLSAEAIR	889.45	2	1.00912	13.6252	4.02428	0.000238473	0.00479367	0.49364	sp|Q01082|SPTB2_HUMAN
86	sp|P06576|ATPB_HUMAN	LVLEVAQHLGESTVR	LVLEVAQHLGESTVR	550.977	3	1.29816	17.5518	4.02336	0.00023914	0.00479367	0.491111	sp|P06576|ATPB_HUMAN
87	sp|P02774|VTDB_HUMAN	LCDNLSTK	LC[+57]DNLSTK	475.734	2	1.14782	17.4505	4.02299	0.000239411	0.00479367	0.490087	sp|P02774|VTDB_HUMAN
88	sp|Q8TC12|RDH11_HUMAN	VVVVTGANTGIGK	VVVVTGANTGIGK	607.859	2	1.01941	16.1605	4.02206	0.00024009	0.00479367	0.487526	sp|Q8TC12|RDH11_HUMAN
89	sp|P55072|TERA_HUMAN	AIANECQANFISIK	AIANEC[+57]QANFISIK	789.901	2	0.84054	17.1553	4.02054	0.000241201	0.00479367	0.483348	sp|P55072|TERA_HUMAN
90	sp|P02749|APOH_HUMAN	ATVVYQGER	ATVVYQGER	511.767	2	1.39584	21.4277	4.00283	0.000254553	0.00479367	0.434613	sp|P02749|APOH_HUMAN
91	sp|P05556|ITB1_HUMAN	GICECGVCK	GIC[+57]EC[+57]GVC[+57]K	541.725	2	0.965242	18.0256	4.00269	0.000254655	0.00479367	0.434249	sp|P05556|ITB1_HUMAN
92	sp|P35579|MYH9_HUMAN	VISGVLQLGNIVFK	VISGVLQLGNIVFK	743.953	2	1.32132	18.8195	4.00243	0.000254856	0.00479367	0.433535	sp|P35579|MYH9_HUMAN
93	sp|Q8TF42|UBS3B_HUMAN	DFVQMVR	DFVQMVR	447.729	2	1.1553	15.5275	3.99887	0.000257631	0.00479367	0.42374	sp|Q8TF42|UBS3B_HUMAN
94	sp|P35579|MYH9_HUMAN	DFSALESQLQDTQELLQEENR	DFSALESQLQDTQELLQEENR	831.73	3	1.38858	17.905	3.99861	0.000257831	0.00479367	0.423038	sp|P35579|MYH9_HUMAN
95	sp|Q9NY65|TBA8_HUMAN	DVNVAIAAIK	DVNVAIAAIK	507.303	2	1.16053	16.4829	3.99658	0.000259433	0.00479367	0.417437	sp|Q9NY65|TBA8_HUMAN
96	sp|P39656|OST48_HUMAN	SSLNPILFR	SSLNPILFR	523.803	2	1.12949	17.052	3.99426	0.000261266	0.00479367	0.411071	sp|P39656|OST48_HUMAN
97	sp|P62937|PPIA_HUMAN	VSFELFADK	VSFELFADK	528.274	2	1.15562	16.9558	3.99275	0.000262465	0.00479367	0.40693	sp|P62937|PPIA_HUMAN
98	sp|P08514|ITA2B_HUMAN	VYLFLQPR	VYLFLQPR	518.303	2	1.27988	21.7844	3.99141	0.000263539	0.00479367	0.403238	sp|P08514|ITA2B_HUMAN
99	sp|O00151|PDLI1_HUMAN	DFEQPLAISR	DFEQPLAISR	588.306	2	0.804989	18.9969	3.98988	0.00026476	0.00479367	0.399058	sp|O00151|PDLI1_HUMAN
100	sp|P02749|APOH_HUMAN	TFYEPGEEITYSCKPGYVSR	TFYEPGEEITYSC[+57]KPGYVSR	795.035	3	1.35992	22.0697	3.97832	0.000274212	0.00479367	0.367339	sp|P02749|APOH_HUMAN
101	sp|P00488|F13A_HUMAN	LALETALMYGAK	LALETALMYGAK	640.85	2	1.08147	19.3533	3.97735	0.000275023	0.00479367	0.364669	sp|P00488|F13A_HUMAN
102	sp|P08514|ITA2B_HUMAN	VVLCELGNPMK	VVLC[+57]ELGNPMK	630.328	2	1.12123	18.1304	3.96956	0.000281594	0.00479367	0.343324	sp|P08514|ITA2B_HUMAN
103	sp|P37840|SYUA_HUMAN	EGVVHGVATVAEK	EGVVHGVATVAEK	648.351	2	0.689422	15.8605	3.969	0.000282073	0.00479367	0.341785	sp|P37840|SYUA_HUMAN
104	sp|O14950|ML12B_HUMAN / sp|P19105|ML12A_HUMAN	GNFNYIEFTR	GNFNYIEFTR	630.804	2	1.21109	20.154	3.96742	0.000283423	0.00479367	0.337471	sp|O14950|ML12B_HUMAN / sp|P19105|ML12A_HUMAN
105	sp|P35579|MYH9_HUMAN	LQVELDNVTGLLSQSDSK	LQVELDNVTGLLSQSDSK	973.507	2	1.00925	20.4847	3.96594	0.0002847	0.00479367	0.333405	sp|P35579|MYH9_HUMAN
106	sp|P60660|MYL6_HUMAN	HVLVTLGEK	HVLVTLGEK	498.298	2	1.23387	20.6908	3.96544	0.000285132	0.00479367	0.332036	sp|P60660|MYL6_HUMAN
107	sp|P02790|HEMO_HUMAN	EVGTPHGIILDSVDAAFICPGSSR	EVGTPHGIILDSVDAAFIC[+57]PGSSR	833.416	3	0.767497	19.2679	3.96357	0.00028675	0.00479367	0.326922	sp|P02790|HEMO_HUMAN
108	sp|Q9UBC2|EP15R_HUMAN	LPLDVLGR	LPLDVLGR	441.774	2	1.14373	14.9987	3.96045	0.000289475	0.00479367	0.318372	sp|Q9UBC2|EP15R_HUMAN
109	sp|O94919|ENDD1_HUMAN	QALNTDYLDSDYQR	QALNTDYLDSDYQR	851.389	2	0.808506	14.4435	3.95839	0.000291288	0.00479367	0.312729	sp|O94919|ENDD1_HUMAN
110	sp|Q8TC12|RDH11_HUMAN	LANILFTQELAR	LANILFTQELAR	694.898	2	1.15565	17.2296	3.95602	0.000293383	0.00479367	0.306251	sp|Q8TC12|RDH11_HUMAN
111	sp|P02774|VTDB_HUMAN	LCMAALK	LC[+57]MAALK	403.717	2	1.1126	17.314	3.95376	0.000295397	0.00479367	0.300067	sp|P02774|VTDB_HUMAN
112	sp|P78417|GSTO1_HUMAN	VPSLVGSFIR	VPSLVGSFIR	537.819	2	0.957743	18.5923	3.95292	0.000296146	0.00479367	0.297778	sp|P78417|GSTO1_HUMAN
113	sp|Q9Y490|TLN1_HUMAN	GSQAQPDSPSAQLALIAASQSFLQPGGK	GSQAQPDSPSAQLALIAASQSFLQPGGK	918.807	3	1.23909	19.8417	3.95172	0.000297224	0.00479367	0.294494	sp|Q9Y490|TLN1_HUMAN
114	sp|Q14247|SRC8_HUMAN	FGVEQDR	FGVEQDR	425.706	2	1.01503	17.6139	3.94726	0.000301259	0.00479367	0.282308	sp|Q14247|SRC8_HUMAN
115	sp|P48059|LIMS1_HUMAN	CDLCQEVLADIGFVK	C[+57]DLC[+57]QEVLADIGFVK	883.926	2	1.34644	16.0798	3.94306	0.000305114	0.00479367	0.270817	sp|P48059|LIMS1_HUMAN
116	sp|P15531|NDKA_HUMAN / sp|P22392|NDKB_HUMAN	TFIAIKPDGVQR	TFIAIKPDGVQR	672.885	2	1.19367	18.9571	3.94298	0.000305186	0.00479367	0.270605	sp|P15531|NDKA_HUMAN / sp|P22392|NDKB_HUMAN
117	sp|P02749|APOH_HUMAN	EHSSLAFWK	EHSSLAFWK	552.777	2	1.20219	19.0334	3.94174	0.000306328	0.00479367	0.26723	sp|P02749|APOH_HUMAN
118	sp|P06753|TPM3_HUMAN	LVIIEGDLER	LVIIEGDLER	578.832	2	0.847862	16.608	3.93998	0.000307965	0.00479367	0.262413	sp|P06753|TPM3_HUMAN
119	sp|P67936|TPM4_HUMAN	AEGDVAALNR	AEGDVAALNR	508.262	2	1.11066	19.0669	3.93957	0.000308342	0.00479367	0.261306	sp|P67936|TPM4_HUMAN
120	sp|Q13576|IQGA2_HUMAN	ITLEDVISHSK	ITLEDVISHSK	414.563	3	0.854118	15.4023	3.9391	0.000308789	0.00479367	0.259999	sp|Q13576|IQGA2_HUMAN
121	sp|P02768|ALBU_HUMAN	CCTESLVNR	C[+57]C[+57]TESLVNR	569.753	2	0.634986	22.3921	3.93781	0.000309993	0.00479367	0.256482	sp|P02768|ALBU_HUMAN
122	sp|O00151|PDLI1_HUMAN	MNLASEPQEVLHIGSAHNR	MNLASEPQEVLHIGSAHNR	701.685	3	0.9972	19.1259	3.93481	0.000312814	0.00479367	0.248297	sp|O00151|PDLI1_HUMAN
123	sp|P31146|COR1A_HUMAN	AAPEASGTPSSDAVSR	AAPEASGTPSSDAVSR	751.858	2	1.08429	17.6191	3.93302	0.000314511	0.00479367	0.243408	sp|P31146|COR1A_HUMAN
124	sp|P26641|EF1G_HUMAN	ILGLLDAYLK	ILGLLDAYLK	559.845	2	1.17329	16.8157	3.92889	0.000318456	0.00479367	0.232144	sp|P26641|EF1G_HUMAN
125	sp|Q9H4B7|TBB1_HUMAN	ISVYYNEAYGR	ISVYYNEAYGR	667.822	2	1.17716	20.5958	3.92188	0.000325264	0.00479367	0.213036	sp|Q9H4B7|TBB1_HUMAN
126	sp|O94919|ENDD1_HUMAN	FATLYSTR	FATLYSTR	479.753	2	1.17386	17.7353	3.9214	0.00032574	0.00479367	0.211716	sp|O94919|ENDD1_HUMAN
127	sp|Q9Y277|VDAC3_HUMAN	GYGFGMVK	GYGFGMVK	429.713	2	1.10894	17.1666	3.91788	0.000329212	0.00479367	0.202137	sp|Q9Y277|VDAC3_HUMAN
128	sp|P61026|RAB10_HUMAN	FHTITTSYYR	FHTITTSYYR	644.82	2	0.942801	16.3403	3.91586	0.00033123	0.00479367	0.196616	sp|P61026|RAB10_HUMAN
129	sp|P51149|RAB7A_HUMAN	EAINVEQAFQTIAR	EAINVEQAFQTIAR	795.418	2	1.0685	16.9382	3.91176	0.000335344	0.00479367	0.185468	sp|P51149|RAB7A_HUMAN
130	sp|P30405|PPIF_HUMAN	HVGPGVLSMANAGPNTNGSQFFICTIK	HVGPGVLSMANAGPNTNGSQFFIC[+57]TIK	939.799	3	1.09726	17.1411	3.91138	0.000335728	0.00479367	0.184434	sp|P30405|PPIF_HUMAN
131	sp|P55072|TERA_HUMAN	VINQILTEMDGMSTK	VINQILTEMDGMSTK	840.421	2	0.768223	17.1477	3.91137	0.000335738	0.00479367	0.184407	sp|P55072|TERA_HUMAN
132	sp|P53621|COPA_HUMAN	ISPLQFR	ISPLQFR	430.753	2	1.08081	15.934	3.91126	0.000335853	0.00479367	0.184096	sp|P53621|COPA_HUMAN
133	sp|P35858|ALS_HUMAN	DFALQNPSAVPR	DFALQNPSAVPR	657.844	2	0.48418	18.1149	3.90883	0.000338318	0.00479367	0.177492	sp|P35858|ALS_HUMAN
134	sp|P04899|GNAI2_HUMAN	AVVYSNTIQSIMAIVK	AVVYSNTIQSIMAIVK	868.984	2	1.02397	15.2525	3.90612	0.000341092	0.00479367	0.170117	sp|P04899|GNAI2_HUMAN
135	sp|O95810|CAVN2_HUMAN	QISLEGSVK	QISLEGSVK	480.772	2	1.2204	19.6839	3.90191	0.000345454	0.00479367	0.158642	sp|O95810|CAVN2_HUMAN
136	sp|P61106|RAB14_HUMAN	IIEVSGQK	IIEVSGQK	437.256	2	1.0119	16.7245	3.89852	0.000348999	0.00479367	0.14942	sp|P61106|RAB14_HUMAN
137	sp|P35579|MYH9_HUMAN	IIGLDQVAGMSETALPGAFK	IIGLDQVAGMSETALPGAFK	673.359	3	1.28843	20.4979	3.89628	0.000351355	0.00479367	0.143347	sp|P35579|MYH9_HUMAN
138	sp|P12814|ACTN1_HUMAN	ICDQWDNLGALTQK	IC[+57]DQWDNLGALTQK	831.401	2	1.18909	20.0225	3.89212	0.000355784	0.00479367	0.132034	sp|P12814|ACTN1_HUMAN
139	sp|P02790|HEMO_HUMAN	DYFMPCPGR	DYFMPC[+57]PGR	571.742	2	0.571081	20.119	3.8891	0.000359029	0.00479367	0.123836	sp|P02790|HEMO_HUMAN
140	sp|P30041|PRDX6_HUMAN	LSILYPATTGR	LSILYPATTGR	596.34	2	1.06054	17.2293	3.88831	0.000359888	0.00479367	0.121679	sp|P30041|PRDX6_HUMAN
141	sp|Q9H4B7|TBB1_HUMAN	AVLVDLEPGTMDSIR	AVLVDLEPGTMDSIR	808.422	2	1.25383	21.6996	3.88763	0.00036062	0.00479367	0.119843	sp|Q9H4B7|TBB1_HUMAN
142	sp|P23229|ITA6_HUMAN	AEALPLQR	AEALPLQR	449.261	2	0.902186	18.3423	3.8852	0.000363266	0.00479367	0.113242	sp|P23229|ITA6_HUMAN
143	sp|P11277|SPTB1_HUMAN	FLDLLEPLGR	FLDLLEPLGR	586.837	2	0.655561	17.0878	3.88203	0.000366748	0.00479367	0.10463	sp|P11277|SPTB1_HUMAN
144	sp|Q9Y277|VDAC3_HUMAN	VNNASLIGLGYTQTLRPGVK	VNNASLIGLGYTQTLRPGVK	701.064	3	1.10121	19.2199	3.8811	0.00036777	0.00479367	0.102119	sp|Q9Y277|VDAC3_HUMAN
145	sp|O43294|TGFI1_HUMAN	DFLQLFAPR	DFLQLFAPR	553.803	2	0.974723	17.4478	3.88012	0.000368854	0.00479367	0.0994628	sp|O43294|TGFI1_HUMAN
146	sp|P27348|1433T_HUMAN	AVTEQGAELSNEER	AVTEQGAELSNEER	766.863	2	1.01913	17.1968	3.87933	0.00036974	0.00479367	0.0972969	sp|P27348|1433T_HUMAN
147	sp|P05141|ADT2_HUMAN	DFLAGGVAAAISK	DFLAGGVAAAISK	610.338	2	0.951815	17.5812	3.87686	0.00037249	0.00479367	0.0906065	sp|P05141|ADT2_HUMAN
148	sp|P05556|ITB1_HUMAN	IGFGSFVEK	IGFGSFVEK	492.263	2	1.01966	18.0372	3.87495	0.000374633	0.00479367	0.0854285	sp|P05556|ITB1_HUMAN
149	sp|P04217|A1BG_HUMAN	NGVAQEPVHLDSPAIK	NGVAQEPVHLDSPAIK	558.965	3	0.599852	16.159	3.87355	0.000376215	0.00479367	0.0816229	sp|P04217|A1BG_HUMAN
150	sp|P30153|2AAA_HUMAN	IGPILDNSTLQSEVKPILEK	IGPILDNSTLQSEVKPILEK	732.082	3	0.972999	16.8029	3.87293	0.000376913	0.00479367	0.0799511	sp|P30153|2AAA_HUMAN
151	sp|P06703|S10A6_HUMAN	LQDAEIAR	LQDAEIAR	458.248	2	0.80659	16.8933	3.87293	0.000376918	0.00479367	0.0799379	sp|P06703|S10A6_HUMAN
152	sp|O00151|PDLI1_HUMAN	SAMPFTASPASSTTAR	SAMPFTASPASSTTAR	791.88	2	0.702548	20.4992	3.87194	0.000378034	0.00479367	0.0772694	sp|O00151|PDLI1_HUMAN
153	sp|Q99250|SCN2A_HUMAN / sp|P35499|SCN4A_HUMAN	ESLAAIEQR	ESLAAIEQR	508.772	2	1.16316	19.3702	3.87116	0.000378925	0.00479367	0.0751453	sp|Q99250|SCN2A_HUMAN / sp|P35499|SCN4A_HUMAN
154	sp|P60660|MYL6_HUMAN	VLDFEHFLPMLQTVAK	VLDFEHFLPMLQTVAK	630.006	3	1.34998	22.1523	3.86922	0.000381135	0.00479367	0.0698964	sp|P60660|MYL6_HUMAN
155	sp|Q9Y490|TLN1_HUMAN	AQEACGPLEMDSALSVVQNLEK	AQEAC[+57]GPLEMDSALSVVQNLEK	797.051	3	1.05582	18.2515	3.8626	0.000388782	0.00479367	0.0519659	sp|Q9Y490|TLN1_HUMAN
156	sp|P62491|RB11A_HUMAN / sp|Q15907|RB11B_HUMAN	GAVGALLVYDIAK	GAVGALLVYDIAK	645.377	2	0.84945	16.6009	3.86225	0.000389194	0.00479367	0.0510096	sp|P62491|RB11A_HUMAN / sp|Q15907|RB11B_HUMAN
157	sp|P07737|PROF1_HUMAN	TFVNITPAEVGVLVGK	TFVNITPAEVGVLVGK	822.472	2	1.17731	20.2995	3.86162	0.000389926	0.00479367	0.0493139	sp|P07737|PROF1_HUMAN
158	sp|Q15746|MYLK_HUMAN	AGESVELFGK	AGESVELFGK	518.769	2	0.919235	16.416	3.86086	0.000390822	0.00479367	0.0472444	sp|Q15746|MYLK_HUMAN
159	sp|Q8WXE9|STON2_HUMAN	LGLNDILVK	LGLNDILVK	492.808	2	0.650434	20.4741	3.85972	0.000392154	0.00479367	0.0441737	sp|Q8WXE9|STON2_HUMAN
160	sp|O00299|CLIC1_HUMAN	GFTIPEAFR	GFTIPEAFR	519.274	2	1.07095	19.0119	3.85621	0.000396311	0.00479367	0.0346565	sp|O00299|CLIC1_HUMAN
161	sp|Q00610|CLH1_HUMAN	WLLLTGISAQQNR	WLLLTGISAQQNR	750.42	2	0.95089	17.7169	3.85606	0.000396493	0.00479367	0.0342422	sp|Q00610|CLH1_HUMAN
162	sp|O43681|ASNA_HUMAN	WIFVGGK	WIFVGGK	403.732	2	0.790173	15.222	3.85472	0.000398084	0.00479367	0.0306279	sp|O43681|ASNA_HUMAN
163	sp|P62491|RB11A_HUMAN / sp|Q15907|RB11B_HUMAN	VVLIGDSGVGK	VVLIGDSGVGK	522.308	2	1.09827	18.6208	3.85231	0.000400975	0.00479367	0.0240979	sp|P62491|RB11A_HUMAN / sp|Q15907|RB11B_HUMAN
164	sp|O15127|SCAM2_HUMAN	ELQNTVANLHVR	ELQNTVANLHVR	465.256	3	1.15175	16.51	3.85086	0.000402713	0.00479367	0.0201962	sp|O15127|SCAM2_HUMAN
165	sp|P06733|ENOA_HUMAN	IEEELGSK	IEEELGSK	452.735	2	0.986417	17.9281	3.84937	0.000404522	0.00479367	0.0161528	sp|P06733|ENOA_HUMAN
166	sp|O94919|ENDD1_HUMAN	WYVNLHSLMDR	WYVNLHSLMDR	478.571	3	1.16211	16.445	3.8485	0.000405578	0.00479367	0.0137988	sp|O94919|ENDD1_HUMAN
167	sp|P14770|GPIX_HUMAN	TPEALLQVR	TPEALLQVR	513.801	2	1.1805	19.5236	3.84272	0.000412657	0.00479367	-0.00181211	sp|P14770|GPIX_HUMAN
168	sp|Q86UX7|URP2_HUMAN	VVLAGGVAPALFR	VVLAGGVAPALFR	635.388	2	1.11297	21.4981	3.84143	0.000414252	0.00479367	-0.00529303	sp|Q86UX7|URP2_HUMAN
169	sp|P02775|CXCL7_HUMAN	NIQSLEVIGK	NIQSLEVIGK	550.819	2	1.19188	22.3165	3.83966	0.000416456	0.00479367	-0.01008	sp|P02775|CXCL7_HUMAN
170	sp|P48059|LIMS1_HUMAN	VIEGDVVSALNK	VIEGDVVSALNK	415.235	3	1.18038	18.9968	3.83708	0.000419683	0.00479367	-0.0170427	sp|P48059|LIMS1_HUMAN
171	sp|Q9H4B7|TBB1_HUMAN	ALSVAELTQQMFDAR	ALSVAELTQQMFDAR	840.425	2	1.19349	20.9592	3.83601	0.000421037	0.00479367	-0.0199487	sp|Q9H4B7|TBB1_HUMAN
172	sp|P16671|CD36_HUMAN	ELLWGYR	ELLWGYR	468.751	2	1.03822	17.1496	3.83026	0.00042834	0.00479367	-0.0354613	sp|P16671|CD36_HUMAN
173	sp|Q9NVD7|PARVA_HUMAN	TMVDPNSR	TM[+16]VDPNSR	468.216	2	0.983233	17.0471	3.83012	0.000428524	0.00479367	-0.0358496	sp|Q9NVD7|PARVA_HUMAN
174	sp|P40197|GPV_HUMAN	CAGPGAHAGLPLWALPGGDAECPGPR	C[+57]AGPGAHAGLPLWALPGGDAEC[+57]PGPR	862.078	3	0.984963	17.6898	3.82956	0.000429237	0.00479367	-0.037349	sp|P40197|GPV_HUMAN
175	sp|P40197|GPV_HUMAN	GVLQSQSFSGMTVLQR	GVLQSQSFSGMTVLQR	869.451	2	0.847738	15.8358	3.82799	0.000431262	0.00479367	-0.0415949	sp|P40197|GPV_HUMAN
176	sp|Q9ULV4|COR1C_HUMAN	AIFLADGNVFTTGFSR	AIFLADGNVFTTGFSR	858.441	2	1.18958	17.922	3.82703	0.000432502	0.00479367	-0.0441848	sp|Q9ULV4|COR1C_HUMAN
177	sp|P06733|ENOA_HUMAN	TIAPALVSK	TIAPALVSK	450.282	2	0.981601	19.0736	3.82444	0.000435867	0.00479367	-0.0511741	sp|P06733|ENOA_HUMAN
178	sp|O14672|ADA10_HUMAN	RPPQPIQQPQR	RPPQPIQQPQR	672.878	2	1.18006	18.8526	3.81911	0.00044286	0.00479367	-0.0655288	sp|O14672|ADA10_HUMAN
179	sp|Q8WUM4|PDC6I_HUMAN	ELPELLQR	ELPELLQR	499.287	2	0.923126	15.2802	3.81686	0.000445846	0.00479367	-0.07159	sp|Q8WUM4|PDC6I_HUMAN
180	sp|P35232|PHB_HUMAN	ILFRPVASQLPR	ILFRPVASQLPR	466.286	3	1.22021	17.085	3.81543	0.000447752	0.00479367	-0.0754362	sp|P35232|PHB_HUMAN
181	sp|P27105|STOM_HUMAN	EASMVITESPAALQLR	EASMVITESPAALQLR	858.453	2	1.13723	19.2333	3.81532	0.00044791	0.00479367	-0.0757542	sp|P27105|STOM_HUMAN
182	sp|P12931|SRC_HUMAN	LLLNAENPR	LLLNAENPR	520.298	2	1.03623	18.2463	3.81467	0.000448771	0.00479367	-0.0774865	sp|P12931|SRC_HUMAN
183	sp|Q27J81|INF2_HUMAN	ATEPVATSNPAGDPVGSTR	ATEPVATSNPAGDPVGSTR	913.948	2	1.06211	14.945	3.8133	0.000450621	0.00479367	-0.0811964	sp|Q27J81|INF2_HUMAN
184	sp|P40939|ECHA_HUMAN	MQLLEIITTEK	MQLLEIITTEK	659.868	2	0.840181	16.2415	3.81151	0.000453033	0.00479367	-0.0860092	sp|P40939|ECHA_HUMAN
185	sp|P11021|BIP_HUMAN	SQIFSTASDNQPTVTIK	SQIFSTASDNQPTVTIK	918.971	2	0.459637	18.6969	3.80614	0.000460348	0.00479367	-0.100452	sp|P11021|BIP_HUMAN
186	sp|Q7LDG7|GRP2_HUMAN	ALILGIYK	ALILGIYK	445.789	2	1.00944	15.466	3.80595	0.000460617	0.00479367	-0.10098	sp|Q7LDG7|GRP2_HUMAN
187	sp|Q15149|PLEC_HUMAN	LLDAQLATGGIVDPR	LLDAQLATGGIVDPR	513.623	3	1.2425	17.9523	3.80517	0.00046168	0.00479367	-0.103058	sp|Q15149|PLEC_HUMAN
188	sp|P23229|ITA6_HUMAN	LNYLDILMR	LNYLDILMR	575.818	2	1.13716	17.6162	3.80512	0.000461752	0.00479367	-0.103198	sp|P23229|ITA6_HUMAN
189	sp|P07359|GP1BA_HUMAN	SSLFLWVRPNGR	SSLFLWVRPNGR	477.933	3	1.29396	19.6839	3.79959	0.000469435	0.00479367	-0.118076	sp|P07359|GP1BA_HUMAN
190	sp|P11142|HSP7C_HUMAN	TVTNAVVTVPAYFNDSQR	TVTNAVVTVPAYFNDSQR	661.337	3	0.825451	18.9307	3.79758	0.000472255	0.00479367	-0.123475	sp|P11142|HSP7C_HUMAN
191	sp|Q9ULV4|COR1C_HUMAN	CDLISIPK	C[+57]DLISIPK	473.257	2	1.00089	17.7707	3.79653	0.000473743	0.00479367	-0.126311	sp|Q9ULV4|COR1C_HUMAN
192	sp|Q9NYL9|TMOD3_HUMAN	CFSLAATR	C[+57]FSLAATR	463.232	2	1.05015	15.9918	3.79627	0.000474108	0.00479367	-0.127005	sp|Q9NYL9|TMOD3_HUMAN
193	sp|P14649|MYL6B_HUMAN	EAFELFDR	EAFELFDR	513.748	2	1.18468	19.2671	3.79466	0.000476383	0.00479367	-0.13132	sp|P14649|MYL6B_HUMAN
194	sp|P02774|VTDB_HUMAN	CCESASEDCMAK	C[+57]C[+57]ESASEDC[+57]MAK	724.251	2	1.20596	16.6234	3.79244	0.000479545	0.00479367	-0.137285	sp|P02774|VTDB_HUMAN
195	sp|Q16543|CDC37_HUMAN	LQAEAQQLR	LQAEAQQLR	528.793	2	1.06368	15.6834	3.79134	0.000481129	0.00479367	-0.140258	sp|Q16543|CDC37_HUMAN
196	sp|O00139|KIF2A_HUMAN	AALQEEEQASK	AALQEEEQASK	602.296	2	0.979291	15.4973	3.79133	0.000481132	0.00479367	-0.140263	sp|O00139|KIF2A_HUMAN
197	sp|Q06830|PRDX1_HUMAN	ADEGISFR	ADEGISFR	447.719	2	1.0607	16.3263	3.79102	0.000481577	0.00479367	-0.141095	sp|Q06830|PRDX1_HUMAN
198	sp|P05556|ITB1_HUMAN	FCECDNFNCDR	FC[+57]EC[+57]DNFNC[+57]DR	768.769	2	0.856752	17.4027	3.79095	0.00048168	0.00479367	-0.141288	sp|P05556|ITB1_HUMAN
199	sp|P12814|ACTN1_HUMAN	HRPELIDYGK	HRPELIDYGK	409.888	3	1.24442	21.6803	3.78953	0.000483722	0.00479367	-0.145102	sp|P12814|ACTN1_HUMAN
200	sp|P04075|ALDOA_HUMAN	GILAADESTGSIAK	GILAADESTGSIAK	666.854	2	0.976624	18.4297	3.78812	0.000485762	0.00479367	-0.148896	sp|P04075|ALDOA_HUMAN
201	sp|P16284|PECA1_HUMAN	VVESGEDIVLQCAVNEGSGPITYK	VVESGEDIVLQC[+57]AVNEGSGPITYK	855.423	3	0.817176	16.2995	3.78719	0.000487106	0.00479367	-0.151386	sp|P16284|PECA1_HUMAN
202	sp|P47756|CAPZB_HUMAN	STLNEIYFGK	STLNEIYFGK	586.303	2	0.997932	18.3317	3.78692	0.000487506	0.00479367	-0.152126	sp|P47756|CAPZB_HUMAN
203	sp|P02749|APOH_HUMAN	ATFGCHDGYSLDGPEEIECTK	ATFGC[+57]HDGYSLDGPEEIEC[+57]TK	796.004	3	1.06033	17.5949	3.78407	0.000491662	0.00479367	-0.159777	sp|P02749|APOH_HUMAN
204	sp|P60174|TPIS_HUMAN	VVFEQTK	VVFEQTK	425.737	2	0.893905	16.734	3.78406	0.000491673	0.00479367	-0.159798	sp|P60174|TPIS_HUMAN
205	sp|P63104|1433Z_HUMAN	FLIPNASQAESK	FLIPNASQAESK	652.846	2	1.10527	22.4213	3.78279	0.000493531	0.00479367	-0.163196	sp|P63104|1433Z_HUMAN
206	sp|Q9H4B7|TBB1_HUMAN	GASALQLER	GASALQLER	472.762	2	1.19623	19.4882	3.78165	0.000495215	0.00479367	-0.166266	sp|Q9H4B7|TBB1_HUMAN
207	sp|Q00610|CLH1_HUMAN	LAELEEFINGPNNAHIQQVGDR	LAELEEFINGPNNAHIQQVGDR	822.079	3	0.85372	17.9138	3.77954	0.000498328	0.00479367	-0.171914	sp|Q00610|CLH1_HUMAN
208	sp|Q01518|CAP1_HUMAN	LSDLLAPISEQIK	LSDLLAPISEQIK	713.911	2	1.08414	20.0899	3.77875	0.000499506	0.00479367	-0.174041	sp|Q01518|CAP1_HUMAN
209	sp|P55209|NP1L1_HUMAN	LDGLVETPTGYIESLPR	LDGLVETPTGYIESLPR	930.491	2	1.12399	18.3572	3.77569	0.00050408	0.00479367	-0.182257	sp|P55209|NP1L1_HUMAN
210	sp|O00194|RB27B_HUMAN	AVETLLDLIMK	AVETLLDLIMK	623.36	2	1.39673	17.9687	3.77054	0.000511856	0.00479367	-0.196051	sp|O00194|RB27B_HUMAN
211	sp|P08514|ITA2B_HUMAN	VLLLGSQQAGTTLNLDLGGK	VLLLGSQQAGTTLNLDLGGK	666.713	3	1.16702	18.8943	3.77044	0.000512002	0.00479367	-0.196307	sp|P08514|ITA2B_HUMAN
212	sp|Q9UKE5|TNIK_HUMAN / sp|Q8N4C8|MINK1_HUMAN / sp|O95819|M4K4_HUMAN	ALFLIPR	ALFLIPR	415.268	2	0.915733	16.7874	3.76737	0.000516708	0.00479367	-0.204552	sp|Q9UKE5|TNIK_HUMAN / sp|Q8N4C8|MINK1_HUMAN / sp|O95819|M4K4_HUMAN
213	sp|P51149|RAB7A_HUMAN	NNIPYFETSAK	NNIPYFETSAK	642.317	2	1.14111	17.4806	3.76685	0.000517506	0.00479367	-0.205941	sp|P51149|RAB7A_HUMAN
214	sp|Q14247|SRC8_HUMAN	YGLFPANYVELR	YGLFPANYVELR	721.377	2	1.04844	18.6839	3.76092	0.000526706	0.00479367	-0.221818	sp|Q14247|SRC8_HUMAN
215	sp|Q9Y490|TLN1_HUMAN	VSQMAQYFEPLTLAAVGAASK	VSQMAQYFEPLTLAAVGAASK	728.045	3	1.20847	20.5004	3.76047	0.0005274	0.00479367	-0.223004	sp|Q9Y490|TLN1_HUMAN
216	sp|P23284|PPIB_HUMAN	IGDEDVGR	IGDEDVGR	430.709	2	0.843911	17.1107	3.7597	0.000528615	0.00479367	-0.225077	sp|P23284|PPIB_HUMAN
217	sp|P55072|TERA_HUMAN	MDELQLFR	MDELQLFR	526.266	2	0.90491	19.1758	3.75961	0.000528752	0.00479367	-0.22531	sp|P55072|TERA_HUMAN
218	sp|P29401|TKT_HUMAN	VLDPFTIKPLDR	VLDPFTIKPLDR	471.942	3	0.67862	16.8798	3.75896	0.000529781	0.00479367	-0.227061	sp|P29401|TKT_HUMAN
219	sp|P35579|MYH9_HUMAN	NFINNPLAQADWAAK	NFINNPLAQADWAAK	836.926	2	1.08249	19.5275	3.75879	0.000530042	0.00479367	-0.227506	sp|P35579|MYH9_HUMAN
220	sp|O95810|CAVN2_HUMAN	VLIFQEENEIPASVFVK	VLIFQEENEIPASVFVK	981.533	2	1.30171	18.5852	3.75846	0.000530562	0.00479367	-0.228389	sp|O95810|CAVN2_HUMAN
221	sp|P40926|MDHM_HUMAN	TIIPLISQCTPK	TIIPLISQC[+57]TPK	685.889	2	1.08801	17.804	3.75721	0.000532531	0.00479367	-0.231726	sp|P40926|MDHM_HUMAN
222	sp|O43396|TXNL1_HUMAN	IFINLPR	IFINLPR	436.771	2	1.23636	15.4097	3.75655	0.000533575	0.00479367	-0.233491	sp|O43396|TXNL1_HUMAN
223	sp|O95866|G6B_HUMAN	VNLSCGGVSHPIR	VNLSC[+57]GGVSHPIR	465.91	3	1.0657	17.504	3.75532	0.000535536	0.00479367	-0.236794	sp|O95866|G6B_HUMAN
224	sp|P48735|IDHP_HUMAN	DLAGCIHGLSNVK	DLAGC[+57]IHGLSNVK	461.906	3	0.891633	17.9537	3.75367	0.000538163	0.00479367	-0.241202	sp|P48735|IDHP_HUMAN
225	sp|O15511|ARPC5_HUMAN	GFESPSDNSSAMLLQWHEK	GFESPSDNSSAMLLQWHEK	721.665	3	0.880522	16.5549	3.75257	0.000539917	0.00479367	-0.244133	sp|O15511|ARPC5_HUMAN
226	sp|Q15942|ZYX_HUMAN	VNPFRPGDSEPPPAPGAQR	VNPFRPGDSEPPPAPGAQR	663.669	3	0.864174	17.3573	3.75139	0.000541811	0.00479367	-0.247287	sp|Q15942|ZYX_HUMAN
227	sp|O95810|CAVN2_HUMAN	VSPLTFGR	VSPLTFGR	438.751	2	1.0951	20.7287	3.75114	0.000542218	0.00479367	-0.247965	sp|O95810|CAVN2_HUMAN
228	sp|P23229|ITA6_HUMAN	LPNAGTQVR	LPNAGTQVR	478.27	2	1.08082	17.3822	3.75044	0.000543349	0.00479367	-0.24984	sp|P23229|ITA6_HUMAN
229	sp|P31146|COR1A_HUMAN	VSQTTWDSGFCAVNPK	VSQTTWDSGFC[+57]AVNPK	898.917	2	0.951434	15.9983	3.74308	0.000555344	0.00479367	-0.269508	sp|P31146|COR1A_HUMAN
230	sp|Q9HC98|NEK6_HUMAN / sp|Q8TDX7|NEK7_HUMAN	LGDLGLGR	LGDLGLGR	400.735	2	1.16652	18.7796	3.74279	0.000555814	0.00479367	-0.27027	sp|Q9HC98|NEK6_HUMAN / sp|Q8TDX7|NEK7_HUMAN
231	sp|Q9ULV4|COR1C_HUMAN	NGSLICTASK	NGSLIC[+57]TASK	525.766	2	1.12739	18.1174	3.74275	0.000555883	0.00479367	-0.270381	sp|Q9ULV4|COR1C_HUMAN
232	sp|P00488|F13A_HUMAN	GVNLQEFLNVTSVHLFK	GVNLQEFLNVTSVHLFK	649.023	3	1.28023	18.9196	3.74055	0.00055953	0.00479367	-0.276271	sp|P00488|F13A_HUMAN
233	sp|P62258|1433E_HUMAN	LICCDILDVLDK	LIC[+57]C[+57]DILDVLDK	738.875	2	0.648868	15.7135	3.74041	0.000559756	0.00479367	-0.276634	sp|P62258|1433E_HUMAN
234	sp|P07359|GP1BA_HUMAN	GVLQGHLESSR	GVLQGHLESSR	591.815	2	0.918304	17.8259	3.73938	0.00056147	0.00479367	-0.279388	sp|P07359|GP1BA_HUMAN
235	sp|P14618|KPYM_HUMAN	TATESFASDPILYRPVAVALDTK	TATESFASDPILYRPVAVALDTK	822.436	3	1.10179	18.779	3.7378	0.000564094	0.00479367	-0.283586	sp|P14618|KPYM_HUMAN
236	sp|P21333|FLNA_HUMAN	AEAGVPAEFSIWTR	AEAGVPAEFSIWTR	767.388	2	1.256	21.8522	3.73594	0.000567221	0.00479367	-0.288564	sp|P21333|FLNA_HUMAN
237	sp|O00161|SNP23_HUMAN	TTWGDGGENSPCNVVSK	TTWGDGGENSPC[+57]NVVSK	904.399	2	1.18186	15.7472	3.73249	0.00057304	0.00479367	-0.297754	sp|O00161|SNP23_HUMAN
238	sp|P14770|GPIX_HUMAN	GHGLTALPALPAR	GHGLTALPALPAR	637.372	2	0.981496	18.2513	3.73248	0.000573056	0.00479367	-0.297779	sp|P14770|GPIX_HUMAN
239	sp|P63104|1433Z_HUMAN	DICNDVLSLLEK	DIC[+57]NDVLSLLEK	709.863	2	1.21421	18.3844	3.72994	0.000577397	0.00479367	-0.304574	sp|P63104|1433Z_HUMAN
240	sp|Q05682|CALD1_HUMAN	SAKPTKPAASDLPVPAEGVR	SAKPTKPAASDLPVPAEGVR	664.369	3	1.11534	18.2846	3.72604	0.000584092	0.00479367	-0.314954	sp|Q05682|CALD1_HUMAN
241	sp|P78417|GSTO1_HUMAN	FCPFAER	FC[+57]PFAER	463.713	2	1.04493	17.4521	3.72425	0.000587197	0.00479367	-0.319727	sp|P78417|GSTO1_HUMAN
242	sp|Q9H4B7|TBB1_HUMAN	YLTVACIFR	YLTVAC[+57]IFR	571.805	2	1.22701	20.9671	3.72358	0.000588361	0.00479367	-0.321509	sp|Q9H4B7|TBB1_HUMAN
243	sp|P04217|A1BG_HUMAN	SGLSTGWTQLSK	SGLSTGWTQLSK	632.83	2	0.57568	17.3206	3.72337	0.00058873	0.00479367	-0.322074	sp|P04217|A1BG_HUMAN
244	sp|Q9Y277|VDAC3_HUMAN	VCNYGLTFTQK	VC[+57]NYGLTFTQK	665.827	2	1.03817	16.6665	3.72158	0.000591852	0.00479367	-0.326835	sp|Q9Y277|VDAC3_HUMAN
245	sp|P02775|CXCL7_HUMAN	ICLDPDAPR	IC[+57]LDPDAPR	528.761	2	1.19372	22.8479	3.71721	0.000599553	0.00479367	-0.338473	sp|P02775|CXCL7_HUMAN
246	sp|P04075|ALDOA_HUMAN	FSHEEIAMATVTALR	FSHEEIAMATVTALR	559.287	3	1.00772	16.8054	3.71684	0.000600217	0.00479367	-0.339469	sp|P04075|ALDOA_HUMAN
247	sp|Q15019|SEPT2_HUMAN	VNIVPVIAK	VNIVPVIAK	476.813	2	0.689904	16.8917	3.71474	0.000603949	0.00479367	-0.345048	sp|Q15019|SEPT2_HUMAN
248	sp|O43707|ACTN4_HUMAN	NVNVQNFHISWK	NVNVQNFHISWK	495.925	3	0.893543	14.9546	3.71466	0.000604097	0.00479367	-0.345269	sp|O43707|ACTN4_HUMAN
249	sp|O00139|KIF2A_HUMAN	LIDIGNSCR	LIDIGNSC[+57]R	524.266	2	1.11694	16.3278	3.71416	0.000604986	0.00479367	-0.346593	sp|O00139|KIF2A_HUMAN
250	sp|P08514|ITA2B_HUMAN	HDLLVGAPLYMESR	HDLLVGAPLYMESR	800.911	2	1.1082	15.8704	3.71297	0.000607121	0.00479367	-0.349763	sp|P08514|ITA2B_HUMAN
251	sp|Q9NQC3|RTN4_HUMAN	HQAQIDHYLGLANK	HQAQIDHYLGLANK	536.614	3	1.18882	18.9806	3.71166	0.000609481	0.00479367	-0.353255	sp|Q9NQC3|RTN4_HUMAN
252	sp|P02730|B3AT_HUMAN	LSVPDGFK	LSVPDGFK	431.737	2	0.618458	17.6636	3.71074	0.000611132	0.00479367	-0.35569	sp|P02730|B3AT_HUMAN
253	sp|P06744|G6PI_HUMAN	HFVALSTNTTK	HFVALSTNTTK	609.827	2	0.985567	15.4551	3.71025	0.000612015	0.00479367	-0.35699	sp|P06744|G6PI_HUMAN
254	sp|Q01518|CAP1_HUMAN	NSLDCEIVSAK	NSLDC[+57]EIVSAK	618.3	2	1.12966	18.9734	3.70585	0.000620037	0.00479367	-0.36871	sp|Q01518|CAP1_HUMAN
255	sp|P08567|PLEK_HUMAN	GCVVTSVESNSNGR	GC[+57]VVTSVESNSNGR	733.339	2	0.935176	18.5288	3.70573	0.000620256	0.00479367	-0.369028	sp|P08567|PLEK_HUMAN
256	sp|P00488|F13A_HUMAN	STVLTIPEIIIK	STVLTIPEIIIK	663.916	2	1.08705	20.0659	3.70313	0.000625023	0.00479367	-0.375918	sp|P00488|F13A_HUMAN
257	sp|P49368|TCPG_HUMAN	GISDLAQHYLMR	GISDLAQHYLMR	468.575	3	0.993794	16.0683	3.70225	0.000626661	0.00479367	-0.378273	sp|P49368|TCPG_HUMAN
258	sp|Q86YW5|TRML1_HUMAN	VLVCSKPVTYATVIFPGGNK	VLVC[+57]SKPVTYATVIFPGGNK	717.394	3	1.09211	17.7626	3.702	0.000627118	0.00479367	-0.378929	sp|Q86YW5|TRML1_HUMAN
259	sp|P60660|MYL6_HUMAN	EAFQLFDR	EAFQLFDR	513.256	2	1.01011	20.5025	3.69751	0.000635487	0.00479367	-0.390857	sp|P60660|MYL6_HUMAN
260	sp|Q9UBW5|BIN2_HUMAN	ASLGTGTASPR	ASLGTGTASPR	509.27	2	0.929197	18.9999	3.69724	0.000635989	0.00479367	-0.391568	sp|Q9UBW5|BIN2_HUMAN
261	sp|P31946|1433B_HUMAN	AVTEQGHELSNEER	AVTEQGHELSNEER	799.874	2	1.06434	15.0726	3.69622	0.000637911	0.00479367	-0.394283	sp|P31946|1433B_HUMAN
262	sp|P21333|FLNA_HUMAN	VTYTPMAPGSYLISIK	VTYTPMAPGSYLISIK	870.966	2	1.19724	20.802	3.69558	0.000639109	0.00479367	-0.395971	sp|P21333|FLNA_HUMAN
263	sp|Q9H299|SH3L3_HUMAN	VYSTSVTGSR	VYSTSVTGSR	528.77	2	1.03886	19.2358	3.69534	0.000639562	0.00479367	-0.396609	sp|Q9H299|SH3L3_HUMAN
264	sp|P07203|GPX1_HUMAN	CEVNGAGAHPLFAFLR	C[+57]EVNGAGAHPLFAFLR	586.963	3	0.939672	18.8271	3.69464	0.000640884	0.00479367	-0.398466	sp|P07203|GPX1_HUMAN
265	sp|P35579|MYH9_HUMAN	SMEAEMIQLQEELAAAER	SMEAEMIQLQEELAAAER	683.659	3	1.25094	19.1736	3.69383	0.000642418	0.00479367	-0.400618	sp|P35579|MYH9_HUMAN
266	sp|O76074|PDE5A_HUMAN	GHTESCSCPLQQSPR	GHTESC[+57]SC[+57]PLQQSPR	581.923	3	1.18723	21.8146	3.69379	0.000642502	0.00479367	-0.400735	sp|O76074|PDE5A_HUMAN
267	sp|P06576|ATPB_HUMAN	TVLIMELINNVAK	TVLIMELINNVAK	729.423	2	1.37497	17.059	3.6926	0.000644754	0.00479367	-0.403883	sp|P06576|ATPB_HUMAN
268	sp|P59998|ARPC4_HUMAN	VLIEGSINSVR	VLIEGSINSVR	593.843	2	1.08323	17.4974	3.6907	0.000648376	0.00479367	-0.408924	sp|P59998|ARPC4_HUMAN
269	sp|P48735|IDHP_HUMAN	SSGGFVWACK	SSGGFVWAC[+57]K	549.755	2	1.03723	17.178	3.69034	0.00064907	0.00479367	-0.409885	sp|P48735|IDHP_HUMAN
270	sp|P24557|THAS_HUMAN	DFLQMVLDAR	DFLQMVLDAR	604.311	2	1.30904	17.5607	3.69002	0.000649675	0.00479367	-0.410724	sp|P24557|THAS_HUMAN
271	sp|P20645|MPRD_HUMAN	TCDLVGEK	TC[+57]DLVGEK	461.221	2	1.02918	16.5854	3.68958	0.000650527	0.00479367	-0.411903	sp|P20645|MPRD_HUMAN
272	sp|P59998|ARPC4_HUMAN	AENFFILR	AENFFILR	505.277	2	0.813473	16.6064	3.68946	0.000650757	0.00479367	-0.412221	sp|P59998|ARPC4_HUMAN
273	sp|Q15084|PDIA6_HUMAN	GESPVDYDGGR	GESPVDYDGGR	576.252	2	1.05697	16.6464	3.68828	0.000653018	0.00479367	-0.415341	sp|Q15084|PDIA6_HUMAN
274	sp|P14770|GPIX_HUMAN	CASPSLAAHGPLGR	C[+57]ASPSLAAHGPLGR	465.238	3	1.15163	18.8587	3.68688	0.000655734	0.00479367	-0.419074	sp|P14770|GPIX_HUMAN
275	sp|P09669|COX6C_HUMAN	AYADFYR	AYADFYR	453.211	2	1.08567	15.9378	3.68635	0.000656753	0.00479367	-0.420472	sp|P09669|COX6C_HUMAN
276	sp|O60610|DIAP1_HUMAN	HELQVEMK	HELQVEMK	507.258	2	0.964044	14.9304	3.68626	0.000656928	0.00479367	-0.420711	sp|O60610|DIAP1_HUMAN
277	sp|P05106|ITB3_HUMAN	NEDDCVVR	NEDDC[+57]VVR	503.717	2	0.740047	16.8904	3.68475	0.000659862	0.0047977	-0.42472	sp|P05106|ITB3_HUMAN
278	sp|P40926|MDHM_HUMAN	AGAGSATLSMAYAGAR	AGAGSATLSMAYAGAR	727.856	2	1.09242	16.4802	3.68286	0.000663541	0.00480709	-0.429721	sp|P40926|MDHM_HUMAN
279	sp|P10599|THIO_HUMAN	CMPTFQFFK	C[+57]MPTFQFFK	603.278	2	0.903085	17.3179	3.67724	0.000674608	0.0048441	-0.4446	sp|P10599|THIO_HUMAN
280	sp|P55072|TERA_HUMAN	WALSQSNPSALR	WALSQSNPSALR	665.349	2	0.850156	18.8589	3.67639	0.000676314	0.0048441	-0.446871	sp|P55072|TERA_HUMAN
281	sp|P62258|1433E_HUMAN	EAAENSLVAYK	EAAENSLVAYK	597.804	2	0.782447	19.1534	3.67613	0.000676815	0.0048441	-0.447537	sp|P62258|1433E_HUMAN
282	sp|Q9Y490|TLN1_HUMAN	TVTDMLMTICAR	TVTDMLMTIC[+57]AR	706.341	2	1.17539	18.5605	3.67349	0.000682095	0.0048441	-0.454526	sp|Q9Y490|TLN1_HUMAN
283	sp|P13224|GP1BB_HUMAN	CVAPPALR	C[+57]VAPPALR	442.245	2	1.13051	21.1576	3.67227	0.000684549	0.0048441	-0.457756	sp|P13224|GP1BB_HUMAN
284	sp|P06396|GELS_HUMAN	EPAHLMSLFGGKPMIIYK	EPAHLMSLFGGKPMIIYK	678.03	3	0.732817	19.2622	3.67187	0.000685355	0.0048441	-0.458815	sp|P06396|GELS_HUMAN
285	sp|P13224|GP1BB_HUMAN	TAHLGANPWR	TAHLGANPWR	561.794	2	1.1098	20.3694	3.67181	0.000685485	0.0048441	-0.458985	sp|P13224|GP1BB_HUMAN
286	sp|Q16643|DREB_HUMAN	SPSDSSTASTPVAEQIER	SPSDSSTASTPVAEQIER	931.442	2	0.955009	15.3673	3.66908	0.000691005	0.00486534	-0.466198	sp|Q16643|DREB_HUMAN
287	sp|Q04917|1433F_HUMAN	NCNDFQYESK	NC[+57]NDFQYESK	652.764	2	1.0272	17.4067	3.66795	0.000693323	0.00486534	-0.469209	sp|Q04917|1433F_HUMAN
288	sp|P30273|FCERG_HUMAN	SDGVYTGLSTR	SDGVYTGLSTR	578.286	2	1.00402	18.2238	3.66569	0.000697946	0.00488039	-0.475185	sp|P30273|FCERG_HUMAN
289	sp|O15143|ARC1B_HUMAN	TWKPTLVILR	TWKPTLVILR	409.592	3	1.16022	17.69	3.6638	0.000701837	0.00488039	-0.480185	sp|O15143|ARC1B_HUMAN
290	sp|Q00325|MPCP_HUMAN	IQTQPGYANTLR	IQTQPGYANTLR	681.362	2	0.90196	16.7441	3.66336	0.000702737	0.00488039	-0.481336	sp|Q00325|MPCP_HUMAN
291	sp|P19367|HXK1_HUMAN	MLPSFVR	MLPSFVR	425.236	2	1.13264	16.7701	3.66132	0.00070696	0.00488131	-0.486724	sp|P19367|HXK1_HUMAN
292	sp|Q9Y2Q3|GSTK1_HUMAN	NEDITEPQSILAAAEK	NEDITEPQSILAAAEK	864.936	2	0.829388	15.1261	3.66096	0.000707717	0.00488131	-0.487686	sp|Q9Y2Q3|GSTK1_HUMAN
293	sp|P12814|ACTN1_HUMAN	QFGAQANVIGPWIQTK	QFGAQANVIGPWIQTK	879.47	2	1.19782	18.6	3.65798	0.000713945	0.00488308	-0.495563	sp|P12814|ACTN1_HUMAN
294	sp|Q9Y4L1|HYOU1_HUMAN	FFGDSAASMAIK	FFGDSAASMAIK	622.803	2	1.11819	18.5652	3.6579	0.000714115	0.00488308	-0.495777	sp|Q9Y4L1|HYOU1_HUMAN
295	sp|P51572|BAP31_HUMAN	AENQVLAMR	AENQVLAMR	516.269	2	0.890086	17.3458	3.65736	0.000715248	0.00488308	-0.497203	sp|P51572|BAP31_HUMAN
296	sp|P25705|ATPA_HUMAN	HALIIYDDLSK	HALIIYDDLSK	644.351	2	1.0914	17.5396	3.65464	0.000720986	0.00490417	-0.504386	sp|P25705|ATPA_HUMAN
297	sp|P06576|ATPB_HUMAN	IMDPNIVGSEHYDVAR	IMDPNIVGSEHYDVAR	605.961	3	1.15932	18.4043	3.65359	0.000723207	0.00490417	-0.507151	sp|P06576|ATPB_HUMAN
298	sp|Q9Y4L1|HYOU1_HUMAN	LAGLFNEQR	LAGLFNEQR	524.283	2	0.406654	17.1411	3.65173	0.000727178	0.00491455	-0.512074	sp|Q9Y4L1|HYOU1_HUMAN
299	sp|P35579|MYH9_HUMAN	LQQELDDLLVDLDHQR	LQQELDDLLVDLDHQR	650.669	3	1.28792	20.4685	3.64736	0.000736549	0.00494147	-0.523584	sp|P35579|MYH9_HUMAN
300	sp|P11142|HSP7C_HUMAN	SQIHDIVLVGGSTR	SQIHDIVLVGGSTR	494.607	3	1.03992	18.4547	3.64578	0.000739991	0.00494147	-0.527774	sp|P11142|HSP7C_HUMAN
301	sp|P14618|KPYM_HUMAN	ITLDNAYMEK	ITLDNAYMEK	599.295	2	0.709451	18.4845	3.64499	0.000741698	0.00494147	-0.529846	sp|P14618|KPYM_HUMAN
302	sp|P51659|DHB4_HUMAN	TALDAFGR	TALDAFGR	425.725	2	1.09568	16.6125	3.64482	0.000742068	0.00494147	-0.530294	sp|P51659|DHB4_HUMAN
303	sp|P16671|CD36_HUMAN	SIYAVFESDVNLK	SIYAVFESDVNLK	742.885	2	1.18614	17.1392	3.6442	0.000743429	0.00494147	-0.531941	sp|P16671|CD36_HUMAN
304	sp|P02768|ALBU_HUMAN	CCAAADPHECYAK	C[+57]C[+57]AAADPHEC[+57]YAK	776.803	2	0.685171	20.75	3.63568	0.000762236	0.00503625	-0.554393	sp|P02768|ALBU_HUMAN
305	sp|Q92922|SMRC1_HUMAN	LEGAEEEK	LEGAEEEK	452.717	2	0.881756	16.7562	3.63341	0.000767318	0.00503625	-0.560364	sp|Q92922|SMRC1_HUMAN
306	sp|P13667|PDIA4_HUMAN	QLEPVYNSLAK	QLEPVYNSLAK	631.343	2	0.679374	16.8499	3.63331	0.000767546	0.00503625	-0.560631	sp|P13667|PDIA4_HUMAN
307	sp|O15144|ARPC2_HUMAN	DNTINLIHTFR	DNTINLIHTFR	448.574	3	1.11855	17.6356	3.63247	0.000769444	0.00503625	-0.56285	sp|O15144|ARPC2_HUMAN
308	sp|Q96HC4|PDLI5_HUMAN	GPFLVALGK	GPFLVALGK	451.279	2	1.03296	16.6581	3.63122	0.000772265	0.00503625	-0.566139	sp|Q96HC4|PDLI5_HUMAN
309	sp|P08514|ITA2B_HUMAN	LQDPVLVSCDSAPCTVVQCDLQEMAR	LQDPVLVSC[+57]DSAPC[+57]TVVQC[+57]DLQEMAR	997.794	3	0.99737	18.6227	3.63014	0.000774706	0.00503625	-0.568974	sp|P08514|ITA2B_HUMAN
310	sp|P16284|PECA1_HUMAN	MLSEVLR	MLSEVLR	424.239	2	1.08376	18.1161	3.62992	0.000775192	0.00503625	-0.569538	sp|P16284|PECA1_HUMAN
311	sp|P62937|PPIA_HUMAN	HTGPGILSMANAGPNTNGSQFFICTAK	HTGPGILSMANAGPNTNGSQFFIC[+57]TAK	931.115	3	0.901671	18.517	3.62174	0.000793987	0.00514176	-0.591061	sp|P62937|PPIA_HUMAN
312	sp|P47756|CAPZB_HUMAN	DYLLCDYNR	DYLLC[+57]DYNR	616.274	2	1.00196	17.2391	3.61955	0.000799107	0.00515199	-0.596836	sp|P47756|CAPZB_HUMAN
313	sp|P63104|1433Z_HUMAN	YDDMAACMK	YDDMAAC[+57]MK	552.712	2	1.15766	20.9203	3.61614	0.000807106	0.00515199	-0.605783	sp|P63104|1433Z_HUMAN
314	sp|O95810|CAVN2_HUMAN	LVNMLDAVQENQHK	LVNMLDAVQENQHK	546.947	3	1.13904	20.0339	3.61609	0.000807219	0.00515199	-0.605909	sp|O95810|CAVN2_HUMAN
315	sp|Q86UX7|URP2_HUMAN	LFFGPQHRPVILR	LFFGPQHRPVILR	527.312	3	0.880433	16.8605	3.61556	0.000808489	0.00515199	-0.607321	sp|Q86UX7|URP2_HUMAN
316	sp|P07737|PROF1_HUMAN	SSFYVNGLTLGGQK	SSFYVNGLTLGGQK	735.883	2	1.03508	20.9934	3.61487	0.000810108	0.00515199	-0.609118	sp|P07737|PROF1_HUMAN
317	sp|Q13094|LCP2_HUMAN	KPPFSDKPSIPAGR	KPPFSDKPSIPAGR	499.612	3	0.654567	17.3066	3.61453	0.000810915	0.00515199	-0.610011	sp|Q13094|LCP2_HUMAN
318	sp|P04179|SODM_HUMAN	HHAAYVNNLNVTEEK	HHAAYVNNLNVTEEK	580.288	3	0.924495	15.1473	3.61295	0.000814665	0.00515954	-0.614156	sp|P04179|SODM_HUMAN
319	sp|Q93084|AT2A3_HUMAN	HFSVTAEGGLSPAQVTGAR	HFSVTAEGGLSPAQVTGAR	628.99	3	1.0566	18.485	3.61027	0.00082108	0.00518387	-0.621201	sp|Q93084|AT2A3_HUMAN
320	sp|P37802|TAGL2_HUMAN	TLMNLGGLAVAR	TLMNLGGLAVAR	608.348	2	1.07002	21.5653	3.60684	0.000829359	0.00519268	-0.630211	sp|P37802|TAGL2_HUMAN
321	sp|P02749|APOH_HUMAN	TDASDVKPC	TDASDVKPC[+57]	496.721	2	1.17973	20.6884	3.60551	0.000832583	0.00519268	-0.633695	sp|P02749|APOH_HUMAN
322	sp|P48735|IDHP_HUMAN	LVPGWTKPITIGR	LVPGWTKPITIGR	479.957	3	1.22692	18.9042	3.60548	0.000832665	0.00519268	-0.633784	sp|P48735|IDHP_HUMAN
323	sp|O00299|CLIC1_HUMAN	GVTFNVTTVDTK	GVTFNVTTVDTK	641.338	2	0.970539	16.2171	3.60543	0.000832788	0.00519268	-0.633916	sp|O00299|CLIC1_HUMAN
324	sp|Q15942|ZYX_HUMAN	CNTCGEPITDR	C[+57]NTC[+57]GEPITDR	661.777	2	1.11168	18.5296	3.60254	0.000839834	0.00521584	-0.641482	sp|Q15942|ZYX_HUMAN
325	sp|Q15084|PDIA6_HUMAN	GSFSEQGINEFLR	GSFSEQGINEFLR	742.362	2	0.848464	18.1575	3.59948	0.000847379	0.00521584	-0.649513	sp|Q15084|PDIA6_HUMAN
326	sp|Q9Y490|TLN1_HUMAN	DLDQASLAAVSQQLAPR	DLDQASLAAVSQQLAPR	891.971	2	1.15769	19.7734	3.59942	0.000847534	0.00521584	-0.649677	sp|Q9Y490|TLN1_HUMAN
327	sp|P04217|A1BG_HUMAN	VTLTCVAPLSGVDFQLR	VTLTC[+57]VAPLSGVDFQLR	626.005	3	0.748386	15.6048	3.59853	0.00084973	0.00521584	-0.652002	sp|P04217|A1BG_HUMAN
328	sp|P68371|TBB4B_HUMAN	INVYYNEATGGK	INVYYNEATGGK	664.828	2	1.01384	19.6375	3.59838	0.000850094	0.00521584	-0.652385	sp|P68371|TBB4B_HUMAN
329	sp|P27338|AOFB_HUMAN	IHFNPPLPMMR	IHFNPPLPMMR	451.57	3	1.30615	15.9674	3.5976	0.000852041	0.00521584	-0.65444	sp|P27338|AOFB_HUMAN
330	sp|P51659|DHB4_HUMAN	LGLLGLANSLAIEGR	LGLLGLANSLAIEGR	748.943	2	1.16196	16.1708	3.594	0.00086104	0.00525028	-0.663873	sp|P51659|DHB4_HUMAN
331	sp|P12814|ACTN1_HUMAN	MLDAEDIVGTARPDEK	MLDAEDIVGTARPDEK	587.289	3	1.16372	20.8824	3.59327	0.000862881	0.00525028	-0.66579	sp|P12814|ACTN1_HUMAN
332	sp|P35606|COPB2_HUMAN	LPEAAFLAR	LPEAAFLAR	494.285	2	1.05697	15.869	3.58965	0.000872023	0.00527809	-0.675252	sp|P35606|COPB2_HUMAN
333	sp|O43182|RHG06_HUMAN	SLLAMQEDAAPGGSEK	SLLAM[+16]QEDAAPGGSEK	540.591	3	1.00409	18.9579	3.58923	0.000873113	0.00527809	-0.676373	sp|O43182|RHG06_HUMAN
334	sp|P06396|GELS_HUMAN	YIETDPANR	YIETDPANR	539.762	2	0.754474	19.8822	3.58836	0.000875313	0.00527809	-0.678633	sp|P06396|GELS_HUMAN
335	sp|Q99439|CNN2_HUMAN	DGTILCTLMNK	DGTILC[+57]TLMNK	633.315	2	1.00393	16.7359	3.58684	0.00087921	0.00528576	-0.68262	sp|Q99439|CNN2_HUMAN
336	sp|Q76LX8|ATS13_HUMAN	SLVELTPIAAVHGR	SLVELTPIAAVHGR	488.284	3	0.861011	17.8251	3.58177	0.00089229	0.00534488	-0.695875	sp|Q76LX8|ATS13_HUMAN
337	sp|P63218|GBG5_HUMAN	VSQAAADLK	VSQAAADLK	451.751	2	1.07236	19.8547	3.58098	0.000894352	0.00534488	-0.697947	sp|P63218|GBG5_HUMAN
338	sp|P35858|ALS_HUMAN	VAGLLEDTFPGLLGLR	VAGLLEDTFPGLLGLR	835.977	2	0.745896	16.227	3.57554	0.000908643	0.00541422	-0.712175	sp|P35858|ALS_HUMAN
339	sp|Q15084|PDIA6_HUMAN	NLEPEWAAAASEVK	NLEPEWAAAASEVK	757.878	2	0.866862	16.5753	3.5716	0.000919113	0.00545777	-0.722456	sp|Q15084|PDIA6_HUMAN
340	sp|P43304|GPDM_HUMAN	LDIEQYR	LDIEQYR	468.743	2	1.1092	15.7914	3.57076	0.000921372	0.00545777	-0.724659	sp|P43304|GPDM_HUMAN
341	sp|O00194|RB27B_HUMAN	LLALGDSGVGK	LLALGDSGVGK	515.301	2	1.01496	19.6071	3.56837	0.000927802	0.00547974	-0.730899	sp|O00194|RB27B_HUMAN
342	sp|P25705|ATPA_HUMAN	QMSLLLR	QMSLLLR	430.755	2	1.24202	17.4493	3.56397	0.000939751	0.00552837	-0.742381	sp|P25705|ATPA_HUMAN
343	sp|P50552|VASP_HUMAN	QVWGLNFGSK	QVWGLNFGSK	568.298	2	0.862396	16.4677	3.56322	0.000941786	0.00552837	-0.744322	sp|P50552|VASP_HUMAN
344	sp|Q15166|PON3_HUMAN	YVYVADVAAK	YVYVADVAAK	549.795	2	0.50114	16.8504	3.56175	0.000945826	0.00552837	-0.748161	sp|Q15166|PON3_HUMAN
345	sp|P52566|GDIR2_HUMAN	TLLGDGPVVTDPK	TLLGDGPVVTDPK	656.361	2	0.937869	17.4526	3.56037	0.000949611	0.00552837	-0.751745	sp|P52566|GDIR2_HUMAN
346	sp|Q93084|AT2A3_HUMAN	MNVFDTDLQALSR	MNVFDTDLQALSR	755.372	2	1.14987	19.1504	3.56032	0.00094976	0.00552837	-0.751885	sp|Q93084|AT2A3_HUMAN
347	sp|Q01518|CAP1_HUMAN	ALLVTASQCQQPAENK	ALLVTASQC[+57]QQPAENK	879.446	2	1.04544	17.2969	3.5579	0.000956464	0.00555135	-0.758195	sp|Q01518|CAP1_HUMAN
348	sp|P35579|MYH9_HUMAN	NMDPLNDNIATLLHQSSDK	NMDPLNDNIATLLHQSSDK	709.344	3	0.786033	18.3129	3.55349	0.00096878	0.005605	-0.769672	sp|P35579|MYH9_HUMAN
349	sp|P11226|MBL2_HUMAN	FQASVATPR	FQASVATPR	488.764	2	1.12478	25.6557	3.55261	0.000971274	0.005605	-0.771978	sp|P11226|MBL2_HUMAN
350	sp|P62491|RB11A_HUMAN / sp|Q15907|RB11B_HUMAN	HLTYENVER	HLTYENVER	580.788	2	1.09145	18.0829	3.5515	0.000974422	0.0056071	-0.774881	sp|P62491|RB11A_HUMAN / sp|Q15907|RB11B_HUMAN
351	sp|P11021|BIP_HUMAN	ITITNDQNR	ITITNDQNR	537.781	2	0.480622	20.0697	3.54928	0.000980718	0.00562725	-0.780657	sp|P11021|BIP_HUMAN
352	sp|P61160|ARP2_HUMAN	SMLEVNYPMENGIVR	SMLEVNYPMENGIVR	876.426	2	0.926273	16.627	3.54763	0.000985412	0.00563186	-0.78494	sp|P61160|ARP2_HUMAN
353	sp|Q13418|ILK_HUMAN	YGEMPVDK	YGEMPVDK	469.718	2	0.898973	19.3461	3.54641	0.00098891	0.00563186	-0.788118	sp|Q13418|ILK_HUMAN
354	sp|P06576|ATPB_HUMAN	AIAELGIYPAVDPLDSTSR	AIAELGIYPAVDPLDSTSR	994.52	2	1.16535	15.7244	3.54535	0.000991942	0.00563186	-0.790863	sp|P06576|ATPB_HUMAN
355	sp|P60174|TPIS_HUMAN	SNVSDAVAQSTR	SNVSDAVAQSTR	617.805	2	0.999199	17.8659	3.54509	0.000992707	0.00563186	-0.791554	sp|P60174|TPIS_HUMAN
356	sp|Q96RT1|ERBIN_HUMAN	LQILELR	LQILELR	442.782	2	0.889935	15.6242	3.54214	0.00100124	0.00566432	-0.79923	sp|Q96RT1|ERBIN_HUMAN
357	sp|P67936|TPM4_HUMAN	TIDDLEEK	TIDDLEEK	481.737	2	1.03117	18.992	3.5403	0.00100658	0.00567856	-0.803997	sp|P67936|TPM4_HUMAN
358	sp|P30273|FCERG_HUMAN	NQETYETLK	NQETYETLK	563.275	2	0.941919	15.6427	3.53693	0.00101648	0.00571839	-0.812772	sp|P30273|FCERG_HUMAN
359	sp|P24557|THAS_HUMAN	HSASPMGVQDFDIVR	HSASPMGVQDFDIVR	553.603	3	1.00944	17.5216	3.53445	0.0010238	0.00574352	-0.819205	sp|P24557|THAS_HUMAN
360	sp|Q9GZV4|IF5A2_HUMAN / sp|P63241|IF5A1_HUMAN	IVEMSTSK	IVEMSTSK	447.734	2	0.76757	17.7747	3.53151	0.00103258	0.00577668	-0.82686	sp|Q9GZV4|IF5A2_HUMAN / sp|P63241|IF5A1_HUMAN
361	sp|O43707|ACTN4_HUMAN	MAPYQGPDAVPGALDYK	MAPYQGPDAVPGALDYK	896.932	2	1.08171	16.6272	3.52395	0.0010554	0.005888	-0.846456	sp|O43707|ACTN4_HUMAN
362	sp|P63104|1433Z_HUMAN	GIVDQSQQAYQEAFEISK	GIVDQSQQAYQEAFEISK	681.001	3	0.70801	18.7945	3.52282	0.00105888	0.00589112	-0.84941	sp|P63104|1433Z_HUMAN
363	sp|Q5M9N0|CD158_HUMAN	LQELQHLK	LQELQHLK	504.795	2	1.08078	20.2157	3.52011	0.0010672	0.00592107	-0.856428	sp|Q5M9N0|CD158_HUMAN
364	sp|Q9BR76|COR1B_HUMAN	VGIIAWHPTAR	VGIIAWHPTAR	407.568	3	1.03271	16.3975	3.51773	0.00107456	0.00594553	-0.862588	sp|Q9BR76|COR1B_HUMAN
365	sp|P22792|CPN2_HUMAN	LSNNALSGLPQGVFGK	LSNNALSGLPQGVFGK	801.436	2	0.513144	23.3937	3.50776	0.00110598	0.0061026	-0.888412	sp|P22792|CPN2_HUMAN
366	sp|Q99439|CNN2_HUMAN	AGQCVIGLQMGTNK	AGQC[+57]VIGLQMGTNK	738.869	2	0.98589	17.3226	3.50625	0.0011108	0.00611245	-0.892309	sp|Q99439|CNN2_HUMAN
367	sp|P31948|STIP1_HUMAN	LMDVGLIAIR	LMDVGLIAIR	550.828	2	0.881833	15.775	3.5032	0.00112064	0.00613802	-0.900208	sp|P31948|STIP1_HUMAN
368	sp|P10809|CH60_HUMAN	LSDGVAVLK	LSDGVAVLK	451.271	2	0.835882	16.9623	3.50292	0.00112154	0.00613802	-0.900931	sp|P10809|CH60_HUMAN
369	sp|P00558|PGK1_HUMAN	FCLDNGAK	FC[+57]LDNGAK	462.716	2	0.983745	16.3842	3.50024	0.00113025	0.00616888	-0.907855	sp|P00558|PGK1_HUMAN
370	sp|P35579|MYH9_HUMAN	IMGIPEEEQMGLLR	IMGIPEEEQMGLLR	808.413	2	1.21146	21.476	3.49663	0.00114208	0.00620025	-0.917181	sp|P35579|MYH9_HUMAN
371	sp|P06396|GELS_HUMAN	AGALNSNDAFVLK	AGALNSNDAFVLK	660.351	2	0.739677	21.0813	3.49661	0.00114215	0.00620025	-0.91724	sp|P06396|GELS_HUMAN
372	sp|P43304|GPDM_HUMAN	IVELMGR	IVELMGR	409.234	2	0.867825	17.1247	3.49271	0.00115508	0.00625307	-0.927319	sp|P43304|GPDM_HUMAN
373	sp|Q3ZCW2|LEGL_HUMAN	IQTLSAIDTIK	IQTLSAIDTIK	601.853	2	0.852144	16.7553	3.4918	0.00115809	0.00625307	-0.929654	sp|Q3ZCW2|LEGL_HUMAN
374	sp|Q13418|ILK_HUMAN	FDMIVPILEK	FDMIVPILEK	602.836	2	1.1463	20.448	3.49078	0.00116153	0.00625484	-0.932306	sp|Q13418|ILK_HUMAN
375	sp|Q9H4B7|TBB1_HUMAN	NSSCFVEWIPNNVK	NSSC[+57]FVEWIPNNVK	847.404	2	1.17889	20.2676	3.48893	0.00116772	0.00627146	-0.937073	sp|Q9H4B7|TBB1_HUMAN
376	sp|Q99439|CNN2_HUMAN	CASQSGMTAYGTR	C[+57]ASQSGMTAYGTR	695.298	2	1.03412	17.1546	3.48685	0.00117473	0.00629231	-0.942431	sp|Q99439|CNN2_HUMAN
377	sp|O15145|ARPC3_HUMAN	VFDPQNDKPSK	VFDPQNDKPSK	425.551	3	1.00977	17.8412	3.48468	0.00118212	0.00631509	-0.948045	sp|O15145|ARPC3_HUMAN
378	sp|O15145|ARPC3_HUMAN	LIGNMALLPIR	LIGNMALLPIR	605.871	2	0.729336	18.1388	3.48334	0.00118666	0.00632257	-0.951478	sp|O15145|ARPC3_HUMAN
379	sp|Q01433|AMPD2_HUMAN	CGVPFTDLLDAAK	C[+57]GVPFTDLLDAAK	703.853	2	0.835331	16.9066	3.47968	0.00119924	0.00636048	-0.960921	sp|Q01433|AMPD2_HUMAN
380	sp|P14618|KPYM_HUMAN	APIIAVTR	APIIAVTR	420.769	2	1.03866	20.0132	3.47908	0.00120131	0.00636048	-0.962463	sp|P14618|KPYM_HUMAN
381	sp|P40926|MDHM_HUMAN	IFGVTTLDIVR	IFGVTTLDIVR	617.364	2	1.0606	17.8792	3.47784	0.00120562	0.00636048	-0.965674	sp|P40926|MDHM_HUMAN
382	sp|P12814|ACTN1_HUMAN	LSNRPAFMPSEGR	LSNRPAFMPSEGR	487.914	3	1.06562	21.6708	3.47761	0.00120641	0.00636048	-0.966255	sp|P12814|ACTN1_HUMAN
383	sp|Q15404|RSU1_HUMAN	LQILSLR	LQILSLR	421.777	2	1.09471	19.0878	3.47374	0.0012199	0.00641483	-0.976213	sp|Q15404|RSU1_HUMAN
384	sp|P18206|VINC_HUMAN	GQGSSPVAMQK	GQGSSPVAMQK	545.271	2	0.854921	18.9469	3.47254	0.00122413	0.00642029	-0.979309	sp|P18206|VINC_HUMAN
385	sp|P21291|CSRP1_HUMAN	CSQAVYAAEK	C[+57]SQAVYAAEK	563.764	2	0.963327	16.6835	3.4712	0.00122887	0.00642775	-0.982769	sp|P21291|CSRP1_HUMAN
386	sp|Q13418|ILK_HUMAN	GMAFLHTLEPLIPR	GMAFLHTLEPLIPR	532.297	3	1.09989	19.9177	3.47022	0.00123232	0.00642775	-0.985281	sp|Q13418|ILK_HUMAN
387	sp|P00338|LDHA_HUMAN	VTLTSEEEAR	VTLTSEEEAR	567.785	2	0.971988	17.2144	3.46943	0.00123512	0.00642775	-0.987315	sp|P00338|LDHA_HUMAN
388	sp|Q9Y277|VDAC3_HUMAN	SCSGVEFSTSGHAYTDTGK	SC[+57]SGVEFSTSGHAYTDTGK	664.286	3	1.08487	16.9622	3.46673	0.00124476	0.00646122	-0.994272	sp|Q9Y277|VDAC3_HUMAN
389	sp|P51149|RAB7A_HUMAN	VIILGDSGVGK	VIILGDSGVGK	529.316	2	0.754531	18.2578	3.46171	0.00126282	0.00652252	-1.00716	sp|P51149|RAB7A_HUMAN
390	sp|P11142|HSP7C_HUMAN	GTLDPVEK	GTLDPVEK	429.732	2	0.879182	18.7342	3.46165	0.00126305	0.00652252	-1.00733	sp|P11142|HSP7C_HUMAN
391	sp|Q9Y4G6|TLN2_HUMAN	NCGEMSEIEAK	NC[+57]GEMSEIEAK	634.268	2	1.02054	19.6457	3.45775	0.00127726	0.00657905	-1.01734	sp|Q9Y4G6|TLN2_HUMAN
392	sp|Q15404|RSU1_HUMAN	HLNLGMNR	HLNLGMNR	477.751	2	1.08228	19.4263	3.45563	0.00128507	0.00660238	-1.02279	sp|Q15404|RSU1_HUMAN
393	sp|Q9Y490|TLN1_HUMAN	AVTDSINQLITMCTQQAPGQK	AVTDSINQLITMC[+57]TQQAPGQK	768.716	3	1.0863	17.8518	3.44989	0.00130639	0.00669484	-1.03752	sp|Q9Y490|TLN1_HUMAN
394	sp|P55072|TERA_HUMAN	LDQLIYIPLPDEK	LDQLIYIPLPDEK	778.932	2	0.620118	19.3624	3.44862	0.00131116	0.00670223	-1.04078	sp|P55072|TERA_HUMAN
395	sp|P10809|CH60_HUMAN	AAVEEGIVLGGGCALLR	AAVEEGIVLGGGC[+57]ALLR	842.956	2	1.19299	16.3705	3.44489	0.00132526	0.00675716	-1.05035	sp|P10809|CH60_HUMAN
396	sp|P35579|MYH9_HUMAN	DQGELER	DQGELER	423.701	2	1.07359	20.2259	3.44235	0.00133494	0.00676358	-1.05685	sp|P35579|MYH9_HUMAN
397	sp|P35606|COPB2_HUMAN	HSEVQQANLK	HSEVQQANLK	577.302	2	1.17103	20.5944	3.44205	0.0013361	0.00676358	-1.05763	sp|P35606|COPB2_HUMAN
398	sp|P00491|PNPH_HUMAN	FEVGDIMLIR	FEVGDIMLIR	596.823	2	1.02296	16.5798	3.44192	0.0013366	0.00676358	-1.05796	sp|P00491|PNPH_HUMAN
399	sp|P40197|GPV_HUMAN	LTEVLLGHNSWR	LTEVLLGHNSWR	475.593	3	0.965814	17.7436	3.43479	0.00136416	0.00688578	-1.07622	sp|P40197|GPV_HUMAN
400	sp|Q15149|PLEC_HUMAN	CRPDQLTGLSLLPLSEK	C[+57]RPDQLTGLSLLPLSEK	964.019	2	1.08771	17.5082	3.43016	0.00138237	0.00696021	-1.08808	sp|Q15149|PLEC_HUMAN
401	sp|P0DMV8|HS71A_HUMAN / sp|P0DMV9|HS71B_HUMAN	NQVALNPQNTVFDAK	NQVALNPQNTVFDAK	829.928	2	0.683655	16.0883	3.42718	0.0013942	0.00700231	-1.0957	sp|P0DMV8|HS71A_HUMAN / sp|P0DMV9|HS71B_HUMAN
402	sp|P16109|LYAM3_HUMAN	FECQPGYR	FEC[+57]QPGYR	528.732	2	1.02045	17.9952	3.41459	0.00144525	0.00724062	-1.12784	sp|P16109|LYAM3_HUMAN
403	sp|P16284|PECA1_HUMAN	CTIQVTHLAQEFPEIIIQK	C[+57]TIQVTHLAQEFPEIIIQK	756.74	3	0.886607	16.7716	3.41354	0.00144957	0.00724423	-1.13051	sp|P16284|PECA1_HUMAN
404	sp|P25705|ATPA_HUMAN	LELAQYR	LELAQYR	446.748	2	0.946267	18.4522	3.41265	0.00145327	0.00724476	-1.13279	sp|P25705|ATPA_HUMAN
405	sp|Q05682|CALD1_HUMAN	LEQYTSAIEGTK	LEQYTSAIEGTK	670.341	2	0.818279	18.0916	3.40725	0.00147582	0.00732398	-1.14655	sp|Q05682|CALD1_HUMAN
406	sp|P12814|ACTN1_HUMAN	VPENTMHAMQQK	VPENTMHAMQQK	471.892	3	1.07706	17.2399	3.40711	0.00147643	0.00732398	-1.14692	sp|P12814|ACTN1_HUMAN
407	sp|P07384|CAN1_HUMAN	MAIESAGFK	MAIESAGFK	477.242	2	0.717434	16.9295	3.40519	0.00148453	0.00734608	-1.15181	sp|P07384|CAN1_HUMAN
408	sp|Q9UH65|SWP70_HUMAN	EQALQEAMEQLEQLELER	EQALQEAM[+16]EQLEQLELER	735.023	3	1.03213	16.5449	3.4014	0.00150067	0.00740773	-1.16147	sp|Q9UH65|SWP70_HUMAN
409	sp|P05556|ITB1_HUMAN	LKPEDITQIQPQQLVLR	LKPEDITQIQPQQLVLR	673.725	3	0.836487	17.6903	3.39996	0.00150682	0.00741619	-1.16512	sp|P05556|ITB1_HUMAN
410	sp|Q9H4B7|TBB1_HUMAN	NTMAACDLR	NTMAAC[+57]DLR	526.237	2	1.17684	20.3799	3.39928	0.00150975	0.00741619	-1.16686	sp|Q9H4B7|TBB1_HUMAN
411	sp|Q14554|PDIA5_HUMAN	FHISEFPTLK	FHISEFPTLK	406.889	3	1.01174	15.4493	3.39194	0.00154166	0.00755449	-1.18555	sp|Q14554|PDIA5_HUMAN
412	sp|P35579|MYH9_HUMAN	NLPIYSEEIVEMYK	NLPIYSEEIVEMYK	864.432	2	1.12843	18.0858	3.38648	0.00156578	0.00764892	-1.19942	sp|P35579|MYH9_HUMAN
413	sp|P07359|GP1BA_HUMAN	AWLLFLR	AWLLFLR	459.782	2	1.22801	19.3338	3.38562	0.00156962	0.00764892	-1.2016	sp|P07359|GP1BA_HUMAN
414	sp|P30048|PRDX3_HUMAN	GLFIIDPNGVIK	GLFIIDPNGVIK	643.379	2	1.08982	17.5783	3.38501	0.00157232	0.00764892	-1.20314	sp|P30048|PRDX3_HUMAN
415	sp|P02790|HEMO_HUMAN	LWWLDLK	LWWLDLK	487.279	2	0.750703	16.2298	3.38405	0.00157664	0.00765147	-1.20559	sp|P02790|HEMO_HUMAN
416	sp|P53396|ACLY_HUMAN	LGQEATVGK	LGQEATVGK	451.751	2	0.94873	18.0381	3.37395	0.00162253	0.00785522	-1.2312	sp|P53396|ACLY_HUMAN
417	sp|P07737|PROF1_HUMAN	TLVLLMGK	TLVLLMGK	437.775	2	1.08931	20.1367	3.36906	0.00164524	0.00793082	-1.24361	sp|P07737|PROF1_HUMAN
418	sp|P60174|TPIS_HUMAN	FFVGGNWK	FFVGGNWK	477.745	2	1.05406	16.2258	3.36889	0.00164602	0.00793082	-1.24404	sp|P60174|TPIS_HUMAN
419	sp|P27105|STOM_HUMAN	YLQTLTTIAAEK	YLQTLTTIAAEK	676.377	2	0.873597	19.8919	3.36786	0.00165086	0.00793515	-1.24666	sp|P27105|STOM_HUMAN
420	sp|P43652|AFAM_HUMAN	FLVNLVK	FLVNLVK	416.768	2	0.467962	16.2237	3.3665	0.00165722	0.00794621	-1.25009	sp|P43652|AFAM_HUMAN
421	sp|P47756|CAPZB_HUMAN	LVEDMENK	LVEDMENK	489.234	2	0.941337	15.354	3.36569	0.00166105	0.00794621	-1.25215	sp|P47756|CAPZB_HUMAN
422	sp|P40197|GPV_HUMAN	DAAQCSGGDVAR	DAAQC[+57]SGGDVAR	603.762	2	0.890832	17.0321	3.36062	0.00168509	0.00804209	-1.26497	sp|P40197|GPV_HUMAN
423	sp|O00194|RB27B_HUMAN	VHLQLWDTAGQER	VHLQLWDTAGQER	518.267	3	0.979531	18.1514	3.35947	0.00169057	0.00804414	-1.26787	sp|O00194|RB27B_HUMAN
424	sp|P00450|CERU_HUMAN	GAYPLSIEPIGVR	GAYPLSIEPIGVR	686.385	2	0.502392	23.8518	3.35796	0.00169784	0.00804414	-1.2717	sp|P00450|CERU_HUMAN
425	sp|P01019|ANGT_HUMAN	QPFVQGLALYTPVVLPR	QPFVQGLALYTPVVLPR	949.549	2	0.41529	17.6322	3.35721	0.00170147	0.00804414	-1.27361	sp|P01019|ANGT_HUMAN
426	sp|O43707|ACTN4_HUMAN	MLDAEDIVNTARPDEK	MLDAEDIVNTARPDEK	606.296	3	1.08099	16.2065	3.3572	0.00170149	0.00804414	-1.27362	sp|O43707|ACTN4_HUMAN
427	sp|Q13418|ILK_HUMAN	DFNEECPR	DFNEEC[+57]PR	533.717	2	1.00049	17.9882	3.35613	0.00170665	0.00804962	-1.27632	sp|Q13418|ILK_HUMAN
428	sp|P45880|VDAC2_HUMAN	VNNSSLIGVGYTQTLRPGVK	VNNSSLIGVGYTQTLRPGVK	701.723	3	0.844028	17.6757	3.35469	0.00171364	0.0080637	-1.27997	sp|P45880|VDAC2_HUMAN
429	sp|P12814|ACTN1_HUMAN	MVSDINNAWGCLEQVEK	MVSDINNAWGC[+57]LEQVEK	996.961	2	0.920027	17.7032	3.35255	0.00172406	0.00809384	-1.28538	sp|P12814|ACTN1_HUMAN
430	sp|Q14554|PDIA5_HUMAN	YAVPVLR	YAVPVLR	409.25	2	1.15157	16.2436	3.34525	0.00176004	0.00823488	-1.3038	sp|Q14554|PDIA5_HUMAN
431	sp|P30048|PRDX3_HUMAN	DYGVLLEGSGLALR	DYGVLLEGSGLALR	731.899	2	1.12096	17.6157	3.3448	0.00176228	0.00823488	-1.30494	sp|P30048|PRDX3_HUMAN
432	sp|Q9Y490|TLN1_HUMAN	VGAIPANALDDGQWSQGLISAAR	VGAIPANALDDGQWSQGLISAAR	770.733	3	1.0556	20.5113	3.34253	0.00177363	0.00826873	-1.31067	sp|Q9Y490|TLN1_HUMAN
433	sp|P13667|PDIA4_HUMAN	MDATANDVPSDR	MDATANDVPSDR	646.283	2	0.670703	16.7721	3.3402	0.00178535	0.00830413	-1.31654	sp|P13667|PDIA4_HUMAN
434	sp|P24557|THAS_HUMAN	MYPPAFR	MYPPAFR	441.221	2	1.01855	17.991	3.33766	0.00179821	0.0083447	-1.32294	sp|P24557|THAS_HUMAN
435	sp|P37802|TAGL2_HUMAN	IQASTMAFK	IQASTMAFK	498.763	2	0.968275	19.4439	3.33657	0.00180376	0.00835118	-1.32569	sp|P37802|TAGL2_HUMAN
436	sp|P04406|G3P_HUMAN	VGVNGFGR	VGVNGFGR	403.219	2	1.02639	19.0948	3.3337	0.00181846	0.00838952	-1.33293	sp|P04406|G3P_HUMAN
437	sp|P37802|TAGL2_HUMAN	NVIGLQMGTNR	NVIGLQMGTNR	601.819	2	0.933676	20.0926	3.33333	0.00182037	0.00838952	-1.33386	sp|P37802|TAGL2_HUMAN
438	sp|P61158|ARP3_HUMAN	NIVLSGGSTMFR	NIVLSGGSTMFR	641.335	2	0.957903	17.7816	3.33101	0.00183234	0.00842046	-1.33971	sp|P61158|ARP3_HUMAN
439	sp|P22792|CPN2_HUMAN	LFQPLTHLK	LFQPLTHLK	548.829	2	0.49975	18.4155	3.33041	0.00183544	0.00842046	-1.34122	sp|P22792|CPN2_HUMAN
440	sp|P14618|KPYM_HUMAN	GSGTAEVELK	GSGTAEVELK	495.759	2	0.782033	16.8216	3.32835	0.00184614	0.0084503	-1.3464	sp|P14618|KPYM_HUMAN
441	sp|P40197|GPV_HUMAN	LMISDSHISAVAPGTFSDLIK	LMISDSHISAVAPGTFSDLIK	734.721	3	0.874437	17.3612	3.32738	0.00185119	0.00845418	-1.34883	sp|P40197|GPV_HUMAN
442	sp|P14618|KPYM_HUMAN	AGKPVICATQMLESMIK	AGKPVIC[+57]ATQMLESMIK	626.328	3	1.03892	19.1587	3.32493	0.00186405	0.00846116	-1.35501	sp|P14618|KPYM_HUMAN
443	sp|P14625|ENPL_HUMAN	EFEPLLNWMK	EFEPLLNWMK	436.222	3	0.663158	20.2249	3.32362	0.00187093	0.00846116	-1.35829	sp|P14625|ENPL_HUMAN
444	sp|Q9NRW1|RAB6B_HUMAN	QITIEEGEQR	QITIEEGEQR	601.804	2	1.4055	14.8852	3.3235	0.00187159	0.00846116	-1.35861	sp|Q9NRW1|RAB6B_HUMAN
445	sp|P10809|CH60_HUMAN	IPAMTIAK	IPAMTIAK	422.752	2	0.814105	16.7405	3.32339	0.00187214	0.00846116	-1.35887	sp|P10809|CH60_HUMAN
446	sp|Q9UBW5|BIN2_HUMAN	FEQSASNFYQQQAEGHK	FEQSASNFYQQQAEGHK	666.97	3	0.824606	16.8879	3.32309	0.00187372	0.00846116	-1.35962	sp|Q9UBW5|BIN2_HUMAN
447	sp|P51575|P2RX1_HUMAN	NLVEEVNAAHMK	NLVEEVNAAHMK	452.231	3	0.853283	18.1391	3.31748	0.00190362	0.00857692	-1.37373	sp|P51575|P2RX1_HUMAN
448	sp|P00338|LDHA_HUMAN	LVIITAGAR	LVIITAGAR	457.295	2	0.945598	17.8232	3.31327	0.00192635	0.00864185	-1.38431	sp|P00338|LDHA_HUMAN
449	sp|Q15404|RSU1_HUMAN	DNDLISLPK	DNDLISLPK	507.777	2	0.773537	19.066	3.31322	0.00192661	0.00864185	-1.38443	sp|Q15404|RSU1_HUMAN
450	sp|P27824|CALX_HUMAN	CESAPGCGVWQRPVIDNPNYK	C[+57]ESAPGC[+57]GVWQRPVIDNPNYK	816.379	3	0.731703	18.2148	3.30801	0.0019551	0.00875015	-1.39751	sp|P27824|CALX_HUMAN
451	sp|P06396|GELS_HUMAN	HVVPNEVVVQR	HVVPNEVVVQR	425.91	3	0.744017	20.4391	3.30694	0.00196099	0.00875708	-1.40019	sp|P06396|GELS_HUMAN
452	sp|P06396|GELS_HUMAN	QTQVSVLPEGGETPLFK	QTQVSVLPEGGETPLFK	915.486	2	0.73504	20.1733	3.3049	0.00197227	0.00877522	-1.40531	sp|P06396|GELS_HUMAN
453	sp|Q9NTJ5|SAC1_HUMAN	NAWADNANACAK	NAWADNANAC[+57]AK	653.286	2	1.03543	15.5853	3.30442	0.00197492	0.00877522	-1.4065	sp|Q9NTJ5|SAC1_HUMAN
454	sp|Q96BM9|ARL8A_HUMAN / sp|Q9NVJ2|ARL8B_HUMAN	MNLSAIQDR	MNLSAIQDR	524.266	2	0.849376	16.4246	3.30385	0.00197813	0.00877522	-1.40795	sp|Q96BM9|ARL8A_HUMAN / sp|Q9NVJ2|ARL8B_HUMAN
455	sp|P04406|G3P_HUMAN	IISNASCTTNCLAPLAK	IISNASC[+57]TTNC[+57]LAPLAK	611.978	3	0.782423	16.7463	3.30137	0.00199193	0.00881704	-1.41414	sp|P04406|G3P_HUMAN
456	sp|Q86UX7|URP2_HUMAN	YGILADAR	YGILADAR	439.74	2	1.02493	18.7352	3.3	0.00199963	0.00883168	-1.41758	sp|Q86UX7|URP2_HUMAN
457	sp|Q92496|FHR4_HUMAN	FCDMPVFENSR	FC[+57]DMPVFENSR	701.3	2	0.970427	20.4941	3.29861	0.00200748	0.00884696	-1.42107	sp|Q92496|FHR4_HUMAN
458	sp|P50991|TCPD_HUMAN	IDDVVNTR	IDDVVNTR	466.246	2	1.03992	15.6841	3.29696	0.0020168	0.00886864	-1.42519	sp|P50991|TCPD_HUMAN
459	sp|O43639|NCK2_HUMAN / sp|P16333|NCK1_HUMAN	LWLLDDSK	LWLLDDSK	495.269	2	0.832946	15.0269	3.29616	0.00202133	0.00886917	-1.42719	sp|O43639|NCK2_HUMAN / sp|P16333|NCK1_HUMAN
460	sp|P25705|ATPA_HUMAN	TGTAEMSSILEER	TGTAEMSSILEER	712.34	2	1.03987	17.7156	3.29247	0.00204238	0.00893551	-1.43642	sp|P25705|ATPA_HUMAN
461	sp|P61604|CH10_HUMAN	VLLPEYGGTK	VLLPEYGGTK	538.803	2	0.780743	18.0074	3.29128	0.00204923	0.00893551	-1.4394	sp|P61604|CH10_HUMAN
462	sp|Q99439|CNN2_HUMAN	NFDDATMK	NFDDATMK	471.205	2	0.989992	16.7718	3.29119	0.00204975	0.00893551	-1.43963	sp|Q99439|CNN2_HUMAN
463	sp|P60709|ACTB_HUMAN / sp|P63261|ACTG_HUMAN	GYSFTTTAER	GYSFTTTAER	566.767	2	1.0441	24.5178	3.28868	0.00206423	0.00897918	-1.4459	sp|P60709|ACTB_HUMAN / sp|P63261|ACTG_HUMAN
464	sp|O94919|ENDD1_HUMAN	ALTPQCGSGEDLYILTGTVPSDYR	ALTPQC[+57]GSGEDLYILTGTVPSDYR	871.755	3	0.747049	14.9947	3.28333	0.00209548	0.00906271	-1.45928	sp|O94919|ENDD1_HUMAN
465	sp|P16109|LYAM3_HUMAN	HALCYTASCQDMSCSK	HALC[+57]YTASC[+57]QDMSC[+57]SK	640.257	3	0.813704	16.6386	3.28313	0.00209664	0.00906271	-1.45977	sp|P16109|LYAM3_HUMAN
466	sp|P08238|HS90B_HUMAN	YHTSQSGDEMTSLSEYVSR	YHTSQSGDEMTSLSEYVSR	726.32	3	0.69763	17.1275	3.28308	0.00209693	0.00906271	-1.45989	sp|P08238|HS90B_HUMAN
467	sp|P22792|CPN2_HUMAN	LLNIQTYCAGPAYLK	LLNIQTYC[+57]AGPAYLK	862.956	2	0.405451	17.7608	3.28164	0.00210545	0.00908005	-1.4635	sp|P22792|CPN2_HUMAN
468	sp|O15511|ARPC5_HUMAN	QGNMTAALQAALK	QGNMTAALQAALK	658.853	2	0.858934	16.3289	3.27526	0.00214341	0.00922401	-1.47941	sp|O15511|ARPC5_HUMAN
469	sp|P21333|FLNA_HUMAN	CSGPGLER	C[+57]SGPGLER	438.206	2	1.06525	21.4595	3.2729	0.00215763	0.00926539	-1.4853	sp|P21333|FLNA_HUMAN
470	sp|P61158|ARP3_HUMAN	QYTGINAISK	QYTGINAISK	547.796	2	0.695035	15.8261	3.26761	0.00218986	0.00938378	-1.49849	sp|P61158|ARP3_HUMAN
471	sp|Q92496|FHR4_HUMAN	VYLPWSR	VYLPWSR	460.753	2	0.990065	18.9804	3.2529	0.00228182	0.00975706	-1.53509	sp|Q92496|FHR4_HUMAN
472	sp|P07737|PROF1_HUMAN	DSPSVWAAVPGK	DSPSVWAAVPGK	607.314	2	0.882963	19.6939	3.25094	0.0022943	0.00978966	-1.53994	sp|P07737|PROF1_HUMAN
473	sp|P07384|CAN1_HUMAN	YLGQDYEQLR	YLGQDYEQLR	642.815	2	0.767076	17.7783	3.24241	0.00234956	0.0100043	-1.56111	sp|P07384|CAN1_HUMAN
474	sp|Q15404|RSU1_HUMAN	EIGELTQLK	EIGELTQLK	515.793	2	0.970457	18.9303	3.24091	0.00235946	0.0100252	-1.56485	sp|Q15404|RSU1_HUMAN
475	sp|P36957|ODO2_HUMAN	LGFMSAFVK	LGFMSAFVK	500.27	2	0.829423	18.8418	3.23745	0.00238232	0.010101	-1.57342	sp|P36957|ODO2_HUMAN
476	sp|Q9NZN3|EHD3_HUMAN	MQDQLQAQDFSK	MQDQLQAQDFSK	719.835	2	0.808295	16.2791	3.23666	0.00238757	0.010102	-1.57538	sp|Q9NZN3|EHD3_HUMAN
477	sp|P10809|CH60_HUMAN	ISSIQSIVPALEIANAHR	ISSIQSIVPALEIANAHR	640.362	3	0.938783	16.5425	3.23497	0.00239881	0.0101283	-1.57955	sp|P10809|CH60_HUMAN
478	sp|P02753|RET4_HUMAN	LIVHNGYCDGR	LIVHNGYC[+57]DGR	435.212	3	0.686164	23.453	3.23161	0.00242138	0.0102022	-1.58788	sp|P02753|RET4_HUMAN
479	sp|P29692|EF1D_HUMAN	SLAGSSGPGASSGTSGDHGELVVR	SLAGSSGPGASSGTSGDHGELVVR	729.021	3	0.77258	15.3268	3.22759	0.00244866	0.0102956	-1.59784	sp|P29692|EF1D_HUMAN
480	sp|P21333|FLNA_HUMAN	ATCAPQHGAPGPGPADASK	ATC[+57]APQHGAPGPGPADASK	597.281	3	0.736473	21.6552	3.22068	0.00249616	0.0104735	-1.61491	sp|P21333|FLNA_HUMAN
481	sp|P26641|EF1G_HUMAN	ALIAAQYSGAQVR	ALIAAQYSGAQVR	674.373	2	0.920535	17.2545	3.21839	0.00251211	0.0105185	-1.62057	sp|P26641|EF1G_HUMAN
482	sp|P06396|GELS_HUMAN	TPSAAYLWVGTGASEAEK	TPSAAYLWVGTGASEAEK	919.452	2	0.680014	19.9145	3.21539	0.0025331	0.0105844	-1.62797	sp|P06396|GELS_HUMAN
483	sp|P10809|CH60_HUMAN	TVIIEQSWGSPK	TVIIEQSWGSPK	672.862	2	0.978947	16.6608	3.21292	0.00255057	0.0106144	-1.63407	sp|P10809|CH60_HUMAN
484	sp|P07195|LDHB_HUMAN	SADTLWDIQK	SADTLWDIQK	588.798	2	0.887873	17.519	3.21288	0.00255083	0.0106144	-1.63416	sp|P07195|LDHB_HUMAN
485	sp|P02768|ALBU_HUMAN	ALVLIAFAQYLQQCPFEDHVK	ALVLIAFAQYLQQC[+57]PFEDHVK	830.767	3	0.638221	19.3884	3.21022	0.00256975	0.0106711	-1.64073	sp|P02768|ALBU_HUMAN
486	sp|Q9Y6C2|EMIL1_HUMAN	YLLSAVLTGHR	YLLSAVLTGHR	410.572	3	0.909043	15.8267	3.20932	0.00257621	0.0106759	-1.64296	sp|Q9Y6C2|EMIL1_HUMAN
487	sp|Q08209|PP2BA_HUMAN / sp|P16298|PP2BB_HUMAN	LFEVGGSPANTR	LFEVGGSPANTR	624.323	2	1.11721	17.0739	3.20463	0.00260992	0.0107934	-1.6545	sp|Q08209|PP2BA_HUMAN / sp|P16298|PP2BB_HUMAN
488	sp|P07203|GPX1_HUMAN	EALPAPSDDATALMTDPK	EALPAPSDDATALMTDPK	921.943	2	1.03158	17.1779	3.1991	0.00265028	0.0109378	-1.66813	sp|P07203|GPX1_HUMAN
489	sp|P14618|KPYM_HUMAN	GADFLVTEVENGGSLGSK	GADFLVTEVENGGSLGSK	890.442	2	0.827869	17.5381	3.19527	0.00267852	0.0110318	-1.67754	sp|P14618|KPYM_HUMAN
490	sp|P27105|STOM_HUMAN	VIAAEGEMNASR	VIAAEGEMNASR	624.306	2	0.98073	19.9129	3.19332	0.00269307	0.0110691	-1.68235	sp|P27105|STOM_HUMAN
491	sp|P23229|ITA6_HUMAN	WLLYLVK	WLLYLVK	467.792	2	0.887648	14.3981	3.18417	0.00276211	0.0113297	-1.70482	sp|P23229|ITA6_HUMAN
492	sp|Q15833|STXB2_HUMAN	ADTPSLGEGPEK	ADTPSLGEGPEK	600.791	2	1.20127	14.6506	3.18325	0.00276912	0.0113354	-1.70707	sp|Q15833|STXB2_HUMAN
493	sp|P52907|CAZA1_HUMAN	ESCDSALR	ESC[+57]DSALR	469.206	2	0.73306	17.1071	3.1823	0.00277641	0.0113422	-1.7094	sp|P52907|CAZA1_HUMAN
494	sp|P02753|RET4_HUMAN	QEELCLAR	QEELC[+57]LAR	509.753	2	0.659379	21.6615	3.18063	0.0027893	0.0113718	-1.71351	sp|P02753|RET4_HUMAN
495	sp|Q02952|AKA12_HUMAN	SPPSPVER	SPPSPVER	434.73	2	0.785985	17.3205	3.17614	0.00282412	0.0114905	-1.72452	sp|Q02952|AKA12_HUMAN
496	sp|P04792|HSPB1_HUMAN	VSLDVNHFAPDELTVK	VSLDVNHFAPDELTVK	595.312	3	0.64683	18.6665	3.16892	0.00288094	0.011698	-1.74219	sp|P04792|HSPB1_HUMAN
497	sp|P47755|CAZA2_HUMAN	TSVETALR	TSVETALR	438.743	2	0.689642	17.7493	3.16445	0.0029167	0.0118194	-1.75313	sp|P47755|CAZA2_HUMAN
498	sp|Q15762|CD226_HUMAN	QIDLLTYCNLVHGR	QIDLLTYC[+57]NLVHGR	567.963	3	0.679821	17.8142	3.16251	0.00293238	0.0118591	-1.75789	sp|Q15762|CD226_HUMAN
499	sp|P02766|TTHY_HUMAN	YTIAALLSPYSYSTTAVVTNPK	YTIAALLSPYSYSTTAVVTNPK	787.418	3	0.626433	20.0218	3.15857	0.00296434	0.0119643	-1.7675	sp|P02766|TTHY_HUMAN
500	sp|Q6PRD1|GP179_HUMAN	AAVLACQACCMLAIFLSMLVSYR	AAVLAC[+57]QAC[+57]C[+57]MLAIFLSMLVSYR	883.435	3	0.528916	20.3715	3.15532	0.002991	0.0120477	-1.77544	sp|Q6PRD1|GP179_HUMAN
501	sp|P62820|RAB1A_HUMAN	VVDYTTAK	VVDYTTAK	448.74	2	0.742596	15.7022	3.14669	0.00306293	0.0123129	-1.7965	sp|P62820|RAB1A_HUMAN
502	sp|P00450|CERU_HUMAN	DLYSGLIGPLIVCR	DLYSGLIGPLIVC[+57]R	788.432	2	0.58114	22.1214	3.14129	0.00310872	0.012472	-1.80965	sp|P00450|CERU_HUMAN
503	sp|P13667|PDIA4_HUMAN	VDATAETDLAK	VDATAETDLAK	567.288	2	0.723777	18.8618	3.14012	0.00311875	0.0124874	-1.81251	sp|P13667|PDIA4_HUMAN
504	sp|P00450|CERU_HUMAN	DIASGLIGPLIICK	DIASGLIGPLIIC[+57]K	735.423	2	0.513427	21.0826	3.1387	0.0031309	0.0125112	-1.81595	sp|P00450|CERU_HUMAN
505	sp|P07384|CAN1_HUMAN	LEICNLTPDALK	LEIC[+57]NLTPDALK	693.869	2	0.643478	18.1726	3.12646	0.00323788	0.0128892	-1.84572	sp|P07384|CAN1_HUMAN
506	sp|P12814|ACTN1_HUMAN	DGLGFCALIHR	DGLGFC[+57]ALIHR	629.822	2	0.999824	18.4223	3.12641	0.00323831	0.0128892	-1.84583	sp|P12814|ACTN1_HUMAN
507	sp|O75083|WDR1_HUMAN	YAPSGFYIASGDVSGK	YAPSGFYIASGDVSGK	809.891	2	0.649715	18.1812	3.12141	0.003283	0.0130414	-1.85797	sp|O75083|WDR1_HUMAN
508	sp|P27348|1433T_HUMAN	YDDMATCMK	YDDMATC[+57]MK	567.717	2	0.766654	14.3156	3.11906	0.00330422	0.0130998	-1.86368	sp|P27348|1433T_HUMAN
509	sp|P00387|NB5R3_HUMAN	SVGMIAGGTGITPMLQVIR	SVGMIAGGTGITPMLQVIR	951.021	2	1.15067	16.5294	3.11757	0.00331773	0.0131275	-1.86729	sp|P00387|NB5R3_HUMAN
510	sp|P07900|HS90A_HUMAN	DNSTMGYMAAK	DNSTMGYMAAK	594.755	2	0.720873	16.2926	3.1139	0.00335118	0.0132339	-1.87617	sp|P07900|HS90A_HUMAN
511	sp|Q16643|DREB_HUMAN	MAPTPIPTR	MAPTPIPTR	492.271	2	0.749741	17.9059	3.11248	0.00336425	0.0132557	-1.87962	sp|Q16643|DREB_HUMAN
512	sp|Q9NY65|TBA8_HUMAN	AYHEQLSVAEITSSCFEPNSQMVK	AYHEQLSVAEITSSC[+57]FEPNSQMVK	919.095	3	0.790718	16.3537	3.11187	0.00336987	0.0132557	-1.88109	sp|Q9NY65|TBA8_HUMAN
513	sp|P06396|GELS_HUMAN	AQPVQVAEGSEPDGFWEALGGK	AQPVQVAEGSEPDGFWEALGGK	758.034	3	0.681259	17.3967	3.10911	0.00339539	0.01333	-1.88777	sp|P06396|GELS_HUMAN
514	sp|Q13201|MMRN1_HUMAN	GLTEFVEPIIQIK	GLTEFVEPIIQIK	743.929	2	0.781624	20.1209	3.10721	0.00341309	0.0133635	-1.89237	sp|Q13201|MMRN1_HUMAN
515	sp|O60610|DIAP1_HUMAN	LNAILFK	LNAILFK	409.76	2	0.756989	14.9742	3.10677	0.00341719	0.0133635	-1.89344	sp|O60610|DIAP1_HUMAN
516	sp|P22792|CPN2_HUMAN	LELLSLSK	LELLSLSK	451.781	2	0.464609	19.6307	3.10446	0.00343881	0.013422	-1.89902	sp|P22792|CPN2_HUMAN
517	sp|Q9Y490|TLN1_HUMAN	VAGSVTELIQAAEAMK	VAGSVTELIQAAEAMK	539.955	3	0.820937	18.3404	3.1034	0.00344883	0.0134351	-1.90159	sp|Q9Y490|TLN1_HUMAN
518	sp|P26038|MOES_HUMAN	ESEAVEWQQK	ESEAVEWQQK	617.291	2	0.867444	14.4066	3.10047	0.00347647	0.0134983	-1.90866	sp|P26038|MOES_HUMAN
519	sp|P22792|CPN2_HUMAN	SQCTYSNPEGTVVLACDQAQCR	SQC[+57]TYSNPEGTVVLAC[+57]DQAQC[+57]R	848.702	3	0.494269	20.8354	3.10026	0.00347847	0.0134983	-1.90916	sp|P22792|CPN2_HUMAN
520	sp|P31930|QCR1_HUMAN	SGMFWLR	SGMFWLR	448.726	2	1.17623	15.7312	3.09987	0.00362396	0.0139287	-1.91774	sp|P31930|QCR1_HUMAN
521	sp|Q9HBI1|PARVB_HUMAN	LNVAEVTQSEIGQK	LNVAEVTQSEIGQK	758.404	2	0.845631	18.909	3.09301	0.00354806	0.0137419	-1.92669	sp|Q9HBI1|PARVB_HUMAN
522	sp|P22792|CPN2_HUMAN	QLVCPVTR	QLVC[+57]PVTR	486.768	2	0.530546	22.9672	3.09161	0.00356157	0.0137678	-1.93005	sp|P22792|CPN2_HUMAN
523	sp|P48735|IDHP_HUMAN	IIWQFIK	IIWQFIK	474.289	2	0.974961	17.1128	3.08661	0.00361046	0.0139104	-1.94211	sp|P48735|IDHP_HUMAN
524	sp|P27105|STOM_HUMAN	AMAAEAEASR	AMAAEAEASR	503.735	2	0.896744	20.5007	3.08643	0.00361228	0.0139104	-1.94255	sp|P27105|STOM_HUMAN
525	sp|P11021|BIP_HUMAN	VYEGERPLTK	VYEGERPLTK	596.322	2	0.415684	17.9026	3.08192	0.00365691	0.0140286	-1.95341	sp|P11021|BIP_HUMAN
526	sp|P27797|CALR_HUMAN	HEQNIDCGGGYVK	HEQNIDC[+57]GGGYVK	492.889	3	0.427754	19.2821	3.07708	0.00370539	0.0141876	-1.96506	sp|P27797|CALR_HUMAN
527	sp|P22352|GPX3_HUMAN	YVRPGGGFVPNFQLFEK	YVRPGGGFVPNFQLFEK	652.344	3	0.381734	19.9454	3.07391	0.00373745	0.0142832	-1.97267	sp|P22352|GPX3_HUMAN
528	sp|P62937|PPIA_HUMAN	EGMNIVEAMER	EGMNIVEAMER	639.794	2	0.920615	17.4972	3.07296	0.0037471	0.0142929	-1.97495	sp|P62937|PPIA_HUMAN
529	sp|P60981|DEST_HUMAN	YALYDASFETK	YALYDASFETK	654.311	2	0.797841	15.8491	3.07003	0.00377711	0.0143675	-1.982	sp|P60981|DEST_HUMAN
530	sp|Q13642|FHL1_HUMAN	CLHPLANETFVAK	C[+57]LHPLANETFVAK	500.594	3	0.782236	16.8978	3.06966	0.00378092	0.0143675	-1.98289	sp|Q13642|FHL1_HUMAN
531	sp|Q01813|PFKAP_HUMAN	EWSGLLEELAR	EWSGLLEELAR	651.838	2	0.950442	15.784	3.06023	0.00387901	0.0147125	-2.00552	sp|Q01813|PFKAP_HUMAN
532	sp|Q0ZGT2|NEXN_HUMAN	NTSVVDSEPVR	NTSVVDSEPVR	601.804	2	0.963264	17.233	3.05129	0.00397414	0.0150449	-2.02692	sp|Q0ZGT2|NEXN_HUMAN
533	sp|Q01518|CAP1_HUMAN	EMNDAAMFYTNR	EMNDAAMFYTNR	731.808	2	0.821087	18.8027	3.04872	0.00400189	0.0151216	-2.03307	sp|Q01518|CAP1_HUMAN
534	sp|P16157|ANK1_HUMAN	VAELLLER	VAELLLER	471.785	2	0.424696	14.971	3.04724	0.00401796	0.0151539	-2.03661	sp|P16157|ANK1_HUMAN
535	sp|P27338|AOFB_HUMAN	IMDLLGDR	IMDLLGDR	466.747	2	0.982831	15.6091	3.04544	0.00403761	0.0151995	-2.04091	sp|P27338|AOFB_HUMAN
536	sp|P19367|HXK1_HUMAN	LVPDSDVR	LVPDSDVR	450.743	2	0.762303	16.9402	3.04209	0.00407435	0.0153092	-2.04891	sp|P19367|HXK1_HUMAN
537	sp|P48059|LIMS1_HUMAN	AMNNSWHPECFR	AMNNSWHPEC[+57]FR	516.887	3	0.962967	19.3333	3.04045	0.0040925	0.0153488	-2.05283	sp|P48059|LIMS1_HUMAN
538	sp|P01008|ANT3_HUMAN	TSDQIHFFFAK	TSDQIHFFFAK	447.559	3	0.351524	18.0791	3.0395	0.00410304	0.0153597	-2.05511	sp|P01008|ANT3_HUMAN
539	sp|P14618|KPYM_HUMAN	LAPITSDPTEATAVGAVEASFK	LAPITSDPTEATAVGAVEASFK	725.711	3	0.958393	18.3131	3.03644	0.0041371	0.0154585	-2.0624	sp|P14618|KPYM_HUMAN
540	sp|P14770|GPIX_HUMAN	ALETMGLWVDCR	ALETMGLWVDC[+57]R	725.845	2	1.03217	19.5268	3.03501	0.0041531	0.0154895	-2.06581	sp|P14770|GPIX_HUMAN
541	sp|P02747|C1QC_HUMAN	QTHQPPAPNSLIR	QTHQPPAPNSLIR	486.932	3	0.573854	18.0968	3.02925	0.00421831	0.0157036	-2.07956	sp|P02747|C1QC_HUMAN
542	sp|Q9BQE3|TBA1C_HUMAN	AVCMLSNTTAVAEAWAR	AVC[+57]MLSNTTAVAEAWAR	925.948	2	1.02086	17.5863	3.02214	0.00429997	0.0159781	-2.09647	sp|Q9BQE3|TBA1C_HUMAN
543	sp|P07737|PROF1_HUMAN	STGGAPTFNVTVTK	STGGAPTFNVTVTK	690.362	2	0.742251	21.0996	3.01328	0.00440389	0.0163341	-2.11753	sp|P07737|PROF1_HUMAN
544	sp|P07203|GPX1_HUMAN	LITWSPVCR	LITWSPVC[+57]R	566.303	2	0.9619	18.7019	3.00582	0.00449323	0.0166349	-2.13524	sp|P07203|GPX1_HUMAN
545	sp|P25705|ATPA_HUMAN	VLSIGDGIAR	VLSIGDGIAR	500.793	2	1.00356	18.8536	3.0042	0.00451288	0.016677	-2.13909	sp|P25705|ATPA_HUMAN
546	sp|Q86UX7|URP2_HUMAN	CLMQQGIK	C[+57]LMQQGIK	489.249	2	0.672752	18.8701	2.996	0.00461334	0.016989	-2.15849	sp|Q86UX7|URP2_HUMAN
547	sp|O75116|ROCK2_HUMAN	ENLLLSDSPSCR	ENLLLSDSPSC[+57]R	695.835	2	0.681164	16.158	2.99593	0.00461419	0.016989	-2.15865	sp|O75116|ROCK2_HUMAN
548	sp|P48059|LIMS1_HUMAN	AWCVNCFACSTCNTK	AWC[+57]VNC[+57]FAC[+57]STC[+57]NTK	939.873	2	0.86565	16.8189	2.99413	0.00463663	0.0170405	-2.16292	sp|P48059|LIMS1_HUMAN
549	sp|Q13642|FHL1_HUMAN	FCANTCVECR	FC[+57]ANTC[+57]VEC[+57]R	658.763	2	0.677397	16.0158	2.99051	0.00468192	0.0171756	-2.17149	sp|Q13642|FHL1_HUMAN
550	sp|A0A0C4DH24|KV621_HUMAN	YASQSFSGVPSR	YASQSFSGVPSR	643.312	2	0.65536	19.5578	2.9897	0.004692	0.0171813	-2.17338	sp|A0A0C4DH24|KV621_HUMAN
551	sp|P16284|PECA1_HUMAN	ISYDAQFEVIK	ISYDAQFEVIK	656.843	2	0.669457	16.5485	2.98218	0.00478758	0.0174994	-2.19114	sp|P16284|PECA1_HUMAN
552	sp|P07900|HS90A_HUMAN	HLEINPDHSIIETLR	HLEINPDHSIIETLR	596.32	3	0.637913	18.8292	2.97839	0.0048365	0.0176462	-2.2001	sp|P07900|HS90A_HUMAN
553	sp|P36871|PGM1_HUMAN	TQAYQDQKPGTSGLR	TQAYQDQKPGTSGLR	550.613	3	0.917308	14.4638	2.9757	0.00487141	0.017726	-2.20643	sp|P36871|PGM1_HUMAN
554	sp|P05556|ITB1_HUMAN	SNGLICGGNGVCK	SNGLIC[+57]GGNGVC[+57]K	668.311	2	0.876924	16.1708	2.97535	0.00487596	0.017726	-2.20725	sp|P05556|ITB1_HUMAN
555	sp|P22792|CPN2_HUMAN	GQVVPALNEK	GQVVPALNEK	527.798	2	0.475194	22.8582	2.9743	0.00488972	0.0177439	-2.20973	sp|P22792|CPN2_HUMAN
556	sp|P19367|HXK1_HUMAN	LVDEYSLNAGK	LVDEYSLNAGK	604.812	2	0.969989	15.3699	2.96631	0.00499525	0.0180943	-2.22852	sp|P19367|HXK1_HUMAN
557	sp|P19971|TYPH_HUMAN	MLAAQGVDPGLAR	MLAAQGVDPGLAR	649.848	2	0.68543	15.8804	2.96199	0.00505324	0.0182715	-2.23868	sp|P19971|TYPH_HUMAN
558	sp|P62937|PPIA_HUMAN	FEDENFILK	FEDENFILK	577.79	2	0.73206	16.0947	2.95435	0.00515728	0.0186143	-2.25661	sp|P62937|PPIA_HUMAN
559	sp|P01019|ANGT_HUMAN	VLSALQAVQGLLVAQGR	VLSALQAVQGLLVAQGR	862.015	2	0.48685	19.3826	2.95261	0.00518127	0.0186674	-2.26069	sp|P01019|ANGT_HUMAN
560	sp|O15143|ARC1B_HUMAN	NAYVWTLK	NAYVWTLK	497.771	2	0.506824	17.3047	2.942	0.00532979	0.0191682	-2.28554	sp|O15143|ARC1B_HUMAN
561	sp|Q93084|AT2A3_HUMAN	VVMITGDNK	VVMITGDNK	488.76	2	0.634177	17.1338	2.93943	0.00536637	0.0192654	-2.29155	sp|Q93084|AT2A3_HUMAN
562	sp|P02776|PLF4_HUMAN	ICLDLQAPLYK	IC[+57]LDLQAPLYK	667.363	2	0.888373	21.6514	2.93643	0.00540943	0.0193854	-2.29858	sp|P02776|PLF4_HUMAN
563	sp|Q8NBS9|TXND5_HUMAN	VDCTAHSDVCSAQGVR	VDC[+57]TAHSDVC[+57]SAQGVR	587.926	3	0.582025	14.9815	2.93484	0.00543237	0.019433	-2.3023	sp|Q8NBS9|TXND5_HUMAN
564	sp|P08567|PLEK_HUMAN	QQDHFFQAAFLEER	QQDHFFQAAFLEER	589.281	3	0.7329	19.7269	2.93382	0.00544707	0.019451	-2.30467	sp|P08567|PLEK_HUMAN
565	sp|P02768|ALBU_HUMAN	AVMDDFAAFVEK	AVMDDFAAFVEK	671.821	2	0.525856	23.2185	2.9317	0.00547778	0.0195261	-2.30961	sp|P02768|ALBU_HUMAN
566	sp|P27824|CALX_HUMAN	GTLSGWILSK	GTLSGWILSK	531.303	2	0.302585	19.0926	2.92575	0.00556507	0.0198022	-2.3235	sp|P27824|CALX_HUMAN
567	sp|Q9BQE3|TBA1C_HUMAN	AYHEQLTVAEITNACFEPANQMVK	AYHEQLTVAEITNAC[+57]FEPANQMVK	922.107	3	0.794654	18.0004	2.92404	0.00559037	0.0198571	-2.32748	sp|Q9BQE3|TBA1C_HUMAN
568	sp|P04075|ALDOA_HUMAN	GVVPLAGTNGETTTQGLDGLSER	GVVPLAGTNGETTTQGLDGLSER	758.052	3	0.75534	17.8356	2.92099	0.00563575	0.0199831	-2.33459	sp|P04075|ALDOA_HUMAN
569	sp|P09871|C1S_HUMAN	TMQENSTPR	TMQENSTPR	532.245	2	0.904625	16.6817	2.91589	0.00571252	0.0201811	-2.34647	sp|P09871|C1S_HUMAN
570	sp|Q9UNF0|PACN2_HUMAN	AADAVEDLR	AADAVEDLR	480.243	2	0.842636	14.7362	2.9153	0.00572141	0.0201811	-2.34783	sp|Q9UNF0|PACN2_HUMAN
571	sp|O75083|WDR1_HUMAN	YEYQPFAGK	YEYQPFAGK	551.764	2	0.747186	18.8065	2.91528	0.00572166	0.0201811	-2.34787	sp|O75083|WDR1_HUMAN
572	sp|P50552|VASP_HUMAN	QQPGPSEHIER	QQPGPSEHIER	639.315	2	0.883724	16.0497	2.91379	0.00574439	0.0202259	-2.35135	sp|P50552|VASP_HUMAN
573	sp|P30101|PDIA3_HUMAN	SEPIPESNDGPVK	SEPIPESNDGPVK	684.836	2	0.555027	18.4994	2.91051	0.00579442	0.0203365	-2.35896	sp|P30101|PDIA3_HUMAN
574	sp|P29122|PCSK6_HUMAN	VVYLEHVVVR	VVYLEHVVVR	404.908	3	0.551034	15.9631	2.91041	0.00579599	0.0203365	-2.3592	sp|P29122|PCSK6_HUMAN
575	sp|P30101|PDIA3_HUMAN	LAPEYEAAATR	LAPEYEAAATR	596.304	2	0.544835	19.2209	2.90331	0.00590588	0.020665	-2.37569	sp|P30101|PDIA3_HUMAN
576	sp|P20340|RAB6A_HUMAN	ELNVMFIETSAK	ELNVMFIETSAK	691.355	2	0.758613	15.9333	2.90303	0.00591014	0.020665	-2.37632	sp|P20340|RAB6A_HUMAN
577	sp|P01011|AACT_HUMAN	LYGSEAFATDFQDSAAAK	LYGSEAFATDFQDSAAAK	946.439	2	-0.32219	19.6304	-2.9	0.00595767	0.0207659	-2.38335	sp|P01011|AACT_HUMAN
578	sp|P05106|ITB3_HUMAN	VLEDRPLSDK	VLEDRPLSDK	586.32	2	0.715046	18.1634	2.89988	0.00595963	0.0207659	-2.38364	sp|P05106|ITB3_HUMAN
579	sp|Q01518|CAP1_HUMAN	VENQENVSNLVIEDTELK	VENQENVSNLVIEDTELK	691.683	3	0.737181	16.2687	2.89695	0.00600586	0.0208665	-2.39042	sp|Q01518|CAP1_HUMAN
580	sp|Q6IBS0|TWF2_HUMAN	HLSSCAAPAPLTSAER	HLSSC[+57]AAPAPLTSAER	556.611	3	0.597634	14.3088	2.89674	0.00600922	0.0208665	-2.39091	sp|Q6IBS0|TWF2_HUMAN
581	sp|Q13642|FHL1_HUMAN	AIVAGDQNVEYK	AIVAGDQNVEYK	653.836	2	0.842814	17.048	2.89554	0.00602831	0.0208968	-2.39369	sp|Q13642|FHL1_HUMAN
582	sp|P30405|PPIF_HUMAN	HVVFGHVK	HVVFGHVK	461.767	2	1.4813	15.0256	2.8772	0.00632686	0.021894	-2.43607	sp|P30405|PPIF_HUMAN
583	sp|P06396|GELS_HUMAN	VSNGAGTMSVSLVADENPFAQGALK	VSNGAGTMSVSLVADENPFAQGALK	821.744	3	0.653779	17.9454	2.86865	0.00647069	0.0223533	-2.45577	sp|P06396|GELS_HUMAN
584	sp|P07203|GPX1_HUMAN	DYTQMNELQR	DYTQMNELQR	649.296	2	0.912267	17.0601	2.86771	0.00648672	0.0223703	-2.45794	sp|P07203|GPX1_HUMAN
585	sp|Q04917|1433F_HUMAN	YDDMASAMK	YDDMASAMK	516.212	2	0.768666	18.0032	2.86036	0.00661305	0.022767	-2.47483	sp|Q04917|1433F_HUMAN
586	sp|P26038|MOES_HUMAN	IQVWHEEHR	IQVWHEEHR	411.876	3	0.66863	17.3385	2.85716	0.00666883	0.0229198	-2.48219	sp|P26038|MOES_HUMAN
587	sp|P00488|F13A_HUMAN	VGSAMVNAK	VGSAMVNAK	438.734	2	0.825499	18.2837	2.85388	0.00672639	0.0230783	-2.48972	sp|P00488|F13A_HUMAN
588	sp|P02746|C1QB_HUMAN	FDHVITNMNNNYEPR	FDHVITNMNNNYEPR	621.953	3	0.495118	17.1922	2.85032	0.00678934	0.0232547	-2.49787	sp|P02746|C1QB_HUMAN
589	sp|Q14644|RASA3_HUMAN	SADVEPVSASAAHILGEVCR	SADVEPVSASAAHILGEVC[+57]R	690.009	3	0.580629	18.1465	2.84956	0.006803	0.0232619	-2.49963	sp|Q14644|RASA3_HUMAN
590	sp|P22792|CPN2_HUMAN	AGGSWDLAVQER	AGGSWDLAVQER	644.818	2	0.504464	22.3686	2.84738	0.00684184	0.023355	-2.50461	sp|P22792|CPN2_HUMAN
591	sp|Q9UJU6|DBNL_HUMAN	TWEQQQEVVSR	TWEQQQEVVSR	695.341	2	0.851897	16.314	2.8451	0.00688277	0.023455	-2.50983	sp|Q9UJU6|DBNL_HUMAN
592	sp|P26641|EF1G_HUMAN	FAETQPK	FAETQPK	410.714	2	0.873382	14.4242	2.84336	0.00691415	0.0235221	-2.51381	sp|P26641|EF1G_HUMAN
593	sp|Q93084|AT2A3_HUMAN	AGACNTVIK	AGAC[+57]NTVIK	467.245	2	0.76827	17.9005	2.84163	0.00694564	0.0235894	-2.51779	sp|Q93084|AT2A3_HUMAN
594	sp|Q9Y624|JAM1_HUMAN	LVCYNNK	LVC[+57]YNNK	455.726	2	0.794849	16.5804	2.83905	0.00699266	0.0237091	-2.52369	sp|Q9Y624|JAM1_HUMAN
595	sp|P60174|TPIS_HUMAN	VVLAYEPVWAIGTGK	VVLAYEPVWAIGTGK	801.948	2	0.811688	17.5755	2.83536	0.00706033	0.0238983	-2.53212	sp|P60174|TPIS_HUMAN
596	sp|P06744|G6PI_HUMAN	ILLANFLAQTEALMR	ILLANFLAQTEALMR	852.479	2	-0.307543	19.2014	-2.83038	0.00715277	0.0241502	-2.54349	sp|P06744|G6PI_HUMAN
597	sp|Q14624|ITIH4_HUMAN	NVVFVIDK	NVVFVIDK	467.274	2	0.298094	17.6985	2.83006	0.00715872	0.0241502	-2.54422	sp|Q14624|ITIH4_HUMAN
598	sp|Q9Y6C2|EMIL1_HUMAN	LVGGQAGLGR	LVGGQAGLGR	464.272	2	0.651468	16.942	2.82561	0.00724225	0.0243804	-2.55436	sp|Q9Y6C2|EMIL1_HUMAN
599	sp|P00450|CERU_HUMAN	ALYLQYTDETFR	ALYLQYTDETFR	760.375	2	0.399521	22.2043	2.82514	0.00725119	0.0243804	-2.55544	sp|P00450|CERU_HUMAN
600	sp|P00491|PNPH_HUMAN	LVFGFLNGR	LVFGFLNGR	511.793	2	0.714535	17.7134	2.82331	0.00728582	0.0244343	-2.55961	sp|P00491|PNPH_HUMAN
601	sp|P51148|RAB5C_HUMAN	QASPNIVIALAGNK	QASPNIVIALAGNK	698.401	2	0.308477	17.7579	2.82301	0.00729146	0.0244343	-2.56028	sp|P51148|RAB5C_HUMAN
602	sp|P01024|CO3_HUMAN	QELSEAEQATR	QELSEAEQATR	631.305	2	0.405109	18.3287	2.82134	0.00732337	0.0245005	-2.5641	sp|P01024|CO3_HUMAN
603	sp|P55884|EIF3B_HUMAN	AQAVSEDAGGNEGR	AQAVSEDAGGNEGR	680.808	2	0.820793	14.0034	2.82047	0.00733986	0.0245149	-2.56607	sp|P55884|EIF3B_HUMAN
604	sp|Q9HCN6|GPVI_HUMAN	YQDQAVLFIPAMK	YQDQAVLFIPAMK	762.4	2	0.687476	16.9605	2.81634	0.00741926	0.0247391	-2.57547	sp|Q9HCN6|GPVI_HUMAN
605	sp|P07900|HS90A_HUMAN	DQVANSAFVER	DQVANSAFVER	618.304	2	0.608052	19.0148	2.81436	0.00745754	0.0248256	-2.57997	sp|P07900|HS90A_HUMAN
606	sp|Q9BS26|ERP44_HUMAN	VDCDQHSDIAQR	VDC[+57]DQHSDIAQR	481.881	3	0.451594	15.9545	2.80874	0.00756737	0.0251496	-2.59274	sp|Q9BS26|ERP44_HUMAN
607	sp|A0A0B4J1U7|HV601_HUMAN	ITINPDTSK	ITINPDTSK	494.769	2	1.00379	15.9615	2.79858	0.00776961	0.0257792	-2.61577	sp|A0A0B4J1U7|HV601_HUMAN
608	sp|P50990|TCPQ_HUMAN	APGFAQMLK	APGFAQMLK	481.76	2	0.549374	17.2514	2.79128	0.00791806	0.0262286	-2.63229	sp|P50990|TCPQ_HUMAN
609	sp|Q15404|RSU1_HUMAN	NQPEVDMSDR	NQPEVDMSDR	595.759	2	1.12824	17.1617	2.78767	0.00799245	0.0264315	-2.64045	sp|Q15404|RSU1_HUMAN
610	sp|P00736|C1R_HUMAN	QRPPDLDTSSNAVDLLFFTDESGDSR	QRPPDLDTSSNAVDLLFFTDESGDSR	961.453	3	0.5332	19.214	2.77502	0.00825836	0.0272661	-2.669	sp|P00736|C1R_HUMAN
611	sp|P53634|CATC_HUMAN	NVHGINFVSPVR	NVHGINFVSPVR	446.914	3	0.553311	16.1851	2.77206	0.00832159	0.0274169	-2.67565	sp|P53634|CATC_HUMAN
612	sp|Q9ULV4|COR1C_HUMAN	TTDTASVQNEAK	TTDTASVQNEAK	632.804	2	0.764352	14.4253	2.77161	0.00833127	0.0274169	-2.67667	sp|Q9ULV4|COR1C_HUMAN
613	sp|A0A0A0MRZ8|KVD11_HUMAN / sp|P04433|KV311_HUMAN	LLIYDASNR	LLIYDASNR	532.79	2	0.71119	19.6473	2.76185	0.00854375	0.0280289	-2.69862	sp|A0A0A0MRZ8|KVD11_HUMAN / sp|P04433|KV311_HUMAN
614	sp|Q86UX7|URP2_HUMAN	QWNVNWDIR	QWNVNWDIR	615.804	2	0.741962	17.5304	2.76179	0.00854504	0.0280289	-2.69875	sp|Q86UX7|URP2_HUMAN
615	sp|P02753|RET4_HUMAN	YWGVASFLQK	YWGVASFLQK	599.816	2	0.587572	23.9801	2.75827	0.00862286	0.0282381	-2.70665	sp|P02753|RET4_HUMAN
616	sp|P07237|PDIA1_HUMAN	TVIDYNGER	TVIDYNGER	533.762	2	-0.526585	18.0326	-2.75291	0.00874249	0.028563	-2.71865	sp|P07237|PDIA1_HUMAN
617	sp|P11021|BIP_HUMAN	TFAPEEISAMVLTK	TFAPEEISAMVLTK	512.937	3	0.469035	17.1472	2.75256	0.00875045	0.028563	-2.71945	sp|P11021|BIP_HUMAN
618	sp|Q9Y251|HPSE_HUMAN	LYGPDVGQPR	LYGPDVGQPR	551.288	2	1.02773	16.6134	2.74778	0.00885861	0.0288693	-2.73014	sp|Q9Y251|HPSE_HUMAN
619	sp|Q00610|CLH1_HUMAN	IHEGCEEPATHNALAK	IHEGC[+57]EEPATHNALAK	592.949	3	0.701223	17.0133	2.74653	0.00888703	0.0289152	-2.73293	sp|Q00610|CLH1_HUMAN
620	sp|Q13201|MMRN1_HUMAN	LSPTVILDNQVTYVPGGK	LSPTVILDNQVTYVPGGK	951.023	2	0.710663	17.5199	2.73867	0.00906818	0.0294569	-2.7505	sp|Q13201|MMRN1_HUMAN
621	sp|Q13045|FLII_HUMAN	LGQELCGMLHRPR	LGQELC[+57]GMLHRPR	522.938	3	0.692021	16.0737	2.73783	0.00908787	0.0294734	-2.75239	sp|Q13045|FLII_HUMAN
622	sp|P02746|C1QB_HUMAN	VPGLYYFTYHASSR	VPGLYYFTYHASSR	554.275	3	0.590461	15.8436	2.72953	0.00928321	0.0300585	-2.77089	sp|P02746|C1QB_HUMAN
623	sp|O43294|TGFI1_HUMAN	ASATSATLELDR	ASATSATLELDR	412.214	3	-0.304897	18.5412	-2.72498	0.00939187	0.0303615	-2.78101	sp|O43294|TGFI1_HUMAN
624	sp|P00736|C1R_HUMAN	MGNFPWQVFTNIHGR	MGNFPWQVFTNIHGR	902.441	2	0.638003	19.0127	2.72051	0.00949978	0.0306611	-2.79095	sp|P00736|C1R_HUMAN
625	sp|P07237|PDIA1_HUMAN	EADDIVNWLK	EADDIVNWLK	601.806	2	0.382174	19.8495	2.71968	0.00952014	0.0306777	-2.79281	sp|P07237|PDIA1_HUMAN
626	sp|P13804|ETFA_HUMAN	LLYDLADQLHAAVGASR	LLYDLADQLHAAVGASR	604.992	3	0.417986	18.7129	2.71689	0.00958814	0.0308475	-2.79899	sp|P13804|ETFA_HUMAN
627	sp|P61006|RAB8A_HUMAN	LEGNSPQGSNQGVK	LEGNSPQGSNQGVK	707.85	2	0.771775	15.112	2.70522	0.0098779	0.031729	-2.82487	sp|P61006|RAB8A_HUMAN
628	sp|P00491|PNPH_HUMAN	LGADAVGMSTVPEVIVAR	LGADAVGMSTVPEVIVAR	892.982	2	0.764657	16.4693	2.70328	0.00992698	0.0318359	-2.82917	sp|P00491|PNPH_HUMAN
629	sp|P35443|TSP4_HUMAN	NILDNCPK	NILDNC[+57]PK	487.242	2	0.429355	19.8968	2.70171	0.00996678	0.0319127	-2.83265	sp|P35443|TSP4_HUMAN
630	sp|P36955|PEDF_HUMAN	LQSLFDSPDFSK	LQSLFDSPDFSK	692.343	2	0.351743	16.7031	2.69972	0.0100173	0.0320236	-2.83704	sp|P36955|PEDF_HUMAN
631	sp|Q9ULG1|INO80_HUMAN	LYALDVLLTR	LYALDVLLTR	588.853	2	-0.237426	17.1497	-2.69662	0.0100966	0.0322259	-2.84389	sp|Q9ULG1|INO80_HUMAN
632	sp|P07237|PDIA1_HUMAN	QLAPIWDK	QLAPIWDK	485.771	2	0.390484	18.5248	2.6897	0.0102758	0.0327458	-2.85915	sp|P07237|PDIA1_HUMAN
633	sp|O75563|SKAP2_HUMAN	IYQFTAASPK	IYQFTAASPK	563.301	2	0.881343	16.2574	2.68477	0.0104054	0.0330697	-2.87004	sp|O75563|SKAP2_HUMAN
634	sp|P04632|CPNS1_HUMAN	TDGFGIDTCR	TDGFGIDTC[+57]R	571.251	2	0.400825	18.3923	2.6841	0.0104231	0.0330697	-2.87151	sp|P04632|CPNS1_HUMAN
635	sp|P00450|CERU_HUMAN	TTIEKPVWLGFLGPIIK	TTIEKPVWLGFLGPIIK	638.048	3	0.545106	22.5404	2.68396	0.0104266	0.0330697	-2.8718	sp|P00450|CERU_HUMAN
636	sp|P07237|PDIA1_HUMAN	ILFIFIDSDHTDNQR	ILFIFIDSDHTDNQR	611.976	3	0.495085	16.4785	2.68201	0.0104784	0.0331815	-2.8761	sp|P07237|PDIA1_HUMAN
637	sp|P16284|PECA1_HUMAN	IYDSGTYK	IYDSGTYK	473.729	2	0.824618	16.125	2.66627	0.0109047	0.0344773	-2.91068	sp|P16284|PECA1_HUMAN
638	sp|P57729|RAB38_HUMAN / sp|Q13637|RAB32_HUMAN / sp|O14966|RAB7L_HUMAN	LQLWDIAGQER	LQLWDIAGQER	664.852	2	0.637468	16.7288	2.66367	0.0109765	0.03465	-2.91637	sp|P57729|RAB38_HUMAN / sp|Q13637|RAB32_HUMAN / sp|O14966|RAB7L_HUMAN
639	sp|P08709|FA7_HUMAN	GATALELMVLNVPR	GATALELMVLNVPR	495.282	3	0.475818	18.028	2.6619	0.0110257	0.0347507	-2.92024	sp|P08709|FA7_HUMAN
640	sp|P27797|CALR_HUMAN	FYALSASFEPFSNK	FYALSASFEPFSNK	804.391	2	0.416857	18.775	2.66111	0.0110477	0.0347659	-2.92198	sp|P27797|CALR_HUMAN
641	sp|O94919|ENDD1_HUMAN	SSSPLSSTR	SSSPLSSTR	461.235	2	0.918263	17.2438	2.64094	0.0116241	0.0365225	-2.96601	sp|O94919|ENDD1_HUMAN
642	sp|P04040|CATA_HUMAN	LVNANGEAVYCK	LVNANGEAVYC[+57]K	669.33	2	0.712415	14.5919	2.63557	0.0117823	0.036962	-2.97771	sp|P04040|CATA_HUMAN
643	sp|P00747|PLMN_HUMAN	VYLSECK	VYLSEC[+57]K	449.721	2	0.461914	17.0192	2.62078	0.0122276	0.0382993	-3.0098	sp|P00747|PLMN_HUMAN
644	sp|Q13201|MMRN1_HUMAN	IFQNDMQETVAQLFK	IFQNDMQETVAQLFK	906.453	2	0.813985	16.398	2.61869	0.0122921	0.0384413	-3.01434	sp|Q13201|MMRN1_HUMAN
645	sp|P00387|NB5R3_HUMAN	LWYTLDR	LWYTLDR	483.756	2	-0.329635	23.5064	-2.61243	0.0124862	0.038988	-3.02788	sp|P00387|NB5R3_HUMAN
646	sp|Q6UX71|PXDC2_HUMAN	VGLSDAFVVVHR	VGLSDAFVVVHR	433.579	3	0.283258	18.3272	2.59493	0.0130439	0.0406663	-3.06561	sp|Q6UX71|PXDC2_HUMAN
647	sp|P08709|FA7_HUMAN	LHQPVVLTDHVVPLCLPER	LHQPVVLTDHVVPLC[+57]LPER	741.409	3	0.480053	19.0336	2.59132	0.0131615	0.0409696	-3.07336	sp|P08709|FA7_HUMAN
648	sp|P01024|CO3_HUMAN	SNLDEDIIAEENIVSR	SNLDEDIIAEENIVSR	908.95	2	0.408551	18.2824	2.58679	0.0133108	0.0413576	-3.08309	sp|P01024|CO3_HUMAN
649	sp|P09871|C1S_HUMAN	SNALDIIFQTDLTGQK	SNALDIIFQTDLTGQK	882.462	2	0.404471	24.5354	2.58602	0.0133365	0.0413576	-3.08475	sp|P09871|C1S_HUMAN
650	sp|P35232|PHB_HUMAN	AAIISAEGDSK	AAIISAEGDSK	531.277	2	0.942614	15.5803	2.58568	0.0133478	0.0413576	-3.08548	sp|P35232|PHB_HUMAN
651	sp|P02787|TRFE_HUMAN	MYLGYEYVTAIR	MYLGYEYVTAIR	739.871	2	0.535951	20.0988	2.58056	0.0135188	0.041823	-3.09646	sp|P02787|TRFE_HUMAN
652	sp|Q14624|ITIH4_HUMAN	LGVYELLLK	LGVYELLLK	524.326	2	0.326893	18.7828	2.57612	0.0136686	0.0422217	-3.10596	sp|Q14624|ITIH4_HUMAN
653	sp|P61769|B2MG_HUMAN	VNHVTLSQPK	VNHVTLSQPK	561.817	2	0.742925	18.301	2.57362	0.0137538	0.04242	-3.11132	sp|P61769|B2MG_HUMAN
654	sp|P27348|1433T_HUMAN	YLAEVACGDDR	YLAEVAC[+57]GDDR	634.782	2	0.33938	17.3024	2.57292	0.0137777	0.0424285	-3.11281	sp|P27348|1433T_HUMAN
655	sp|P08603|CFAH_HUMAN	SPDVINGSPISQK	SPDVINGSPISQK	671.354	2	0.358244	19.2756	2.56886	0.0139172	0.0427927	-3.12149	sp|P08603|CFAH_HUMAN
656	sp|Q12913|PTPRJ_HUMAN	DTEVLLVGLEPGTR	DTEVLLVGLEPGTR	749.909	2	0.665536	18.1347	2.56608	0.0140133	0.0430225	-3.12742	sp|Q12913|PTPRJ_HUMAN
657	sp|Q96PD5|PGRP2_HUMAN	AGLLRPDYALLGHR	AGLLRPDYALLGHR	517.963	3	0.245412	19.1967	2.56495	0.0140524	0.0430274	-3.12982	sp|Q96PD5|PGRP2_HUMAN
658	sp|P00751|CFAB_HUMAN	LEDSVTYHCSR	LEDSVTYHC[+57]SR	683.806	2	0.453484	14.7613	2.56481	0.0140576	0.0430274	-3.13014	sp|P00751|CFAB_HUMAN
659	sp|Q9H4B7|TBB1_HUMAN	EIVHIQIGQCGNQIGAK	EIVHIQIGQC[+57]GNQIGAK	932.989	2	0.527869	15.4348	2.55473	0.0144126	0.044047	-3.15161	sp|Q9H4B7|TBB1_HUMAN
660	sp|P01024|CO3_HUMAN	DYAGVFSDAGLTFTSSSGQQTAQR	DYAGVFSDAGLTFTSSSGQQTAQR	832.054	3	0.387447	16.4614	2.55274	0.0144834	0.0441963	-3.15583	sp|P01024|CO3_HUMAN
661	sp|P07195|LDHB_HUMAN	LIAPVAEEEATVPNNK	LIAPVAEEEATVPNNK	565.637	3	0.600314	18.1482	2.54598	0.0147272	0.0448724	-3.1702	sp|P07195|LDHB_HUMAN
662	sp|P00450|CERU_HUMAN	AGLQAFFQVQECNK	AGLQAFFQVQEC[+57]NK	820.398	2	0.40291	18.4762	2.53839	0.0150054	0.0456509	-3.18629	sp|P00450|CERU_HUMAN
663	sp|Q6UX71|PXDC2_HUMAN	IYGPSDSASR	IYGPSDSASR	526.754	2	0.278486	19.4704	2.53751	0.015038	0.0456811	-3.18816	sp|Q6UX71|PXDC2_HUMAN
664	sp|P29622|KAIN_HUMAN	VGSALFLSHNLK	VGSALFLSHNLK	429.247	3	0.269189	16.518	2.53535	0.0151183	0.0458557	-3.19273	sp|P29622|KAIN_HUMAN
665	sp|O95870|ABHGA_HUMAN	GTADTLLNR	GTADTLLNR	480.759	2	1.03399	14.7193	2.53373	0.0151784	0.0459399	-3.19615	sp|O95870|ABHGA_HUMAN
666	sp|P07900|HS90A_HUMAN	TDTGEPMGR	TDTGEPMGR	482.214	2	0.490483	18.4336	2.53338	0.0151916	0.0459399	-3.19689	sp|P07900|HS90A_HUMAN
667	sp|P10809|CH60_HUMAN	LVQDVANNTNEEAGDGTTTATVLAR	LVQDVANNTNEEAGDGTTTATVLAR	854.088	3	0.489161	15.1401	2.53153	0.0152609	0.0460802	-3.2008	sp|P10809|CH60_HUMAN
668	sp|P01024|CO3_HUMAN	TMQALPYSTVGNSNNYLHLSVLR	TMQALPYSTVGNSNNYLHLSVLR	860.108	3	0.466452	20.5839	2.52594	0.0154719	0.0466474	-3.2126	sp|P01024|CO3_HUMAN
669	sp|P15169|CBPN_HUMAN	IVQLIQDTR	IVQLIQDTR	543.319	2	0.443125	21.2562	2.52117	0.0156544	0.047127	-3.22268	sp|P15169|CBPN_HUMAN
670	sp|P15169|CBPN_HUMAN	NNANGVDLNR	NNANGVDLNR	543.768	2	0.428368	20.6826	2.50894	0.0161306	0.048488	-3.2484	sp|P15169|CBPN_HUMAN
671	sp|P00736|C1R_HUMAN	MDVFSQNMFCAGHPSLK	MDVFSQNMFC[+57]AGHPSLK	984.942	2	0.533621	18.1589	2.50211	0.0164021	0.0492308	-3.26272	sp|P00736|C1R_HUMAN
672	sp|P61981|1433G_HUMAN	YLAEVATGEK	YLAEVATGEK	540.782	2	0.518792	17.3431	2.48305	0.0171828	0.0514973	-3.30258	sp|P61981|1433G_HUMAN
673	sp|P80108|PHLD_HUMAN	VAFLTVTLHQGGATR	VAFLTVTLHQGGATR	524.295	3	0.358033	16.9004	2.46365	0.0180116	0.053901	-3.3429	sp|P80108|PHLD_HUMAN
674	sp|P02652|APOA2_HUMAN	EQLTPLIK	EQLTPLIK	471.287	2	0.260293	20.0398	2.45578	0.018358	0.0548561	-3.35919	sp|P02652|APOA2_HUMAN
675	sp|P00736|C1R_HUMAN	NIGEFCGK	NIGEFC[+57]GK	462.716	2	0.465184	21.9256	2.44387	0.0188938	0.0563734	-3.38377	sp|P00736|C1R_HUMAN
676	sp|P22352|GPX3_HUMAN	MDILSYMR	MDILSYMR	514.749	2	0.408432	20.0922	2.43953	0.0190926	0.0568824	-3.39271	sp|P22352|GPX3_HUMAN
677	sp|Q99439|CNN2_HUMAN	GLQSGVDIGVK	GLQSGVDIGVK	536.803	2	0.710568	17.4783	2.42719	0.0196678	0.0585094	-3.41804	sp|Q99439|CNN2_HUMAN
678	sp|P08709|FA7_HUMAN	FSLVSGWGQLLDR	FSLVSGWGQLLDR	739.394	2	0.457184	19.3263	2.4217	0.019929	0.0591991	-3.4293	sp|P08709|FA7_HUMAN
679	sp|P08709|FA7_HUMAN	VAQVIIPSTYVPGTTNHDIALLR	VAQVIIPSTYVPGTTNHDIALLR	826.795	3	0.417914	21.1927	2.40692	0.0206476	0.0612433	-3.45948	sp|P08709|FA7_HUMAN
680	sp|P61163|ACTZ_HUMAN	DQLQTFSEEHPVLLTEAPLNPR	DQLQTFSEEHPVLLTEAPLNPR	845.434	3	0.52712	16.552	2.40576	0.0207047	0.0613223	-3.46184	sp|P61163|ACTZ_HUMAN
681	sp|P36955|PEDF_HUMAN	LAAAVSNFGYDLYR	LAAAVSNFGYDLYR	780.396	2	0.328586	17.1458	2.40389	0.0207974	0.0615065	-3.46564	sp|P36955|PEDF_HUMAN
682	sp|Q9ULV4|COR1C_HUMAN	QLALWNPK	QLALWNPK	485.279	2	0.913495	18.7669	2.40161	0.020911	0.0617518	-3.47028	sp|Q9ULV4|COR1C_HUMAN
683	sp|P01024|CO3_HUMAN	ADIGCTPGSGK	ADIGC[+57]TPGSGK	531.748	2	0.365691	19.5566	2.38632	0.0216876	0.0639513	-3.50131	sp|P01024|CO3_HUMAN
684	sp|P07237|PDIA1_HUMAN	ILEFFGLK	ILEFFGLK	483.787	2	0.358514	19.0429	2.36883	0.022608	0.066568	-3.53663	sp|P07237|PDIA1_HUMAN
685	sp|Q96PD5|PGRP2_HUMAN	TFTLLDPK	TFTLLDPK	467.766	2	0.2949	17.8653	2.36417	0.0228588	0.0672083	-3.546	sp|Q96PD5|PGRP2_HUMAN
686	sp|Q96G97|BSCL2_HUMAN	VLMYGQPYR	VLM[+16]YGQPYR	571.787	2	1.3232	14.6167	2.36052	0.0230571	0.0676923	-3.55333	sp|Q96G97|BSCL2_HUMAN
687	sp|P23284|PPIB_HUMAN	TVDNFVALATGEK	TVDNFVALATGEK	682.856	2	-0.260895	18.3529	-2.35979	0.0230974	0.0677121	-3.55481	sp|P23284|PPIB_HUMAN
688	sp|Q9HCN6|GPVI_HUMAN	YGFDQFALYK	YGFDQFALYK	626.306	2	0.541212	15.8761	2.35839	0.0231741	0.067838	-3.55762	sp|Q9HCN6|GPVI_HUMAN
689	sp|P01031|CO5_HUMAN	IPLDLVPK	IPLDLVPK	447.787	2	0.270262	24.6354	2.3521	0.0235211	0.068754	-3.57023	sp|P01031|CO5_HUMAN
690	sp|O43312|MTSS1_HUMAN / sp|Q765P7|MTSS2_HUMAN	VADMATNTR	VADMATNTR	489.737	2	0.649774	14.2509	2.35063	0.0236026	0.0688922	-3.57316	sp|O43312|MTSS1_HUMAN / sp|Q765P7|MTSS2_HUMAN
691	sp|Q9UBW5|BIN2_HUMAN	HHLEAVQNAK	HHLEAVQNAK	573.804	2	0.606903	13.4777	2.34828	0.0237341	0.0691757	-3.57787	sp|Q9UBW5|BIN2_HUMAN
692	sp|Q9UBW5|BIN2_HUMAN	TASEGSEQPK	TASEGSEQPK	517.243	2	0.257689	19.8439	2.34718	0.0237954	0.0692543	-3.58006	sp|Q9UBW5|BIN2_HUMAN
693	sp|Q86UX7|URP2_HUMAN	VTGESHIGGVLLK	VTGESHIGGVLLK	437.254	3	0.496601	18.5832	2.34399	0.023975	0.0696764	-3.58644	sp|Q86UX7|URP2_HUMAN
694	sp|P15169|CBPN_HUMAN	VQNECPGITR	VQNEC[+57]PGITR	587.288	2	0.388369	16.2763	2.3397	0.0242186	0.0702829	-3.595	sp|P15169|CBPN_HUMAN
695	sp|P49721|PSB2_HUMAN	FILNLPTFSVR	FILNLPTFSVR	653.88	2	0.417844	17.8464	2.33827	0.0243007	0.0704151	-3.59787	sp|P49721|PSB2_HUMAN
696	sp|O43294|TGFI1_HUMAN	GLCGSCNKPIAGQVVTALGR	GLC[+57]GSC[+57]NKPIAGQVVTALGR	686.691	3	0.613207	17.2123	2.33768	0.0243341	0.0704151	-3.59903	sp|O43294|TGFI1_HUMAN
697	sp|P27797|CALR_HUMAN	EQFLDGDGWTSR	EQFLDGDGWTSR	705.818	2	0.378721	20.4667	2.33031	0.0247594	0.071543	-3.61371	sp|P27797|CALR_HUMAN
698	sp|P05546|HEP2_HUMAN	QFPILLDFK	QFPILLDFK	560.824	2	0.338811	22.8589	2.32821	0.024882	0.0716079	-3.61789	sp|P05546|HEP2_HUMAN
699	sp|Q14515|SPRL1_HUMAN	VHENENIGTTEPGEHQEAK	VHENENIGTTEPGEHQEAK	706.994	3	-0.316913	17.8811	-2.32819	0.0248831	0.0716079	-3.61792	sp|Q14515|SPRL1_HUMAN
700	sp|P01009|A1AT_HUMAN	LSITGTYDLK	LSITGTYDLK	555.806	2	0.249077	19.6433	2.3281	0.0248886	0.0716079	-3.61811	sp|P01009|A1AT_HUMAN
701	sp|P62820|RAB1A_HUMAN	MGPGATAGGAEK	MGPGATAGGAEK	523.75	2	0.568903	18.0245	2.31602	0.0256037	0.0735603	-3.64207	sp|P62820|RAB1A_HUMAN
702	sp|P43034|LIS1_HUMAN	TAPYVVTGSVDQTVK	TAPYVVTGSVDQTVK	522.279	3	0.391419	18.8932	2.30801	0.0260879	0.0748449	-3.65791	sp|P43034|LIS1_HUMAN
703	sp|P04179|SODM_HUMAN	DFGSFDK	DFGSFDK	408.182	2	0.488279	17.1077	2.30415	0.0263239	0.0754144	-3.66552	sp|P04179|SODM_HUMAN
704	sp|P06576|ATPB_HUMAN	IGLFGGAGVGK	IGLFGGAGVGK	488.285	2	-0.259234	22.1732	-2.30284	0.0264047	0.0755383	-3.66811	sp|P06576|ATPB_HUMAN
705	sp|P22061|PIMT_HUMAN	SGGASHSELIHNLR	SGGASHSELIHNLR	739.379	2	0.298346	21.6092	2.30125	0.0265025	0.0757107	-3.67123	sp|P22061|PIMT_HUMAN
706	sp|O75083|WDR1_HUMAN	FGAVFLWDSGSSVGEITGHNK	FGAVFLWDSGSSVGEITGHNK	736.696	3	0.507089	17.5706	2.29593	0.0268333	0.0765159	-3.6817	sp|O75083|WDR1_HUMAN
707	sp|Q96PD5|PGRP2_HUMAN	GSQTQSHPDLGTEGCWDQLSAPR	GSQTQSHPDLGTEGC[+57]WDQLSAPR	843.047	3	0.230131	16.905	2.2955	0.0268603	0.0765159	-3.68255	sp|Q96PD5|PGRP2_HUMAN
708	sp|P00450|CERU_HUMAN	SVPPSASHVAPTETFTYEWTVPK	SVPPSASHVAPTETFTYEWTVPK	844.42	3	0.605045	21.2792	2.29351	0.0269852	0.076763	-3.68647	sp|P00450|CERU_HUMAN
709	sp|P08603|CFAH_HUMAN	TGDEITYQCR	TGDEITYQC[+57]R	621.775	2	0.295114	18.8132	2.28712	0.0273891	0.0778019	-3.699	sp|P08603|CFAH_HUMAN
710	sp|Q9UN70|PCDGK_HUMAN	VLEDAPSGTR	VLEDAPSGTR	522.77	2	1.16494	15.5853	2.28532	0.0275044	0.0780195	-3.70254	sp|Q9UN70|PCDGK_HUMAN
711	sp|Q96PD5|PGRP2_HUMAN	EFTEAFLGCPAIHPR	EFTEAFLGC[+57]PAIHPR	582.287	3	0.231973	17.6977	2.28147	0.0277509	0.0786079	-3.71007	sp|Q96PD5|PGRP2_HUMAN
712	sp|Q14697|GANAB_HUMAN	SGGMERPFVLAR	SGGMERPFVLAR	440.568	3	0.497938	18.6358	2.2741	0.0282297	0.0798519	-3.72448	sp|Q14697|GANAB_HUMAN
713	sp|P47756|CAPZB_HUMAN	SGSGTMNLGGSLTR	SGSGTMNLGGSLTR	669.328	2	0.564004	18.2978	2.26706	0.0286936	0.0810505	-3.73821	sp|P47756|CAPZB_HUMAN
714	sp|Q08380|LG3BP_HUMAN	LADGGATNQGR	LADGGATNQGR	530.263	2	1.47142	17.178	2.25591	0.0295788	0.0833171	-3.75287	sp|Q08380|LG3BP_HUMAN
715	sp|P14618|KPYM_HUMAN	CDENILWLDYK	C[+57]DENILWLDYK	734.842	2	0.576105	17.6368	2.25602	0.0294348	0.0830275	-3.75967	sp|P14618|KPYM_HUMAN
716	sp|P07737|PROF1_HUMAN	DSLLQDGEFSMDLR	DSLLQDGEFSMDLR	813.377	2	0.863774	18.8299	2.25021	0.0298315	0.0838438	-3.77093	sp|P07737|PROF1_HUMAN
717	sp|P01019|ANGT_HUMAN	ALQDQLVLVAAK	ALQDQLVLVAAK	634.882	2	0.343233	20.5522	2.24996	0.0298491	0.0838438	-3.77142	sp|P01019|ANGT_HUMAN
718	sp|Q01518|CAP1_HUMAN	TDGCHAYLSK	TDGC[+57]HAYLSK	576.261	2	0.738087	15.7956	2.24651	0.0300871	0.0843946	-3.7781	sp|Q01518|CAP1_HUMAN
719	sp|O75915|PRAF3_HUMAN	AWDDFFPGSDR	AWDDFFPGSDR	656.783	2	0.68709	18.7539	2.24487	0.0302005	0.084595	-3.78126	sp|O75915|PRAF3_HUMAN
720	sp|P48735|IDHP_HUMAN	VAKPVVEMDGDEMTR	VAKPVVEMDGDEMTR	559.604	3	-0.253002	23.031	-2.23985	0.0305513	0.0854588	-3.79096	sp|P48735|IDHP_HUMAN
721	sp|Q9HCU0|CD248_HUMAN	QPEGGVGWSR	QPEGGVGWSR	536.762	2	-0.440161	17.4077	-2.23829	0.0306611	0.0855622	-3.79398	sp|Q9HCU0|CD248_HUMAN
722	sp|P01137|TGFB1_HUMAN	QLYIDFR	QLYIDFR	477.756	2	0.527308	15.7462	2.23811	0.0306732	0.0855622	-3.79431	sp|P01137|TGFB1_HUMAN
723	sp|P02763|A1AG1_HUMAN	YVGGQEHFAHLLILR	YVGGQEHFAHLLILR	584.99	3	0.661377	18.4109	2.23259	0.0310648	0.0865347	-3.80496	sp|P02763|A1AG1_HUMAN
724	sp|Q9Y6C2|EMIL1_HUMAN	LAEDVQR	LAEDVQR	415.722	2	0.545286	17.0949	2.23028	0.0312292	0.0868725	-3.80939	sp|Q9Y6C2|EMIL1_HUMAN
725	sp|P02753|RET4_HUMAN	FSGTWYAMAK	FSGTWYAM[+16]AK	589.271	2	0.577468	20.0227	2.225	0.0316094	0.0878088	-3.81954	sp|P02753|RET4_HUMAN
726	sp|Q9UBC2|EP15R_HUMAN	VQLETIIK	VQLETIIK	472.295	2	0.295921	15.7857	2.22276	0.0317718	0.0880425	-3.82384	sp|Q9UBC2|EP15R_HUMAN
727	sp|P00751|CFAB_HUMAN	YGQTIRPICLPCTEGTTR	YGQTIRPIC[+57]LPC[+57]TEGTTR	708.351	3	0.2582	17.3748	2.22264	0.031781	0.0880425	-3.82408	sp|P00751|CFAB_HUMAN
728	sp|P00403|COX2_HUMAN	LLDVDNR	LLDVDNR	422.73	2	0.284529	20.9743	2.21779	0.0321349	0.0889006	-3.83336	sp|P00403|COX2_HUMAN
729	sp|P07360|CO8G_HUMAN	SLPVSDSVLSGFEQR	SLPVSDSVLSGFEQR	810.915	2	0.270562	18.5803	2.21418	0.0324012	0.0895145	-3.84028	sp|P07360|CO8G_HUMAN
730	sp|P29622|KAIN_HUMAN	WADLSGITK	WADLSGITK	495.766	2	0.223382	16.7715	2.20619	0.0329971	0.0910357	-3.85554	sp|P29622|KAIN_HUMAN
731	sp|P46531|NOTC1_HUMAN	QDVNECGQKPGLCR	QDVNEC[+57]GQKPGLC[+57]R	554.256	3	0.281808	16.9124	2.20447	0.0331262	0.0912671	-3.85881	sp|P46531|NOTC1_HUMAN
732	sp|Q96PD5|PGRP2_HUMAN	TDCPGDALFDLLR	TDC[+57]PGDALFDLLR	746.859	2	0.259723	18.4928	2.1969	0.0337017	0.0927257	-3.87322	sp|Q96PD5|PGRP2_HUMAN
733	sp|P25788|PSA3_HUMAN	HVGMAVAGLLADAR	HVGMAVAGLLADAR	460.919	3	0.305863	18.7587	2.19482	0.0338616	0.0930385	-3.87718	sp|P25788|PSA3_HUMAN
734	sp|Q5T5U3|RHG21_HUMAN	LEDSVLMK	LEDSVLMK	467.749	2	-0.275504	20.4827	-2.19116	0.0341436	0.0936855	-3.88412	sp|Q5T5U3|RHG21_HUMAN
735	sp|Q86UX7|URP2_HUMAN	CQDEQQYAR	C[+57]QDEQQYAR	599.251	2	0.839352	17.8292	2.19044	0.0341996	0.0937116	-3.88549	sp|Q86UX7|URP2_HUMAN
736	sp|P08709|FA7_HUMAN	CHEGYSLLADGVSCTPTVEYPCGK	C[+57]HEGYSLLADGVSC[+57]TPTVEYPC[+57]GK	900.729	3	0.361849	18.5623	2.18347	0.0347443	0.0950749	-3.89869	sp|P08709|FA7_HUMAN
737	sp|P09871|C1S_HUMAN	QFGPYCGHGFPGPLNIETK	QFGPYC[+57]GHGFPGPLNIETK	707.007	3	0.253896	23.4966	2.17552	0.0353747	0.0966684	-3.91371	sp|P09871|C1S_HUMAN
738	sp|Q14203|DCTN1_HUMAN	SLSDTVEK	SLSDTVEK	439.727	2	-0.285837	20.0315	-2.17171	0.0356807	0.0973726	-3.9209	sp|Q14203|DCTN1_HUMAN
739	sp|P01137|TGFB1_HUMAN	LSAHCSCDSR	LSAHC[+57]SC[+57]DSR	596.745	2	0.226353	18.7029	2.16511	0.0362157	0.0985901	-3.93331	sp|P01137|TGFB1_HUMAN
740	sp|P01024|CO3_HUMAN	DFDFVPPVVR	DFDFVPPVVR	595.814	2	0.27089	21.0974	2.16453	0.0362631	0.0985901	-3.9344	sp|P01024|CO3_HUMAN
741	sp|Q9Y624|JAM1_HUMAN	FDQGDTTR	FDQGDTTR	470.212	2	0.521468	16.7137	2.1644	0.0362737	0.0985901	-3.93465	sp|Q9Y624|JAM1_HUMAN
742	sp|A0A087WW87|KV240_HUMAN / sp|P01614|KVD40_HUMAN	VEAEDVGVYYCMQR	VEAEDVGVYYC[+57]MQR	859.879	2	-0.358312	20.9122	-2.16071	0.0365768	0.0991959	-3.94158	sp|A0A087WW87|KV240_HUMAN / sp|P01614|KVD40_HUMAN
743	sp|P43304|GPDM_HUMAN	VIFFLPWQK	VIFFLPWQK	589.342	2	0.352697	17.8198	2.16048	0.0365951	0.0991959	-3.942	sp|P43304|GPDM_HUMAN
744	sp|Q9HCL0|PCD18_HUMAN	YAELIVVR	YAELIVVR	481.787	2	-1.38183	20.7201	-2.15477	0.0370687	0.100344	-3.95271	sp|Q9HCL0|PCD18_HUMAN
745	sp|O75715|GPX5_HUMAN	FLVGPDGIPVMR	FLVGPDGIPVM[+16]R	658.855	2	0.32956	18.5531	2.15237	0.0372692	0.100752	-3.95721	sp|O75715|GPX5_HUMAN
746	sp|P13798|ACPH_HUMAN	TPLLLMLGQEDR	TPLLLMLGQEDR	693.376	2	0.354639	17.2392	2.15024	0.0374478	0.101099	-3.96119	sp|P13798|ACPH_HUMAN
747	sp|P01024|CO3_HUMAN	ILLQGTPVAQMTEDAVDAER	ILLQGTPVAQMTEDAVDAER	719.7	3	0.306264	21.9349	2.1462	0.0377885	0.101882	-3.96873	sp|P01024|CO3_HUMAN
748	sp|P29622|KAIN_HUMAN	LGFTDLFSK	LGFTDLFSK	514.277	2	0.240463	18.6129	2.14526	0.0378682	0.101961	-3.97048	sp|P29622|KAIN_HUMAN
749	sp|P23229|ITA6_HUMAN	TGGLYSCDITAR	TGGLYSC[+57]DITAR	657.311	2	0.411126	16.9221	2.13951	0.0383594	0.103145	-3.9812	sp|P23229|ITA6_HUMAN
750	sp|P52907|CAZA1_HUMAN	TIDGQQTIIACIESHQFQPK	TIDGQQTIIAC[+57]IESHQFQPK	772.055	3	-0.260639	23.2196	-2.13704	0.0385722	0.103579	-3.98581	sp|P52907|CAZA1_HUMAN
751	sp|Q9Y6Z7|COL10_HUMAN	FYYIVQEEK	FYYIVQEEK	609.806	2	-0.25489	19.1844	-2.13558	0.0386978	0.103778	-3.98851	sp|Q9Y6Z7|COL10_HUMAN
752	sp|P37802|TAGL2_HUMAN	NFSDNQLQEGK	NFSDNQLQEGK	640.299	2	0.870534	18.2392	2.13258	0.0389584	0.104338	-3.99409	sp|P37802|TAGL2_HUMAN
753	sp|P04004|VTNC_HUMAN	DVWGIEGPIDAAFTR	DVWGIEGPIDAAFTR	823.912	2	0.258903	27.8918	2.13127	0.0390727	0.104418	-3.99652	sp|P04004|VTNC_HUMAN
754	sp|Q93084|AT2A3_HUMAN	CYQAGIR	C[+57]YQAGIR	434.211	2	0.212386	19.0681	2.1308	0.0391133	0.104418	-3.99738	sp|Q93084|AT2A3_HUMAN
755	sp|P55072|TERA_HUMAN	EVDIGIPDATGR	EVDIGIPDATGR	621.82	2	0.394446	18.0225	2.13045	0.0391439	0.104418	-3.99803	sp|P55072|TERA_HUMAN
756	sp|Q8NI99|ANGL6_HUMAN	QAGHEQSGVYELR	QAGHEQSGVYELR	491.908	3	-0.289835	18.2535	-2.12799	0.03936	0.104856	-4.00261	sp|Q8NI99|ANGL6_HUMAN
757	sp|P80108|PHLD_HUMAN	AQYVLISPEASSR	AQYVLISPEASSR	710.875	2	0.304523	19.7689	2.12597	0.0395374	0.105189	-4.00634	sp|P80108|PHLD_HUMAN
758	sp|P23142|FBLN1_HUMAN	LGESCINTVGSFR	LGESC[+57]INTVGSFR	720.351	2	0.297583	19.1483	2.12422	0.0396922	0.105462	-4.00959	sp|P23142|FBLN1_HUMAN
759	sp|P17987|TCPA_HUMAN	SSLGPVGLDK	SSLGPVGLDK	486.772	2	-0.222324	19.9506	-2.12144	0.0399388	0.105977	-4.01473	sp|P17987|TCPA_HUMAN
760	sp|P35527|K1C9_HUMAN	SGGGGGGGLGSGGSIR	SGGGGGGGLGSGGSIR	411.537	3	-0.266767	25.6448	-2.11905	0.0401523	0.106404	-4.01916	sp|P35527|K1C9_HUMAN
761	sp|Q15555|MARE2_HUMAN	SSPAAKPGSTPSRPSSAK	SSPAAKPGSTPSRPSSAK	571.636	3	0.691921	12.5895	2.11579	0.0404442	0.107036	-4.02517	sp|Q15555|MARE2_HUMAN
762	sp|P0DOX5|IGG1_HUMAN	LSCAASGFTFSR	LSC[+57]AASGFTFSR	652.309	2	0.599955	18.5869	2.11504	0.0405115	0.107074	-4.02655	sp|P0DOX5|IGG1_HUMAN
763	sp|P13727|PRG2_HUMAN	IQCSVSALNQGQVWIGGR	IQC[+57]SVSALNQGQVWIGGR	987.005	2	0.381097	17.2924	2.11216	0.0407722	0.107622	-4.03187	sp|P13727|PRG2_HUMAN
764	sp|Q14019|COTL1_HUMAN	EVVQNFAK	EVVQNFAK	467.753	2	0.40687	17.6356	2.10994	0.0409742	0.108013	-4.03597	sp|Q14019|COTL1_HUMAN
765	sp|P22352|GPX3_HUMAN	FLVGPDGIPIMR	FLVGPDGIPIMR	657.866	2	0.331416	20.7277	2.10758	0.0411887	0.108437	-4.0403	sp|P22352|GPX3_HUMAN
766	sp|Q13418|ILK_HUMAN	LNENHSGELWK	LNENHSGELWK	442.886	3	0.384032	18.343	2.10668	0.0412715	0.108513	-4.04196	sp|Q13418|ILK_HUMAN
767	sp|P08514|ITA2B_HUMAN	AEYSPCR	AEYSPC[+57]R	441.692	2	0.806639	19.4828	2.10425	0.0414942	0.108956	-4.04642	sp|P08514|ITA2B_HUMAN
768	sp|P02748|CO9_HUMAN	DVVLTTTFVDDIK	DVVLTTTFVDDIK	733.393	2	0.343364	22.2405	2.10017	0.0418714	0.109803	-4.05392	sp|P02748|CO9_HUMAN
769	sp|P05155|IC1_HUMAN	LEDMEQALSPSVFK	LEDMEQALSPSVFK	531.932	3	0.228713	18.793	2.09697	0.0421694	0.110441	-4.05979	sp|P05155|IC1_HUMAN
770	sp|P04275|VWF_HUMAN	VSSQCADTR	VSSQC[+57]ADTR	512.23	2	-1.14627	13.6956	-2.09375	0.0424702	0.111084	-4.06567	sp|P04275|VWF_HUMAN
771	sp|P07237|PDIA1_HUMAN	ENLLDFIK	ENLLDFIK	496.277	2	0.320687	17.1184	2.093	0.0425414	0.111126	-4.06706	sp|P07237|PDIA1_HUMAN
772	sp|P10451|OSTP_HUMAN	ISHELDSASSEVN	ISHELDSASSEVN	694.32	2	0.439532	13.212	2.08818	0.0429961	0.112169	-4.07586	sp|P10451|OSTP_HUMAN
773	sp|P04004|VTNC_HUMAN	SIAQYWLGCPAPGHL	SIAQYWLGC[+57]PAPGHL	835.411	2	0.232832	28.057	2.08485	0.0433136	0.112851	-4.08194	sp|P04004|VTNC_HUMAN
774	sp|P13667|PDIA4_HUMAN	IDATSASVLASR	IDATSASVLASR	595.822	2	0.260014	18.2865	2.08144	0.0436404	0.113555	-4.08816	sp|P13667|PDIA4_HUMAN
775	sp|O00151|PDLI1_HUMAN	QELNEPPK	QELNEPPK	477.748	2	0.490878	15.4229	2.08079	0.043703	0.113571	-4.08934	sp|O00151|PDLI1_HUMAN
776	sp|Q9Y6Z7|COL10_HUMAN	GELGDMGDQGNIGK	GELGDMGDQGNIGK	695.817	2	-0.274284	16.9174	-2.07892	0.0438829	0.113892	-4.09274	sp|Q9Y6Z7|COL10_HUMAN
777	sp|P49908|SEPP1_HUMAN	DMPASEDLQDLQK	DMPASEDLQDLQK	745.346	2	0.240175	19.1246	2.07378	0.0443822	0.11504	-4.10209	sp|P49908|SEPP1_HUMAN
778	sp|Q13423|NNTM_HUMAN	TTVLAMDQVPR	TTVLAMDQVPR	615.829	2	-0.367424	18.3985	-2.0701	0.0447426	0.115825	-4.10876	sp|Q13423|NNTM_HUMAN
779	sp|Q86UP2|KTN1_HUMAN	DIQNMNFLLK	DIQNMNFLLK	412.553	3	-0.208467	25.7093	-2.06615	0.0451327	0.116685	-4.11593	sp|Q86UP2|KTN1_HUMAN
780	sp|P50552|VASP_HUMAN	QEEASGGPTAPK	QEEASGGPTAPK	586.283	2	0.905931	14.3644	2.0646	0.0452862	0.116931	-4.11873	sp|P50552|VASP_HUMAN
781	sp|Q08495|DEMA_HUMAN	HLSAEDFSR	HLSAEDFSR	531.254	2	0.563919	17.5526	2.05453	0.046297	0.119388	-4.13693	sp|Q08495|DEMA_HUMAN
782	sp|Q9HCU0|CD248_HUMAN	GSLTGVQTCR	GSLTGVQTC[+57]R	539.769	2	-0.303544	17.1438	-2.0536	0.0463908	0.119477	-4.1386	sp|Q9HCU0|CD248_HUMAN
783	sp|P61604|CH10_HUMAN	VLQATVVAVGSGSK	VLQATVVAVGSGSK	658.383	2	0.29301	18.5833	2.05268	0.0464841	0.119564	-4.14026	sp|P61604|CH10_HUMAN
784	sp|P11362|FGFR1_HUMAN	TVALGSNVEFMCK	TVALGSNVEFMC[+57]K	485.904	3	-0.217261	27.5604	-2.04888	0.0468713	0.120407	-4.14709	sp|P11362|FGFR1_HUMAN
785	sp|P60174|TPIS_HUMAN	TATPQQAQEVHEK	TATPQQAQEVHEK	489.579	3	0.88314	15.6943	2.04179	0.0476026	0.122115	-4.15984	sp|P60174|TPIS_HUMAN
786	sp|P19320|VCAM1_HUMAN	QSTQTLYVNVAPR	QSTQTLYVNVAPR	738.894	2	0.26272	16.3934	2.04126	0.0476575	0.122115	-4.16078	sp|P19320|VCAM1_HUMAN
787	sp|O14818|PSA7_HUMAN	DIVVLGVEK	DIVVLGVEK	486.292	2	-0.201247	25.3886	-2.03772	0.0480269	0.122751	-4.16714	sp|O14818|PSA7_HUMAN
788	sp|P22352|GPX3_HUMAN	LFWEPMK	LFWEPMK	475.744	2	0.370479	17.6682	2.03771	0.0480276	0.122751	-4.16715	sp|P22352|GPX3_HUMAN
789	sp|P27338|AOFB_HUMAN	IISTTNGGQER	IISTTNGGQER	588.304	2	0.352231	21.5284	2.03652	0.0481524	0.122914	-4.16928	sp|P27338|AOFB_HUMAN
790	sp|Q14314|FGL2_HUMAN	LDGSTNFTR	LDGSTNFTR	505.749	2	0.260653	22.6624	2.03098	0.0487356	0.124245	-4.17918	sp|Q14314|FGL2_HUMAN
791	sp|P07237|PDIA1_HUMAN	YKPESEELTAER	YKPESEELTAER	484.572	3	0.254052	18.8068	2.03022	0.0488159	0.124292	-4.18053	sp|P07237|PDIA1_HUMAN
792	sp|P00747|PLMN_HUMAN	HSIFTPETNPR	HSIFTPETNPR	433.554	3	0.376047	18.4583	2.02872	0.0489759	0.124542	-4.18323	sp|P00747|PLMN_HUMAN
793	sp|P23229|ITA6_HUMAN	DSMFGIAVK	DSMFGIAVK	484.25	2	0.592052	14.9535	2.02622	0.0492422	0.125062	-4.18768	sp|P23229|ITA6_HUMAN
794	sp|P09871|C1S_HUMAN	DVVQITCLDGFEVVEGR	DVVQITC[+57]LDGFEVVEGR	968.478	2	0.240037	23.7813	2.02287	0.0496009	0.125814	-4.19364	sp|P09871|C1S_HUMAN
795	sp|P04406|G3P_HUMAN	LVINGNPITIFQER	LVINGNPITIFQER	538.639	3	-0.210186	28.0242	-2.02005	0.0499054	0.126427	-4.19867	sp|P04406|G3P_HUMAN
796	sp|P01137|TGFB1_HUMAN	GGEIEGFR	GGEIEGFR	432.714	2	0.613204	16.6653	2.01457	0.0505007	0.127774	-4.2084	sp|P01137|TGFB1_HUMAN
797	sp|P48740|MASP1_HUMAN	DMICAGEK	DMIC[+57]AGEK	462.202	2	-0.295062	21.2181	-2.01313	0.0506588	0.128014	-4.21096	sp|P48740|MASP1_HUMAN
798	sp|Q9BWP8|COL11_HUMAN	YADAQLSCQGR	YADAQLSC[+57]QGR	634.788	2	-0.2871	21.3605	-2.00695	0.0513396	0.129571	-4.22191	sp|Q9BWP8|COL11_HUMAN
799	sp|P21333|FLNA_HUMAN	VGTECGNQK	VGTEC[+57]GNQK	496.727	2	0.74265	15.1226	2.00576	0.051471	0.12974	-4.224	sp|P21333|FLNA_HUMAN
800	sp|Q9BWP8|COL11_HUMAN	VFIGINDLEK	VFIGINDLEK	574.322	2	-0.249343	19.9462	-2.00349	0.0517232	0.130213	-4.22801	sp|Q9BWP8|COL11_HUMAN
801	sp|P01019|ANGT_HUMAN	DPTFIPAPIQAK	DPTFIPAPIQAK	649.361	2	0.304387	19.8443	1.99789	0.0523519	0.131477	-4.2379	sp|P01019|ANGT_HUMAN
802	sp|A0A0C4DH68|KV224_HUMAN	FSGSGAGTDFTLK	FSGSGAGTDFTLK	644.314	2	0.562865	17.7939	1.99785	0.0523559	0.131477	-4.23796	sp|A0A0C4DH68|KV224_HUMAN
803	sp|A0M8Q6|IGLC7_HUMAN	VGVETTKPSK	VGVETTKPSK	523.298	2	0.476111	15.2471	1.99692	0.0524612	0.131578	-4.23961	sp|A0M8Q6|IGLC7_HUMAN
804	sp|P02787|TRFE_HUMAN	HQTVPQNTGGK	HQTVPQNTGGK	583.799	2	0.380534	12.664	1.99581	0.0525865	0.131728	-4.24156	sp|P02787|TRFE_HUMAN
805	sp|P01009|A1AT_HUMAN	LSSWVLLMK	LSSWVLLMK	538.812	2	0.301975	18.8265	1.99356	0.0528413	0.132202	-4.24552	sp|P01009|A1AT_HUMAN
806	sp|O75558|STX11_HUMAN	AALNEIESR	AALNEIESR	501.764	2	0.737039	15.7548	1.9927	0.0529393	0.132283	-4.24703	sp|O75558|STX11_HUMAN
807	sp|P08603|CFAH_HUMAN	CVEISCK	C[+57]VEISC[+57]K	448.204	2	0.242201	18.0823	1.98858	0.0534098	0.133293	-4.25427	sp|P08603|CFAH_HUMAN
808	sp|P59666|DEF3_HUMAN / sp|P59665|DEF1_HUMAN	IPACIAGER	IPAC[+57]IAGER	493.758	2	0.503538	16.7534	1.97951	0.0544583	0.1356	-4.27016	sp|P59666|DEF3_HUMAN / sp|P59665|DEF1_HUMAN
809	sp|P04003|C4BPA_HUMAN	SHSTQTLTCNSDGEWVYNTFCIYK	SHSTQTLTC[+57]NSDGEWVYNTFC[+57]IYK	971.094	3	-0.23157	24.6142	-1.97846	0.0545813	0.1356	-4.272	sp|P04003|C4BPA_HUMAN
810	sp|P19320|VCAM1_HUMAN	DAGVYECESK	DAGVYEC[+57]ESK	579.243	2	0.268444	16.7101	1.97837	0.0545916	0.1356	-4.27216	sp|P19320|VCAM1_HUMAN
811	sp|P28070|PSB4_HUMAN	FQIATVTEK	FQIATVTEK	518.787	2	0.386796	17.6863	1.97827	0.0546036	0.1356	-4.27234	sp|P28070|PSB4_HUMAN
812	sp|P00747|PLMN_HUMAN	FVTWIEGVMR	FVTWIEGVMR	619.324	2	0.438506	18.982	1.96957	0.0556282	0.137974	-4.28751	sp|P00747|PLMN_HUMAN
813	sp|P17987|TCPA_HUMAN	LLEVEHPAAK	LLEVEHPAAK	553.814	2	-0.201958	24.672	-1.96166	0.0565745	0.140149	-4.30127	sp|P17987|TCPA_HUMAN
814	sp|P35442|TSP2_HUMAN	VCNSPEPQYGGK	VC[+57]NSPEPQYGGK	668.304	2	0.324355	14.8318	1.95853	0.0569535	0.140915	-4.30671	sp|P35442|TSP2_HUMAN
815	sp|Q86WG3|ATCAY_HUMAN / sp|Q12982|BNIP2_HUMAN	SLIIVHPSWFIR	SLIIVHPSWFIR	734.427	2	0.351848	19.5654	1.95735	0.0570967	0.141095	-4.30876	sp|Q86WG3|ATCAY_HUMAN / sp|Q12982|BNIP2_HUMAN
816	sp|P05155|IC1_HUMAN	GVTSVSQIFHSPDLAIR	GVTSVSQIFHSPDLAIR	609.663	3	0.222141	26.0408	1.95169	0.0577878	0.142474	-4.31855	sp|P05155|IC1_HUMAN
817	sp|P60953|CDC42_HUMAN	WVPEITHHCPK	WVPEITHHC[+57]PK	468.568	3	0.270708	20.6652	1.95162	0.0577962	0.142474	-4.31867	sp|P60953|CDC42_HUMAN
818	sp|P09622|DLDH_HUMAN	ADGGTQVIDTK	ADGGTQVIDTK	552.78	2	-0.276075	18.111	-1.94492	0.0586242	0.144339	-4.33025	sp|P09622|DLDH_HUMAN
819	sp|P49720|PSB3_HUMAN	LNLYELK	LNLYELK	446.761	2	0.275574	17.5359	1.93928	0.0593279	0.145893	-4.33995	sp|P49720|PSB3_HUMAN
820	sp|P08833|IBP1_HUMAN	ALPGEQQPLHALTR	ALPGEQQPLHALTR	510.951	3	-0.447269	17.7343	-1.93424	0.0599643	0.147207	-4.34862	sp|P08833|IBP1_HUMAN
821	sp|P62258|1433E_HUMAN	QMVETELK	QMVETELK	489.252	2	0.599657	16.8017	1.93389	0.0600083	0.147207	-4.34921	sp|P62258|1433E_HUMAN
822	sp|P00751|CFAB_HUMAN	VSEADSSNADWVTK	VSEADSSNADWVTK	754.847	2	0.513592	14.6676	1.92947	0.0605714	0.148407	-4.3568	sp|P00751|CFAB_HUMAN
823	sp|A0A0A0MS15|HV349_HUMAN	GLEWVGFIR	GLEWVGFIR	538.798	2	0.461417	19.1222	1.92168	0.061574	0.150681	-4.37012	sp|A0A0A0MS15|HV349_HUMAN
824	sp|P00738|HPT_HUMAN	YVMLPVADQDQCIR	YVMLPVADQDQC[+57]IR	854.413	2	0.528017	20.1153	1.91921	0.0618944	0.151281	-4.37432	sp|P00738|HPT_HUMAN
825	sp|P00736|C1R_HUMAN	EFMSQGNK	EFMSQGNK	470.713	2	0.35555	20.4255	1.91856	0.0619791	0.151304	-4.37543	sp|P00736|C1R_HUMAN
826	sp|P04004|VTNC_HUMAN	CTEGFNVDK	C[+57]TEGFNVDK	535.235	2	0.251202	21.8922	1.91664	0.0622295	0.151731	-4.3787	sp|P04004|VTNC_HUMAN
827	sp|P07359|GP1BA_HUMAN	LTQLNLDR	LTQLNLDR	486.777	2	0.245837	21.0549	1.9157	0.0623528	0.15177	-4.3803	sp|P07359|GP1BA_HUMAN
828	sp|Q9Y4D1|DAAM1_HUMAN	AQNCNILLSR	AQNC[+57]NILLSR	594.811	2	0.215331	18.6556	1.91501	0.0624433	0.15177	-4.38148	sp|Q9Y4D1|DAAM1_HUMAN
829	sp|P35858|ALS_HUMAN	ELVLAGNR	ELVLAGNR	436.253	2	0.334013	15.863	1.9148	0.0624712	0.15177	-4.38184	sp|P35858|ALS_HUMAN
830	sp|P60900|PSA6_HUMAN	AINQGGLTSVAVR	AINQGGLTSVAVR	643.365	2	0.273614	18.8965	1.91396	0.0625813	0.151854	-4.38327	sp|P60900|PSA6_HUMAN
831	sp|P46531|NOTC1_HUMAN	CSQPGETCLNGGK	C[+57]SQPGETC[+57]LNGGK	704.303	2	0.312109	14.6363	1.91228	0.062803	0.152208	-4.38613	sp|P46531|NOTC1_HUMAN
832	sp|Q14624|ITIH4_HUMAN	MNFRPGVLSSR	MNFRPGVLSSR	421.892	3	0.259371	18.9895	1.90868	0.0632783	0.152841	-4.39224	sp|Q14624|ITIH4_HUMAN
833	sp|Q9Y490|TLN1_HUMAN	CTQDLGNSTK	C[+57]TQDLGNSTK	562.256	2	0.480574	15.9415	1.9085	0.0633021	0.152841	-4.39254	sp|Q9Y490|TLN1_HUMAN
834	sp|P98082|DAB2_HUMAN	DLFQVIYNVK	DLFQVIYNVK	413.564	3	-0.21272	25.8608	-1.90835	0.063323	0.152841	-4.39281	sp|P98082|DAB2_HUMAN
835	sp|Q14697|GANAB_HUMAN	LSFQHDPETSVLVLR	LSFQHDPETSVLVLR	580.981	3	0.230344	19.1659	1.90765	0.0634158	0.152841	-4.39399	sp|Q14697|GANAB_HUMAN
836	sp|P30530|UFO_HUMAN	APLQGTLLGYR	APLQGTLLGYR	594.84	2	0.290311	16.6841	1.90744	0.0634432	0.152841	-4.39434	sp|P30530|UFO_HUMAN
837	sp|P00338|LDHA_HUMAN	SADTLWGIQK	SADTLWGIQK	559.796	2	-0.202751	22.2669	-1.90584	0.0636563	0.153171	-4.39706	sp|P00338|LDHA_HUMAN
838	sp|P01031|CO5_HUMAN	EGMLSIMSYR	EGMLSIMSYR	593.783	2	0.28152	17.428	1.90298	0.0640389	0.153807	-4.40191	sp|P01031|CO5_HUMAN
839	sp|P20618|PSB1_HUMAN	TVIGCSGFHGDCLTLTK	TVIGC[+57]SGFHGDC[+57]LTLTK	622.634	3	0.329142	24.7124	1.90272	0.0640735	0.153807	-4.40234	sp|P20618|PSB1_HUMAN
840	sp|P04114|APOB_HUMAN	LNGESNLR	LNGESNLR	451.738	2	-0.467012	20.3511	-1.90189	0.0641852	0.153892	-4.40375	sp|P04114|APOB_HUMAN
841	sp|P05155|IC1_HUMAN	LVLLNAIYLSAK	LVLLNAIYLSAK	659.411	2	0.38067	24.221	1.90116	0.0642838	0.153945	-4.40499	sp|P05155|IC1_HUMAN
842	sp|P08603|CFAH_HUMAN	NTEILTGSWSDQTYPEGTQAIYK	NTEILTGSWSDQTYPEGTQAIYK	868.082	3	0.31653	15.9248	1.89775	0.0647432	0.154861	-4.41075	sp|P08603|CFAH_HUMAN
843	sp|P23284|PPIB_HUMAN	DTNGSQFFITTVK	DTNGSQFFITTVK	729.367	2	0.986868	19.4012	1.89547	0.0650527	0.155314	-4.4146	sp|P23284|PPIB_HUMAN
844	sp|O00429|DNM1L_HUMAN	LHDAIVEVVTCLLR	LHDAIVEVVTC[+57]LLR	546.64	3	0.259933	18.4785	1.89468	0.0651599	0.155314	-4.41594	sp|O00429|DNM1L_HUMAN
845	sp|P60174|TPIS_HUMAN	VTNGAFTGEISPGMIK	VTNGAFTGEISPGMIK	811.416	2	0.474745	16.6586	1.89465	0.0651641	0.155314	-4.41599	sp|P60174|TPIS_HUMAN
846	sp|P49908|SEPP1_HUMAN	LPTDSELAPR	LPTDSELAPR	549.793	2	0.202038	21.9634	1.89134	0.065616	0.156206	-4.42157	sp|P49908|SEPP1_HUMAN
847	sp|P10909|CLUS_HUMAN	TLLSNLEEAK	TLLSNLEEAK	559.309	2	0.173537	22.2825	1.89037	0.065748	0.156336	-4.42319	sp|P10909|CLUS_HUMAN
848	sp|Q14766|LTBP1_HUMAN	CEYCDSGYR	C[+57]EYC[+57]DSGYR	605.219	2	0.478961	18.1139	1.88675	0.0662462	0.157335	-4.42929	sp|Q14766|LTBP1_HUMAN
849	sp|P0DOX2|IGA2_HUMAN	GTTVTVSSASPTSPK	GTTVTVSSASPTSPK	710.37	2	1.01668	18.7198	1.88331	0.0667226	0.158279	-4.43507	sp|P0DOX2|IGA2_HUMAN
850	sp|P23470|PTPRG_HUMAN	DLLPASLGSYYR	DLLPASLGSYYR	677.854	2	0.233484	19.1121	1.8808	0.0670722	0.158922	-4.43928	sp|P23470|PTPRG_HUMAN
851	sp|P08603|CFAH_HUMAN	CLPVTAPENGK	C[+57]LPVTAPENGK	593.3	2	0.384826	16.008	1.87487	0.0679027	0.1607	-4.4492	sp|P08603|CFAH_HUMAN
852	sp|P35579|MYH9_HUMAN	QLAAENR	QLAAENR	401.214	2	-0.911505	17.7847	-1.87237	0.0682571	0.16135	-4.4534	sp|P35579|MYH9_HUMAN
853	sp|P01011|AACT_HUMAN	ADLSGITGAR	ADLSGITGAR	480.759	2	0.270151	21.233	1.86984	0.068615	0.161955	-4.45761	sp|P01011|AACT_HUMAN
854	sp|Q9Y6Z7|COL10_HUMAN	VFIGVNDLER	VFIGVNDLER	581.317	2	-0.235833	19.6343	-1.86887	0.0687539	0.161955	-4.45924	sp|Q9Y6Z7|COL10_HUMAN
855	sp|Q16610|ECM1_HUMAN	ELLALIQLER	ELLALIQLER	599.364	2	0.38143	17.2427	1.86886	0.0687545	0.161955	-4.45925	sp|Q16610|ECM1_HUMAN
856	sp|P08603|CFAH_HUMAN	SITCIHGVWTQLPQCVAIDK	SITC[+57]IHGVWTQLPQC[+57]VAIDK	776.061	3	0.297946	18.3011	1.86271	0.0696355	0.163476	-4.46949	sp|P08603|CFAH_HUMAN
857	sp|P55285|CADH6_HUMAN	TPESSPPGTPIGR	TPESSPPGTPIGR	432.558	3	0.381777	19.7013	1.86262	0.0696481	0.163476	-4.46964	sp|P55285|CADH6_HUMAN
858	sp|P25787|PSA2_HUMAN	LVQIEYALAAVAGGAPSVGIK	LVQIEYALAAVAGGAPSVGIK	676.389	3	0.343783	18.0391	1.86152	0.0698065	0.163476	-4.47147	sp|P25787|PSA2_HUMAN
859	sp|Q04721|NOTC2_HUMAN	CQSSCGQVK	C[+57]QSSC[+57]GQVK	527.226	2	-0.225554	16.8677	-1.86126	0.0698442	0.163476	-4.4719	sp|Q04721|NOTC2_HUMAN
860	sp|P13591|NCAM1_HUMAN	LTPNQQR	LTPNQQR	428.735	2	-0.700447	15.5823	-1.86056	0.0699461	0.163476	-4.47307	sp|P13591|NCAM1_HUMAN
861	sp|P08709|FA7_HUMAN	LMTQDCLQQSR	LMTQDC[+57]LQQSR	690.324	2	0.331882	20.249	1.86044	0.0699639	0.163476	-4.47328	sp|P08709|FA7_HUMAN
862	sp|O43617|TPPC3_HUMAN	LIEDFLAR	LIEDFLAR	488.777	2	0.262965	20.653	1.8604	0.0699685	0.163476	-4.47333	sp|O43617|TPPC3_HUMAN
863	sp|P80108|PHLD_HUMAN	FGSSLITVR	FGSSLITVR	490.282	2	0.249888	19.7603	1.85534	0.0707034	0.164992	-4.48173	sp|P80108|PHLD_HUMAN
864	sp|P30101|PDIA3_HUMAN	GFPTIYFSPANK	GFPTIYFSPANK	671.346	2	-0.238322	25.862	-1.85481	0.0707812	0.164992	-4.48261	sp|P30101|PDIA3_HUMAN
865	sp|P07359|GP1BA_HUMAN	GLGELQELYLK	GLGELQELYLK	631.853	2	0.233026	22.2715	1.847	0.0719293	0.167475	-4.49553	sp|P07359|GP1BA_HUMAN
866	sp|P07359|GP1BA_HUMAN	LTSLPLGALR	LTSLPLGALR	520.827	2	0.257433	24.0692	1.84449	0.0723012	0.168146	-4.49967	sp|P07359|GP1BA_HUMAN
867	sp|Q07507|DERM_HUMAN	AGMEWYQTCSNNGLVAGFQSR	AGMEWYQTC[+57]SNNGLVAGFQSR	792.688	3	-0.221997	19.1653	-1.84173	0.0727127	0.168733	-4.50423	sp|Q07507|DERM_HUMAN
868	sp|P02748|CO9_HUMAN	RPWNVASLIYETK	RPWNVASLIYETK	788.928	2	0.350006	22.7036	1.84168	0.0727209	0.168733	-4.50432	sp|P02748|CO9_HUMAN
869	sp|P07996|TSP1_HUMAN	GFLLLASLR	GFLLLASLR	495.311	2	0.563288	22.6849	1.8335	0.0739514	0.17139	-4.51777	sp|P07996|TSP1_HUMAN
870	sp|P01011|AACT_HUMAN	ITLLSALVETR	ITLLSALVETR	608.369	2	0.35878	20.8201	1.82847	0.0747175	0.172688	-4.52602	sp|P01011|AACT_HUMAN
871	sp|Q8NBJ4|GOLM1_HUMAN	DTINLLDQR	DTINLLDQR	544.291	2	-0.300355	18.5255	-1.82821	0.0747561	0.172688	-4.52643	sp|Q8NBJ4|GOLM1_HUMAN
872	sp|Q8NI99|ANGL6_HUMAN	LAAADGAVAGEVR	LAAADGAVAGEVR	600.323	2	-0.301345	19.9155	-1.82813	0.0747686	0.172688	-4.52656	sp|Q8NI99|ANGL6_HUMAN
873	sp|P00450|CERU_HUMAN	QYTDSTFR	QYTDSTFR	509.235	2	0.304334	20.7989	1.82662	0.0750009	0.173026	-4.52905	sp|P00450|CERU_HUMAN
874	sp|P01619|KV320_HUMAN	ASQSVSSSYLAWYQQKPGQAPR	ASQSVSSSYLAWYQQKPGQAPR	813.74	3	0.567082	18.9074	1.82393	0.0754134	0.173779	-4.53344	sp|P01619|KV320_HUMAN
875	sp|Q5JSH3|WDR44_HUMAN	LLASAGQDNVVR	LLASAGQDNVVR	414.898	3	0.75457	15.8018	1.82209	0.0756974	0.174234	-4.53644	sp|Q5JSH3|WDR44_HUMAN
876	sp|P49908|SEPP1_HUMAN	VSLATVDK	VSLATVDK	416.742	2	0.24292	18.4311	1.81775	0.0763705	0.175582	-4.54352	sp|P49908|SEPP1_HUMAN
877	sp|P02671|FIBA_HUMAN	DSHSLTTNIMEILR	DSHSLTTNIMEILR	815.417	2	0.332519	25.3023	1.81699	0.0764886	0.175653	-4.54476	sp|P02671|FIBA_HUMAN
878	sp|Q9ULV4|COR1C_HUMAN	HVFGQAVK	HVFGQAVK	443.251	2	0.718445	18.268	1.8093	0.0778779	0.17864	-4.54765	sp|Q9ULV4|COR1C_HUMAN
879	sp|P25786|PSA1_HUMAN	FVFDRPLPVSR	FVFDRPLPVSR	444.919	3	0.264581	19.9844	1.80229	0.078811	0.180575	-4.56863	sp|P25786|PSA1_HUMAN
880	sp|P00742|FA10_HUMAN	QEDACQGDSGGPHVTR	QEDAC[+57]QGDSGGPHVTR	571.913	3	-0.456977	23.7656	-1.79955	0.0792494	0.181373	-4.57305	sp|P00742|FA10_HUMAN
881	sp|P05387|RLA2_HUMAN	NIEDVIAQGIGK	NIEDVIAQGIGK	628.846	2	0.266782	16.313	1.79165	0.0805285	0.184091	-4.58581	sp|P05387|RLA2_HUMAN
882	sp|P11226|MBL2_HUMAN	WLTFSLGK	WLTFSLGK	476.269	2	1.0715	17.3324	1.79005	0.0807886	0.184476	-4.58837	sp|P11226|MBL2_HUMAN
883	sp|O14791|APOL1_HUMAN	VNEPSILEMSR	VNEPSILEMSR	637.824	2	-0.199329	22.9135	-1.78888	0.0809801	0.184704	-4.59026	sp|O14791|APOL1_HUMAN
884	sp|P00742|FA10_HUMAN	DGDQCETSPCQNQGK	DGDQC[+57]ETSPC[+57]QNQGK	862.336	2	-0.238877	18.0595	-1.7864	0.0813862	0.185421	-4.59424	sp|P00742|FA10_HUMAN
885	sp|P55285|CADH6_HUMAN	FLYLGPFK	FLYLGPFK	492.781	2	0.224649	17.2808	1.78362	0.081844	0.186253	-4.5987	sp|P55285|CADH6_HUMAN
886	sp|Q9UBX5|FBLN5_HUMAN	DMDVVSGR	DMDVVSGR	439.705	2	0.386126	18.7413	1.77411	0.0834279	0.189643	-4.61393	sp|Q9UBX5|FBLN5_HUMAN
887	sp|P29401|TKT_HUMAN	HQPTAIIAK	HQPTAIIAK	489.79	2	0.421461	15.7543	1.77159	0.0838516	0.190391	-4.61795	sp|P29401|TKT_HUMAN
888	sp|P09871|C1S_HUMAN	YHGDPMPCPK	YHGDPMPC[+57]PK	401.176	3	0.204323	24.3228	1.7659	0.0848146	0.192361	-4.62701	sp|P09871|C1S_HUMAN
889	sp|P08519|APOA_HUMAN	FVTWIEGMMR	FVTWIEGMMR	635.31	2	-0.807399	19.0252	-1.7646	0.0850357	0.192646	-4.62907	sp|P08519|APOA_HUMAN
890	sp|B9A064|IGLL5_HUMAN / sp|P0DOX8|IGL1_HUMAN	VTVLGQPK	VTVLGQPK	421.261	2	-0.412618	19.7681	-1.7633	0.0852576	0.192931	-4.63113	sp|B9A064|IGLL5_HUMAN / sp|P0DOX8|IGL1_HUMAN
891	sp|P00738|HPT_HUMAN	VGYVSGWGR	VGYVSGWGR	490.751	2	0.458722	20.9257	1.76025	0.0857792	0.193894	-4.63597	sp|P00738|HPT_HUMAN
892	sp|P30044|PRDX5_HUMAN	FSMVVQDGIVK	FSMVVQDGIVK	611.829	2	0.450636	15.6948	1.75571	0.0865631	0.195446	-4.64317	sp|P30044|PRDX5_HUMAN
893	sp|P05155|IC1_HUMAN	FQPTLLTLPR	FQPTLLTLPR	593.353	2	0.228449	26.6716	1.75342	0.0869594	0.196121	-4.64679	sp|P05155|IC1_HUMAN
894	sp|P04196|HRG_HUMAN	DGYLFQLLR	DGYLFQLLR	562.809	2	0.268382	21.1357	1.74961	0.0876228	0.197201	-4.6528	sp|P04196|HRG_HUMAN
895	sp|P11021|BIP_HUMAN	SDIDEIVLVGGSTR	SDIDEIVLVGGSTR	730.883	2	0.274047	18.887	1.74955	0.087634	0.197201	-4.6529	sp|P11021|BIP_HUMAN
896	sp|Q8NFI4|F10A5_HUMAN / sp|P50502|F10A1_HUMAN	QDPSVLHTEEMR	QDPSVLHTEEMR	721.341	2	-0.229221	20.6667	-1.7465	0.0881682	0.198163	-4.6577	sp|Q8NFI4|F10A5_HUMAN / sp|P50502|F10A1_HUMAN
897	sp|P49721|PSB2_HUMAN	NGYELSPTAAANFTR	NGYELSPTAAANFTR	806.392	2	0.236835	18.2577	1.74583	0.0882865	0.198163	-4.65876	sp|P49721|PSB2_HUMAN
898	sp|P04114|APOB_HUMAN	GAYQNNEIK	GAYQNNEIK	518.757	2	-0.469138	19.0453	-1.74543	0.0883568	0.198163	-4.65939	sp|P04114|APOB_HUMAN
899	sp|P02679|FIBG_HUMAN	LTIGEGQQHHLGGAK	LTIGEGQQHHLGGAK	773.41	2	0.235199	24.6761	1.73786	0.0896973	0.200946	-4.67128	sp|P02679|FIBG_HUMAN
900	sp|P06312|KV401_HUMAN	LLIYWASTR	LLIYWASTR	561.819	2	0.500473	21.588	1.73636	0.0899648	0.201321	-4.67364	sp|P06312|KV401_HUMAN
901	sp|O00391|QSOX1_HUMAN	VPVLMESR	VPVLMESR	465.757	2	0.213868	15.6678	1.7295	0.0911973	0.203853	-4.68437	sp|O00391|QSOX1_HUMAN
902	sp|Q15582|BGH3_HUMAN	YGTLFTMDR	YGTLFTMDR	552.263	2	0.24935	16.2616	1.72633	0.0917716	0.204909	-4.68931	sp|Q15582|BGH3_HUMAN
903	sp|P02748|CO9_HUMAN	AIEDYINEFSVR	AIEDYINEFSVR	728.359	2	0.318487	24.8814	1.7256	0.0919045	0.204979	-4.69045	sp|P02748|CO9_HUMAN
904	sp|Q92520|FAM3C_HUMAN	MASGAANVVGPK	MASGAANVVGPK	551.29	2	-0.209013	20.7508	-1.71183	0.094438	0.210396	-4.71185	sp|Q92520|FAM3C_HUMAN
905	sp|P55084|ECHB_HUMAN	VGLPPLEK	VGLPPLEK	426.763	2	-0.308746	17.2106	-1.70996	0.0947865	0.210939	-4.71474	sp|P55084|ECHB_HUMAN
906	sp|Q13418|ILK_HUMAN	MGQNLNR	MGQNLNR	416.708	2	0.949507	18.0791	1.70651	0.0954331	0.212144	-4.72008	sp|Q13418|ILK_HUMAN
907	sp|P00450|CERU_HUMAN	SGAGTEDSACIPWAYYSTVDQVK	SGAGTEDSAC[+57]IPWAYYSTVDQVK	835.713	3	0.191909	21.6392	1.70193	0.0962958	0.213643	-4.72715	sp|P00450|CERU_HUMAN
908	sp|P35555|FBN1_HUMAN	ASCCCSLGK	ASC[+57]C[+57]C[+57]SLGK	521.709	2	1.10946	17.6145	1.7018	0.0963199	0.213643	-4.72734	sp|P35555|FBN1_HUMAN
909	sp|O43866|CD5L_HUMAN	LADGPGHCK	LADGPGHC[+57]K	477.727	2	0.506571	14.5501	1.70049	0.0965689	0.21396	-4.72937	sp|O43866|CD5L_HUMAN
910	sp|P38646|GRP75_HUMAN	QAVTNPNNTFYATK	QAVTNPNNTFYATK	784.889	2	-0.17131	20.6325	-1.6997	0.0967187	0.214056	-4.73058	sp|P38646|GRP75_HUMAN
911	sp|P48740|MASP1_HUMAN	SLPTCLPVCGLPK	SLPTC[+57]LPVC[+57]GLPK	721.381	2	-0.228174	24.0374	-1.69828	0.096987	0.214415	-4.73276	sp|P48740|MASP1_HUMAN
912	sp|P00740|FA9_HUMAN	VSVSQTSK	VSVSQTSK	418.23	2	0.410752	15.8676	1.69433	0.0977413	0.215845	-4.73883	sp|P00740|FA9_HUMAN
913	sp|P02751|FINC_HUMAN	NSITLTNLTPGTEYVVSIVALNGR	NSITLTNLTPGTEYVVSIVALNGR	844.794	3	0.595785	17.9318	1.69297	0.0980022	0.216185	-4.74092	sp|P02751|FINC_HUMAN
914	sp|P02652|APOA2_HUMAN	SPELQAEAK	SPELQAEAK	486.753	2	0.187143	22.8436	1.69139	0.0983053	0.216467	-4.74334	sp|P02652|APOA2_HUMAN
915	sp|P69905|HBA_HUMAN	TYFPHFDLSHGSAQVK	TYFPHFDLSHGSAQVK	611.969	3	0.31673	19.0561	1.69119	0.098345	0.216467	-4.74365	sp|P69905|HBA_HUMAN
916	sp|Q16610|ECM1_HUMAN	FSCFQEEAPQPHYQLR	FSC[+57]FQEEAPQPHYQLR	679.648	3	0.262914	17.4645	1.69035	0.098507	0.216586	-4.74494	sp|Q16610|ECM1_HUMAN
917	sp|O15427|MOT4_HUMAN	LHKPPADSGVDLR	LHKPPADSGVDLR	468.925	3	0.294421	17.3158	1.68464	0.099612	0.218777	-4.75367	sp|O15427|MOT4_HUMAN
918	sp|Q07954|LRP1_HUMAN	SIHLSDER	SIHLSDER	478.743	2	-0.249921	17.943	-1.68037	0.100444	0.220364	-4.76017	sp|Q07954|LRP1_HUMAN
919	sp|P01137|TGFB1_HUMAN	VEQLSNMIVR	VEQLSNMIVR	594.824	2	0.44215	18.0822	1.67707	0.101093	0.221547	-4.76521	sp|P01137|TGFB1_HUMAN
920	sp|P13727|PRG2_HUMAN	FQWVDGSR	FQWVDGSR	497.741	2	0.329093	19.9598	1.67635	0.101234	0.221614	-4.76629	sp|P13727|PRG2_HUMAN
921	sp|P07358|CO8B_HUMAN	SGFSFGFK	SGFSFGFK	438.716	2	0.214988	14.9457	1.6738	0.101738	0.222114	-4.77018	sp|P07358|CO8B_HUMAN
922	sp|P13501|CCL5_HUMAN	EYFYTSGK	EYFYTSGK	497.729	2	0.39856	16.8576	1.67378	0.101743	0.222114	-4.77021	sp|P13501|CCL5_HUMAN
923	sp|Q9UBX5|FBLN5_HUMAN	YPGAYYIFQIK	YPGAYYIFQIK	681.858	2	0.168953	20.2887	1.67343	0.101811	0.222114	-4.77073	sp|Q9UBX5|FBLN5_HUMAN
924	sp|P02675|FIBB_HUMAN	NYCGLPGEYWLGNDK	NYC[+57]GLPGEYWLGNDK	893.399	2	0.173431	26.4428	1.67297	0.101903	0.222114	-4.77144	sp|P02675|FIBB_HUMAN
925	sp|P04114|APOB_HUMAN	IEGNLIFDPNNYLPK	IEGNLIFDPNNYLPK	582.974	3	-0.331232	16.0818	-1.66714	0.103063	0.224201	-4.78027	sp|P04114|APOB_HUMAN
926	sp|P08519|APOA_HUMAN	TECYITGWGETQGTFGTGLLK	TEC[+57]YITGWGETQGTFGTGLLK	773.704	3	-0.572908	15.0115	-1.66686	0.103118	0.224201	-4.78069	sp|P08519|APOA_HUMAN
927	sp|Q6P1M0|S27A4_HUMAN	ILSFVYPIR	ILSFVYPIR	554.332	2	-0.178142	22.2441	-1.66648	0.103195	0.224201	-4.78127	sp|Q6P1M0|S27A4_HUMAN
928	sp|P01023|A2MG_HUMAN	LLIYAVLPTGDVIGDSAK	LLIYAVLPTGDVIGDSAK	923.022	2	0.333931	18.5642	1.65876	0.104751	0.227336	-4.79293	sp|P01023|A2MG_HUMAN
929	sp|P23470|PTPRG_HUMAN	ETFLDPFVLR	ETFLDPFVLR	618.835	2	0.203249	17.8451	1.65667	0.105176	0.228012	-4.79608	sp|P23470|PTPRG_HUMAN
930	sp|Q08380|LG3BP_HUMAN	LASAYGAR	LASAYGAR	404.719	2	-0.384321	23.8572	-1.65568	0.105376	0.228202	-4.79756	sp|Q08380|LG3BP_HUMAN
931	sp|Q8NBJ4|GOLM1_HUMAN	QQLQALSEPQPR	QQLQALSEPQPR	697.873	2	-0.247824	17.8022	-1.64843	0.106862	0.231171	-4.80845	sp|Q8NBJ4|GOLM1_HUMAN
932	sp|P04217|A1BG_HUMAN	CLAPLEGAR	C[+57]LAPLEGAR	493.758	2	-0.205777	20.7183	-1.64612	0.107339	0.231954	-4.81191	sp|P04217|A1BG_HUMAN
933	sp|P06312|KV401_HUMAN	SSQSVLYSSNNK	SSQSVLYSSNNK	657.32	2	0.566979	18.9777	1.6414	0.108318	0.233819	-4.81896	sp|P06312|KV401_HUMAN
934	sp|P05155|IC1_HUMAN	VTTSQDMLSIMEK	VTTSQDMLSIMEK	741.863	2	0.182658	20.0611	1.63997	0.108617	0.234213	-4.8211	sp|P05155|IC1_HUMAN
935	sp|P01031|CO5_HUMAN	DSSVPNTGTAR	DSSVPNTGTAR	552.768	2	0.19543	18.3191	1.6342	0.109829	0.236416	-4.8297	sp|P01031|CO5_HUMAN
936	sp|P35606|COPB2_HUMAN	TFEVCDLPVR	TFEVC[+57]DLPVR	618.308	2	0.327064	15.2535	1.63398	0.109873	0.236416	-4.83002	sp|P35606|COPB2_HUMAN
937	sp|P04114|APOB_HUMAN	DLGQCDR	DLGQC[+57]DR	432.187	2	-0.382006	19.167	-1.63268	0.110147	0.236752	-4.83195	sp|P04114|APOB_HUMAN
938	sp|P00558|PGK1_HUMAN	NNQITNNQR	NNQITNNQR	551.273	2	0.42057	12.3115	1.63145	0.110408	0.236896	-4.83378	sp|P00558|PGK1_HUMAN
939	sp|P27169|PON1_HUMAN	EVQPVELPNCNLVK	EVQPVELPNC[+57]NLVK	819.93	2	0.200748	24.3245	1.63126	0.110449	0.236896	-4.83407	sp|P27169|PON1_HUMAN
940	sp|Q8IUX7|AEBP1_HUMAN	IEDNQIR	IEDNQIR	444.233	2	-0.197873	15.8024	-1.63025	0.110664	0.237103	-4.83557	sp|Q8IUX7|AEBP1_HUMAN
941	sp|O43707|ACTN4_HUMAN	EAILAIHK	EAILAIHK	447.774	2	0.168629	19.3409	1.62897	0.110935	0.237432	-4.83747	sp|O43707|ACTN4_HUMAN
942	sp|P80108|PHLD_HUMAN	HVSSPLASYFLSFPYAR	HVSSPLASYFLSFPYAR	648	3	0.215396	18.0244	1.6259	0.111588	0.238576	-4.84201	sp|P80108|PHLD_HUMAN
943	sp|Q9H3N1|TMX1_HUMAN	VDVTEQPGLSGR	VDVTEQPGLSGR	629.325	2	0.19824	23.8809	1.6232	0.112165	0.239556	-4.846	sp|Q9H3N1|TMX1_HUMAN
944	sp|P04004|VTNC_HUMAN	GQYCYELDEK	GQYC[+57]YELDEK	652.777	2	0.197955	26.5466	1.6177	0.113349	0.241828	-4.85412	sp|P04004|VTNC_HUMAN
945	sp|P05155|IC1_HUMAN	TLYSSSPR	TLYSSSPR	455.735	2	0.170443	25.5774	1.61703	0.113496	0.241884	-4.85512	sp|P05155|IC1_HUMAN
946	sp|Q14766|LTBP1_HUMAN	HPPEASVQIHQVSR	HPPEASVQIHQVSR	528.946	3	0.409942	19.1237	1.61602	0.113713	0.242067	-4.8566	sp|Q14766|LTBP1_HUMAN
947	sp|A1L4H1|SRCRL_HUMAN	LEVWHAGR	LEVWHAGR	484.259	2	-0.215636	19.167	-1.61504	0.113927	0.242067	-4.85805	sp|A1L4H1|SRCRL_HUMAN
948	sp|O14786|NRP1_HUMAN	CEWLIQAPDPYQR	C[+57]EWLIQAPDPYQR	838.398	2	0.19376	18.1752	1.61497	0.113942	0.242067	-4.85815	sp|O14786|NRP1_HUMAN
949	sp|P01011|AACT_HUMAN	EIGELYLPK	EIGELYLPK	531.298	2	0.235504	21.0543	1.61393	0.114168	0.242292	-4.85968	sp|P01011|AACT_HUMAN
950	sp|P09871|C1S_HUMAN	CVPVCGVPR	C[+57]VPVC[+57]GVPR	522.26	2	0.233959	23.7886	1.61223	0.114539	0.242823	-4.86219	sp|P09871|C1S_HUMAN
951	sp|Q12841|FSTL1_HUMAN	GAQTQTEEEMTR	GAQTQTEEEMTR	690.807	2	0.244629	13.4883	1.61	0.115026	0.243452	-4.86546	sp|Q12841|FSTL1_HUMAN
952	sp|P02747|C1QC_HUMAN	TNQVNSGGVLLR	TNQVNSGGVLLR	419.902	3	-0.519154	20.3619	-1.60976	0.115078	0.243452	-4.86581	sp|P02747|C1QC_HUMAN
953	sp|P14618|KPYM_HUMAN	LNFSHGTHEYHAETIK	LNFSHGTHEYHAETIK	628.639	3	0.19428	15.6455	1.60918	0.115205	0.243465	-4.86666	sp|P14618|KPYM_HUMAN
954	sp|P07360|CO8G_HUMAN	RPASPISTIQPK	RPASPISTIQPK	647.878	2	0.223168	17.3708	1.60737	0.115602	0.244048	-4.86931	sp|P07360|CO8G_HUMAN
955	sp|P35858|ALS_HUMAN	LWLEGNPWDCGCPLK	LWLEGNPWDC[+57]GC[+57]PLK	922.927	2	0.275005	16.3212	1.60578	0.115952	0.244532	-4.87164	sp|P35858|ALS_HUMAN
956	sp|Q9HCU0|CD248_HUMAN	TFLEAWR	TFLEAWR	461.743	2	-0.263244	19.381	-1.60089	0.117034	0.246389	-4.8788	sp|Q9HCU0|CD248_HUMAN
957	sp|P01024|CO3_HUMAN	SYTVAIAGYALAQMGR	SYTVAIAGYALAQMGR	836.43	2	0.290731	19.4652	1.60063	0.117092	0.246389	-4.87918	sp|P01024|CO3_HUMAN
958	sp|P12259|FA5_HUMAN	DGTDYIEIIPK	DGTDYIEIIPK	632.327	2	0.213956	21.1289	1.60007	0.117215	0.246389	-4.87999	sp|P12259|FA5_HUMAN
959	sp|Q04721|NOTC2_HUMAN	IGGFTCLCMPGFK	IGGFTC[+57]LC[+57]MPGFK	744.346	2	0.365322	17.1073	1.59929	0.11739	0.246389	-4.88114	sp|Q04721|NOTC2_HUMAN
960	sp|P80108|PHLD_HUMAN	ETTLGDMTGK	ETTLGDMTGK	526.75	2	0.237847	18.5445	1.59872	0.117516	0.246389	-4.88197	sp|P80108|PHLD_HUMAN
961	sp|O95967|FBLN4_HUMAN	CHQGYELHR	C[+57]HQGYELHR	400.517	3	1.6718	18.5266	1.51248	0.140462	0.282891	-4.88228	sp|O95967|FBLN4_HUMAN
962	sp|P00739|HPTR_HUMAN	SPVGVQPILNEHTFCVGMSK	SPVGVQPILNEHTFC[+57]VGMSK	734.034	3	0.349597	19.9403	1.59849	0.117567	0.246389	-4.8823	sp|P00739|HPTR_HUMAN
963	sp|P04004|VTNC_HUMAN	DWHGVPGQVDAAMAGR	DWHGVPGQVDAAMAGR	556.263	3	0.196361	28.2618	1.59758	0.11777	0.246558	-4.88363	sp|P04004|VTNC_HUMAN
964	sp|Q96C24|SYTL4_HUMAN	AGGTSDSFVK	AGGTSDSFVK	484.738	2	-0.669101	19.194	-1.59437	0.118489	0.247806	-4.88831	sp|Q96C24|SYTL4_HUMAN
965	sp|P07384|CAN1_HUMAN	RPTELLSNPQFIVDGATR	RPTELLSNPQFIVDGATR	672.029	3	-0.17482	22.9459	-1.58712	0.120122	0.250961	-4.89883	sp|P07384|CAN1_HUMAN
966	sp|P28062|PSB8_HUMAN	LLSNMMCQYR	LLSNMMC[+57]QYR	658.301	2	0.209894	17.3346	1.58166	0.121367	0.253299	-4.90675	sp|P28062|PSB8_HUMAN
967	sp|P05090|APOD_HUMAN	NILTSNNIDVK	NILTSNNIDVK	615.838	2	0.243394	19.6989	1.57701	0.122432	0.255258	-4.91345	sp|P05090|APOD_HUMAN
968	sp|P13727|PRG2_HUMAN	GNLVSIHNFNINYR	GNLVSIHNFNINYR	554.29	3	0.289769	20.0202	1.57519	0.122853	0.255746	-4.91608	sp|P13727|PRG2_HUMAN
969	sp|P02743|SAMP_HUMAN	QGYFVEAQPK	QGYFVEAQPK	583.796	2	0.316539	20.0275	1.57489	0.122921	0.255746	-4.9165	sp|P02743|SAMP_HUMAN
970	sp|P62491|RB11A_HUMAN / sp|Q15907|RB11B_HUMAN	AVPTDEAR	AVPTDEAR	429.719	2	0.758761	18.0715	1.57168	0.123665	0.257028	-4.92112	sp|P62491|RB11A_HUMAN / sp|Q15907|RB11B_HUMAN
971	sp|P02748|CO9_HUMAN	AEQCCEETASSISLHGK	AEQC[+57]C[+57]EETASSISLHGK	636.281	3	0.250792	21.1069	1.57095	0.123835	0.257117	-4.92218	sp|P02748|CO9_HUMAN
972	sp|Q13003|GRIK3_HUMAN	TDFDLDIISLK	TDFDLDIISLK	640.343	2	0.196051	23.2794	1.56751	0.124636	0.258402	-4.92711	sp|Q13003|GRIK3_HUMAN
973	sp|P69905|HBA_HUMAN	VGAHAGEYGAEALER	VGAHAGEYGAEALER	510.583	3	0.341288	18.3359	1.56719	0.12471	0.258402	-4.92757	sp|P69905|HBA_HUMAN
974	sp|Q9H159|CAD19_HUMAN	LSDVNDNKPIFK	LSDVNDNKPIFK	463.917	3	0.329326	14.9993	1.56442	0.12536	0.25948	-4.93154	sp|Q9H159|CAD19_HUMAN
975	sp|P48740|MASP1_HUMAN	DSDLLSPSDFK	DSDLLSPSDFK	612.293	2	-0.189393	19.1752	-1.56264	0.125779	0.26008	-4.93409	sp|P48740|MASP1_HUMAN
976	sp|Q14624|ITIH4_HUMAN	AEAQAQYSAAVAK	AEAQAQYSAAVAK	654.333	2	0.198571	16.3761	1.55156	0.128406	0.265071	-4.94988	sp|Q14624|ITIH4_HUMAN
977	sp|P78509|RELN_HUMAN	FVYLELPAAAK	FVYLELPAAAK	611.348	2	0.199374	18.2766	1.55136	0.128456	0.265071	-4.95017	sp|P78509|RELN_HUMAN
978	sp|P25786|PSA1_HUMAN	NQYDNDVTVWSPQGR	NQYDNDVTVWSPQGR	889.908	2	0.240741	16.8394	1.54996	0.128792	0.265493	-4.95216	sp|P25786|PSA1_HUMAN
979	sp|P08519|APOA_HUMAN	TPEYYPNAGLIMNYCR	TPEYYPNAGLIMNYC[+57]R	981.448	2	-0.662227	21.8573	-1.54557	0.129847	0.267394	-4.95838	sp|P08519|APOA_HUMAN
980	sp|Q6UXB8|PI16_HUMAN	LMVELHNLYR	LMVELHNLYR	429.901	3	0.345617	21.0024	1.54035	0.131113	0.269725	-4.96576	sp|Q6UXB8|PI16_HUMAN
981	sp|P21291|CSRP1_HUMAN	TVYFAEEVQCEGNSFHK	TVYFAEEVQC[+57]EGNSFHK	682.307	3	0.423951	17.0095	1.53959	0.131298	0.26983	-4.96684	sp|P21291|CSRP1_HUMAN
982	sp|P00736|C1R_HUMAN	VSVHPDYR	VSVHPDYR	486.749	2	0.325577	19.3269	1.53599	0.132178	0.271294	-4.97192	sp|P00736|C1R_HUMAN
983	sp|P80108|PHLD_HUMAN	DLLGIYEK	DLLGIYEK	475.763	2	0.220435	16.2816	1.53557	0.132279	0.271294	-4.9725	sp|P80108|PHLD_HUMAN
984	sp|P05090|APOD_HUMAN	VLNQELR	VLNQELR	436.253	2	0.247773	21.7938	1.5335	0.132789	0.272062	-4.97542	sp|P05090|APOD_HUMAN
985	sp|P25786|PSA1_HUMAN	QGSATVGLK	QGSATVGLK	430.745	2	0.209372	17.4597	1.53134	0.133319	0.272818	-4.97845	sp|P25786|PSA1_HUMAN
986	sp|P02743|SAMP_HUMAN	IVLGQEQDSYGGK	IVLGQEQDSYGGK	697.352	2	0.282495	18.3444	1.52998	0.133656	0.272818	-4.98036	sp|P02743|SAMP_HUMAN
987	sp|P28062|PSB8_HUMAN	FQHGVIAAVDSR	FQHGVIAAVDSR	433.898	3	0.282978	16.6433	1.52966	0.133735	0.272818	-4.98082	sp|P28062|PSB8_HUMAN
988	sp|O15117|FYB1_HUMAN	LTVGGPWGQSQEK	LTVGGPWGQSQEK	693.854	2	0.170039	23.6983	1.52954	0.133764	0.272818	-4.98098	sp|O15117|FYB1_HUMAN
989	sp|P01019|ANGT_HUMAN	FMQAVTGWK	FMQAVTGWK	534.271	2	0.259266	18.9112	1.52925	0.133835	0.272818	-4.98138	sp|P01019|ANGT_HUMAN
990	sp|P24043|LAMA2_HUMAN	CNAGGSFSEVCHSQTGQCECR	C[+57]NAGGSFSEVC[+57]HSQTGQC[+57]EC[+57]R	810.981	3	0.176317	21.3189	1.52714	0.134359	0.273608	-4.98434	sp|P24043|LAMA2_HUMAN
991	sp|P01130|LDLR_HUMAN	NVVALDTEVASNR	NVVALDTEVASNR	694.362	2	0.153309	20.057	1.52639	0.134545	0.27371	-4.98539	sp|P01130|LDLR_HUMAN
992	sp|P35527|K1C9_HUMAN	TLLDIDNTR	TLLDIDNTR	530.785	2	0.62394	17.0878	1.52172	0.135708	0.275576	-4.99192	sp|P35527|K1C9_HUMAN
993	sp|Q08380|LG3BP_HUMAN	SDLAVPSELALLK	SDLAVPSELALLK	678.393	2	-0.323681	25.0251	-1.52161	0.135737	0.275576	-4.99209	sp|Q08380|LG3BP_HUMAN
994	sp|P13798|ACPH_HUMAN	ALDVSASDDEIAR	ALDVSASDDEIAR	681.331	2	0.340474	16.1058	1.52107	0.135872	0.275576	-4.99284	sp|P13798|ACPH_HUMAN
995	sp|P30101|PDIA3_HUMAN	TVAYTEQK	TVAYTEQK	470.243	2	0.394122	16.5618	1.51936	0.136302	0.275933	-4.99523	sp|P30101|PDIA3_HUMAN
996	sp|P07225|PROS_HUMAN	IETISHEDLQR	IETISHEDLQR	447.565	3	-0.170339	25.1109	-1.51927	0.136323	0.275933	-4.99534	sp|P07225|PROS_HUMAN
997	sp|P04275|VWF_HUMAN	TYGLCGICDENGANDFMLR	TYGLC[+57]GIC[+57]DENGANDFMLR	735.984	3	0.391898	17.8096	1.51647	0.137027	0.276967	-4.99925	sp|P04275|VWF_HUMAN
998	sp|P01031|CO5_HUMAN	IDTQDIEASHYR	IDTQDIEASHYR	483.232	3	0.186562	16.3469	1.51615	0.137108	0.276967	-4.9997	sp|P01031|CO5_HUMAN
999	sp|P00747|PLMN_HUMAN	WSSTSPHRPR	WSSTSPHRPR	404.207	3	-0.208733	17.3152	-1.50888	0.138952	0.280411	-5.0098	sp|P00747|PLMN_HUMAN
1000	sp|P04264|K2C1_HUMAN	SLDLDSIIAEVK	SLDLDSIIAEVK	651.861	2	0.632903	17.0111	1.50382	0.140246	0.282739	-5.0168	sp|P04264|K2C1_HUMAN
1001	sp|Q9BUL8|PDC10_HUMAN	VNLSAAQTLR	VNLSAAQTLR	536.809	2	0.367984	19.7897	1.50138	0.140875	0.283354	-5.02018	sp|Q9BUL8|PDC10_HUMAN
1002	sp|P01023|A2MG_HUMAN	LLLQQVSLPELPGEYSMK	LLLQQVSLPELPGEYSMK	682.371	3	0.291184	19.293	1.501	0.140974	0.283354	-5.0207	sp|P01023|A2MG_HUMAN
1003	sp|P07358|CO8B_HUMAN	DTMVEDLVVLVR	DTMVEDLVVLVR	694.876	2	0.270167	17.0047	1.49932	0.141407	0.283941	-5.02302	sp|P07358|CO8B_HUMAN
1004	sp|P02748|CO9_HUMAN	ALPTTYEK	ALPTTYEK	461.748	2	0.243706	21.6434	1.49638	0.142169	0.285187	-5.02707	sp|P02748|CO9_HUMAN
1005	sp|P98160|PGBM_HUMAN	AGFFGDAMK	AGFFGDAMK	472.221	2	0.181373	18.3208	1.49384	0.142828	0.286225	-5.03055	sp|P98160|PGBM_HUMAN
1006	sp|Q6UX71|PXDC2_HUMAN	VELQMSK	VELQMSK	417.723	2	0.169906	17.9814	1.49129	0.143495	0.287276	-5.03406	sp|Q6UX71|PXDC2_HUMAN
1007	sp|P01023|A2MG_HUMAN	ALLAYAFALAGNQDK	ALLAYAFALAGNQDK	522.616	3	-0.242319	19.7196	-1.48993	0.143852	0.287703	-5.03593	sp|P01023|A2MG_HUMAN
1008	sp|P02679|FIBG_HUMAN	ANQQFLVYCEIDGSGNGWTVFQK	ANQQFLVYC[+57]EIDGSGNGWTVFQK	887.752	3	0.23967	23.3721	1.48855	0.144212	0.288139	-5.03781	sp|P02679|FIBG_HUMAN
1009	sp|P0C0L4|CO4A_HUMAN	ANSFLGEK	ANSFLGEK	433.224	2	-0.735256	26.8905	-1.48795	0.14437	0.288168	-5.03864	sp|P0C0L4|CO4A_HUMAN
1010	sp|Q06033|ITIH3_HUMAN	NHQLIVTR	NHQLIVTR	490.785	2	-0.718937	18.5989	-1.48196	0.145951	0.290772	-5.04683	sp|Q06033|ITIH3_HUMAN
1011	sp|P02647|APOA1_HUMAN	LLDNWDSVTSTFSK	LLDNWDSVTSTFSK	806.896	2	0.172753	25.2199	1.48191	0.145964	0.290772	-5.04689	sp|P02647|APOA1_HUMAN
1012	sp|P01024|CO3_HUMAN	QLANGVDR	QLANGVDR	436.733	2	0.229405	16.1737	1.4774	0.147165	0.292875	-5.05304	sp|P01024|CO3_HUMAN
1013	sp|P14314|GLU2B_HUMAN	SLEDQVEMLR	SLEDQVEMLR	610.303	2	0.184786	20.1915	1.47548	0.147678	0.29337	-5.05565	sp|P14314|GLU2B_HUMAN
1014	sp|P80108|PHLD_HUMAN	SWITPCPEEK	SWITPC[+57]PEEK	623.792	2	0.198218	18.3296	1.47538	0.147705	0.29337	-5.05579	sp|P80108|PHLD_HUMAN
1015	sp|P10451|OSTP_HUMAN	AIPVAQDLNAPSDWDSR	AIPVAQDLNAPSDWDSR	927.953	2	0.240977	18.4776	1.46807	0.14967	0.296981	-5.0657	sp|P10451|OSTP_HUMAN
1016	sp|Q12805|FBLN3_HUMAN	ADQVCINLR	ADQVC[+57]INLR	544.779	2	0.187791	19.0077	1.46575	0.150299	0.297936	-5.06884	sp|Q12805|FBLN3_HUMAN
1017	sp|P17655|CAN2_HUMAN	RPTEICADPQFIIGGATR	RPTEIC[+57]ADPQFIIGGATR	668.011	3	0.144187	16.6446	1.4633	0.150965	0.298962	-5.07214	sp|P17655|CAN2_HUMAN
1018	sp|P23219|PGH1_HUMAN	YQCDCTR	YQC[+57]DC[+57]TR	501.692	2	0.449706	15.5957	1.46177	0.151381	0.299491	-5.0742	sp|P23219|PGH1_HUMAN
1019	sp|Q08380|LG3BP_HUMAN	AAFGQGSGPIMLDEVQCTGTEASLADCK	AAFGQGSGPIMLDEVQC[+57]TGTEASLADC[+57]K	971.774	3	-0.313503	21.8659	-1.45651	0.152823	0.302048	-5.08128	sp|Q08380|LG3BP_HUMAN
1020	sp|P08519|APOA_HUMAN	GTYSTTVTGR	GTYSTTVTGR	521.762	2	-0.677356	23.1242	-1.45496	0.15325	0.302594	-5.08337	sp|P08519|APOA_HUMAN
1021	sp|A0A0A0MT89|KJ01_HUMAN	WTFGQGTK	WTFGQGTK	462.732	2	0.449573	15.4648	1.45377	0.153577	0.302942	-5.08496	sp|A0A0A0MT89|KJ01_HUMAN
1022	sp|P10124|SRGN_HUMAN	GPMFELLPGESNK	GPMFELLPGESNK	709.853	2	0.304649	19.1106	1.45223	0.154002	0.303373	-5.08702	sp|P10124|SRGN_HUMAN
1023	sp|P12259|FA5_HUMAN	DPDNIAAWYLR	DPDNIAAWYLR	667.33	2	-0.190715	20.4914	-1.45189	0.154097	0.303373	-5.08748	sp|P12259|FA5_HUMAN
1024	sp|O00139|KIF2A_HUMAN	FSLIDLAGNER	FSLIDLAGNER	412.219	3	0.357754	15.0966	1.45031	0.154535	0.30394	-5.0896	sp|O00139|KIF2A_HUMAN
1025	sp|O14818|PSA7_HUMAN	NIELAVMR	NIELAVMR	473.263	2	0.183221	17.2264	1.44855	0.155022	0.304361	-5.09194	sp|O14818|PSA7_HUMAN
1026	sp|O15260|SURF4_HUMAN	QYMQLGGR	QYMQLGGR	476.737	2	0.182244	18.9754	1.44845	0.155052	0.304361	-5.09208	sp|O15260|SURF4_HUMAN
1027	sp|Q8NBP7|PCSK9_HUMAN	MSGDLLELALK	MSGDLLELALK	595.328	2	0.253327	16.45	1.443	0.156572	0.307046	-5.09935	sp|Q8NBP7|PCSK9_HUMAN
1028	sp|P27824|CALX_HUMAN	AEEDEILNR	AEEDEILNR	544.765	2	-0.196804	21.4577	-1.44085	0.157176	0.307931	-5.10222	sp|P27824|CALX_HUMAN
1029	sp|P51884|LUM_HUMAN	ISNIPDEYFK	ISNIPDEYFK	409.208	3	-0.185113	20.6229	-1.43728	0.158181	0.309598	-5.10696	sp|P51884|LUM_HUMAN
1030	sp|P62826|RAN_HUMAN	HLTGEFEK	HLTGEFEK	480.743	2	0.230153	16.0002	1.43537	0.158723	0.310358	-5.1095	sp|P62826|RAN_HUMAN
1031	sp|P25786|PSA1_HUMAN	LVSLIGSK	LVSLIGSK	408.763	2	0.211243	18.9263	1.43173	0.159757	0.312076	-5.11432	sp|P25786|PSA1_HUMAN
1032	sp|P68402|PA1B2_HUMAN	IIVLGLLPR	IIVLGLLPR	497.345	2	0.364117	19.8934	1.43112	0.159931	0.312113	-5.11513	sp|P68402|PA1B2_HUMAN
1033	sp|P02760|AMBP_HUMAN	ECLQTCR	EC[+57]LQTC[+57]R	483.71	2	-0.586209	26.5989	-1.41272	0.165621	0.32197	-5.11762	sp|P02760|AMBP_HUMAN
1034	sp|P07900|HS90A_HUMAN	LGIHEDSQNR	LGIHEDSQNR	584.789	2	0.58087	17.6795	1.42877	0.160601	0.313117	-5.11823	sp|P07900|HS90A_HUMAN
1035	sp|Q6PJW8|CNST_HUMAN	TVQPHTVTALR	TVQPHTVTALR	408.235	3	0.456402	15.8384	1.41702	0.163987	0.319409	-5.13368	sp|Q6PJW8|CNST_HUMAN
1036	sp|O15144|ARPC2_HUMAN	NCFASVFEK	NC[+57]FASVFEK	551.255	2	0.4172	16.6629	1.4118	0.16551	0.32197	-5.14052	sp|O15144|ARPC2_HUMAN
1037	sp|P07225|PROS_HUMAN	AHSCPSVWK	AHSC[+57]PSVWK	536.256	2	-0.182939	24.8482	-1.40941	0.16621	0.322804	-5.14363	sp|P07225|PROS_HUMAN
1038	sp|Q13586|STIM1_HUMAN	SHSPSSPDPDTPSPVGDSR	SHSPSSPDPDTPSPVGDSR	641.289	3	-0.168347	20.9783	-1.40725	0.166846	0.323725	-5.14645	sp|Q13586|STIM1_HUMAN
1039	sp|P13798|ACPH_HUMAN	VGFLPSAGK	VGFLPSAGK	438.253	2	-0.258055	19.361	-1.40623	0.167144	0.323993	-5.14777	sp|P13798|ACPH_HUMAN
1040	sp|P45974|UBP5_HUMAN	SAADSISESVPVGPK	SAADSISESVPVGPK	481.916	3	-0.169181	20.2233	-1.40479	0.167571	0.324245	-5.14965	sp|P45974|UBP5_HUMAN
1041	sp|Q8NBP7|PCSK9_HUMAN	GTVSGTLIGLEFIR	GTVSGTLIGLEFIR	731.917	2	0.232052	18.813	1.4047	0.167596	0.324245	-5.14976	sp|Q8NBP7|PCSK9_HUMAN
1042	sp|O43157|PLXB1_HUMAN	VHSIFPAR	VHSIFPAR	463.764	2	-0.205786	17.4731	-1.39898	0.169295	0.327217	-5.15719	sp|O43157|PLXB1_HUMAN
1043	sp|P01042|KNG1_HUMAN	HDWGHEK	HDWGHEK	454.704	2	-0.363643	14.134	-1.3944	0.170664	0.329402	-5.16312	sp|P01042|KNG1_HUMAN
1044	sp|P04278|SHBG_HUMAN	TSSSFEVR	TSSSFEVR	456.725	2	0.25695	17.3615	1.3941	0.170752	0.329402	-5.1635	sp|P04278|SHBG_HUMAN
1045	sp|P55072|TERA_HUMAN	LAGESESNLR	LAGESESNLR	538.273	2	-0.211647	20.6629	-1.39256	0.171216	0.32998	-5.16549	sp|P55072|TERA_HUMAN
1046	sp|P01008|ANT3_HUMAN	ADGESCSASMMYQEGK	ADGESC[+57]SASMMYQEGK	875.839	2	0.165474	17.6724	1.3915	0.171533	0.330275	-5.16685	sp|P01008|ANT3_HUMAN
1047	sp|O75636|FCN3_HUMAN	YGIDWASGR	YGIDWASGR	512.746	2	0.260855	16.2653	1.39069	0.171778	0.330431	-5.1679	sp|O75636|FCN3_HUMAN
1048	sp|P02743|SAMP_HUMAN	VGEYSLYIGR	VGEYSLYIGR	578.803	2	0.25779	20.9856	1.38897	0.172295	0.330782	-5.17011	sp|P02743|SAMP_HUMAN
1049	sp|P02743|SAMP_HUMAN	AYSLFSYNTQGR	AYSLFSYNTQGR	703.839	2	0.288476	20.3849	1.38879	0.17235	0.330782	-5.17034	sp|P02743|SAMP_HUMAN
1050	sp|P49747|COMP_HUMAN	SSTGPGEQLR	SSTGPGEQLR	516.259	2	-0.210271	23.7765	-1.38802	0.172582	0.330782	-5.17133	sp|P49747|COMP_HUMAN
1051	sp|P05067|A4_HUMAN	THPHFVIPYR	THPHFVIPYR	422.896	3	-0.247569	18.9246	-1.38791	0.172618	0.330782	-5.17148	sp|P05067|A4_HUMAN
1052	sp|Q9BXJ4|C1QT3_HUMAN	SDTSSNHAVLK	SDTSSNHAVLK	579.791	2	0.362074	12.9535	1.387	0.172893	0.330994	-5.17265	sp|Q9BXJ4|C1QT3_HUMAN
1053	sp|P10124|SRGN_HUMAN	CNPDSNSANCLEEK	C[+57]NPDSNSANC[+57]LEEK	819.33	2	0.331088	17.5539	1.38379	0.173867	0.332543	-5.17677	sp|P10124|SRGN_HUMAN
1054	sp|P01011|AACT_HUMAN	LINDYVK	LINDYVK	432.745	2	0.183733	19.3665	1.38202	0.174404	0.333255	-5.17904	sp|P01011|AACT_HUMAN
1055	sp|P0C0L5|CO4B_HUMAN	ASSFLGEK	ASSFLGEK	419.719	2	-0.725139	27.0726	-1.37619	0.17619	0.336347	-5.1865	sp|P0C0L5|CO4B_HUMAN
1056	sp|P22692|IBP4_HUMAN	EDARPVPQGSCQSELHR	EDARPVPQGSC[+57]QSELHR	655.978	3	0.193133	15.7337	1.37364	0.176974	0.337524	-5.18975	sp|P22692|IBP4_HUMAN
1057	sp|P04196|HRG_HUMAN	QIGSVYR	QIGSVYR	411.727	2	0.19963	20.6118	1.36943	0.178274	0.339682	-5.1951	sp|P04196|HRG_HUMAN
1058	sp|O95870|ABHGA_HUMAN	QFITILEATHR	QFITILEATHR	664.87	2	0.230717	22.9507	1.36874	0.178489	0.339769	-5.19598	sp|O95870|ABHGA_HUMAN
1059	sp|Q9UBX5|FBLN5_HUMAN	CMCPAENPGCR	C[+57]MC[+57]PAENPGC[+57]R	676.254	2	0.181521	20.5135	1.35674	0.182244	0.346086	-5.21116	sp|Q9UBX5|FBLN5_HUMAN
1060	sp|P01042|KNG1_HUMAN	EGDCPVQSGK	EGDC[+57]PVQSGK	538.737	2	1.04598	18.6074	1.35649	0.182322	0.346086	-5.21147	sp|P01042|KNG1_HUMAN
1061	sp|P00451|FA8_HUMAN	VDLLAPMIIHGIK	VDLLAPMIIHGIK	473.951	3	0.211947	16.5837	1.35649	0.182322	0.346086	-5.21147	sp|P00451|FA8_HUMAN
1062	sp|Q8NBJ4|GOLM1_HUMAN	DLSENNDQR	DLSENNDQR	545.742	2	-0.459383	16.6735	-1.35509	0.182766	0.346601	-5.21324	sp|Q8NBJ4|GOLM1_HUMAN
1063	sp|P00451|FA8_HUMAN	NLFLLSTR	NLFLLSTR	482.285	2	0.272372	18.4483	1.35323	0.183353	0.347387	-5.21558	sp|P00451|FA8_HUMAN
1064	sp|P04406|G3P_HUMAN	VVDLMAHMASK	VVDLMAHMASK	401.207	3	1.08651	16.5213	1.33011	0.19116	0.358095	-5.22111	sp|P04406|G3P_HUMAN
1065	sp|P02647|APOA1_HUMAN	VSFLSALEEYTK	VSFLSALEEYTK	693.861	2	0.151531	26.3644	1.34733	0.185229	0.350612	-5.22298	sp|P02647|APOA1_HUMAN
1066	sp|P01019|ANGT_HUMAN	AAMVGMLANFLGFR	AAMVGMLANFLGFR	749.389	2	0.342416	16.7313	1.34374	0.186379	0.352458	-5.22747	sp|P01019|ANGT_HUMAN
1067	sp|P05546|HEP2_HUMAN	VSMMQTK	VSMMQTK	412.704	2	0.20501	21.5584	1.34254	0.186763	0.352588	-5.22896	sp|P05546|HEP2_HUMAN
1068	sp|P14314|GLU2B_HUMAN	LWEEQLAAAK	LWEEQLAAAK	579.811	2	0.163088	19.6138	1.34201	0.186933	0.352588	-5.22962	sp|P14314|GLU2B_HUMAN
1069	sp|P0C0L5|CO4B_HUMAN	AEMADQAAAWLTR	AEMADQAAAWLTR	478.566	3	-0.22406	22.4308	-1.34189	0.186973	0.352588	-5.22978	sp|P0C0L5|CO4B_HUMAN
1070	sp|P68871|HBB_HUMAN	SAVTALWGK	SAVTALWGK	466.764	2	0.243436	19.262	1.3404	0.187452	0.353161	-5.23163	sp|P68871|HBB_HUMAN
1071	sp|P22695|QCR2_HUMAN	LTSSLTTK	LTSSLTTK	425.748	2	1.22657	19.2181	1.23817	0.224591	0.399211	-5.23327	sp|P22695|QCR2_HUMAN
1072	sp|P48735|IDHP_HUMAN	ATDFVADR	ATDFVADR	447.719	2	-0.382991	16.5613	-1.33903	0.187893	0.35366	-5.23333	sp|P48735|IDHP_HUMAN
1073	sp|P04275|VWF_HUMAN	IDRPEASR	IDRPEASR	472.251	2	-0.170234	14.9905	-1.33325	0.189766	0.35656	-5.24052	sp|P04275|VWF_HUMAN
1074	sp|P24821|TENA_HUMAN	GLEPGQEYNVLLTAEK	GLEPGQEYNVLLTAEK	880.957	2	0.21498	19.3736	1.33319	0.189788	0.35656	-5.2406	sp|P24821|TENA_HUMAN
1075	sp|P02763|A1AG1_HUMAN	SDVVYTDWK	SDVVYTDWK	556.767	2	0.421833	18.1687	1.32972	0.190919	0.358095	-5.2449	sp|P02763|A1AG1_HUMAN
1076	sp|P01009|A1AT_HUMAN	AVLTIDEK	AVLTIDEK	444.755	2	0.162862	21.9851	1.32863	0.191275	0.358095	-5.24624	sp|P01009|A1AT_HUMAN
1077	sp|P06753|TPM3_HUMAN	AADAEAEVASLNR	AADAEAEVASLNR	439.553	3	0.334252	13.689	1.3285	0.191316	0.358095	-5.2464	sp|P06753|TPM3_HUMAN
1078	sp|P50990|TCPQ_HUMAN	TVGATALPR	TVGATALPR	443.261	2	-0.275557	20.1397	-1.32792	0.191508	0.358122	-5.24712	sp|P50990|TCPQ_HUMAN
1079	sp|P10645|CMGA_HUMAN	SGEATDGARPQALPEPMQESK	SGEATDGARPQALPEPMQESK	733.683	3	0.32791	16.4317	1.32522	0.192394	0.359411	-5.25046	sp|P10645|CMGA_HUMAN
1080	sp|P01011|AACT_HUMAN	AVLDVFEEGTEASAATAVK	AVLDVFEEGTEASAATAVK	636.658	3	-0.188665	19.8387	-1.32461	0.192594	0.359411	-5.25121	sp|P01011|AACT_HUMAN
1081	sp|P28070|PSB4_HUMAN	QPVLSQTEAR	QPVLSQTEAR	564.804	2	0.202348	17.6974	1.32369	0.192897	0.359411	-5.25234	sp|P28070|PSB4_HUMAN
1082	sp|P08571|CD14_HUMAN	ATVNPSAPR	ATVNPSAPR	456.749	2	-0.210697	18.0592	-1.32317	0.193068	0.359411	-5.25298	sp|P08571|CD14_HUMAN
1083	sp|Q9UK55|ZPI_HUMAN	LMNHYINK	LMNHYINK	516.768	2	0.141868	21.2564	1.3231	0.19309	0.359411	-5.25306	sp|Q9UK55|ZPI_HUMAN
1084	sp|P35232|PHB_HUMAN	QVSDDLTER	QVSDDLTER	531.757	2	0.604417	15.2227	1.31897	0.194454	0.361284	-5.25814	sp|P35232|PHB_HUMAN
1085	sp|O00264|PGRC1_HUMAN	FDGVQDPR	FDGVQDPR	467.225	2	0.357215	14.5531	1.31897	0.194455	0.361284	-5.25814	sp|O00264|PGRC1_HUMAN
1086	sp|P11226|MBL2_HUMAN	FFLTNGEIMTFEK	FFLTNGEIMTFEK	788.889	2	0.515584	17.852	1.31668	0.195216	0.362363	-5.26095	sp|P11226|MBL2_HUMAN
1087	sp|P09871|C1S_HUMAN	VEKPTADAEAYVFTPNMICAGGEK	VEKPTADAEAYVFTPNMIC[+57]AGGEK	866.745	3	0.161602	25.0991	1.31307	0.196418	0.364137	-5.26537	sp|P09871|C1S_HUMAN
1088	sp|Q14767|LTBP2_HUMAN	GAGGQSMSEAPTGDHAPAPTR	GAGGQSMSEAPTGDHAPAPTR	665.638	3	-0.236179	17.0046	-1.31262	0.196568	0.364137	-5.26592	sp|Q14767|LTBP2_HUMAN
1089	sp|P02654|APOC1_HUMAN	EFGNTLEDK	EFGNTLEDK	526.748	2	0.185836	19.5548	1.31219	0.196713	0.364137	-5.26645	sp|P02654|APOC1_HUMAN
1090	sp|P01019|ANGT_HUMAN	LQAILGVPWK	LQAILGVPWK	562.845	2	0.149892	16.2571	1.31126	0.197024	0.364299	-5.26759	sp|P01019|ANGT_HUMAN
1091	sp|P20618|PSB1_HUMAN	AGGSASAMLQPLLDNQVGFK	AGGSASAMLQPLLDNQVGFK	668.679	3	0.156748	17.2682	1.31077	0.197186	0.364299	-5.26818	sp|P20618|PSB1_HUMAN
1092	sp|P35916|VGFR3_HUMAN	EASSPSIYSR	EASSPSIYSR	548.767	2	-0.171966	18.2519	-1.3103	0.197344	0.364299	-5.26875	sp|P35916|VGFR3_HUMAN
1093	sp|P07996|TSP1_HUMAN	FVFGTTPEDILR	FVFGTTPEDILR	697.869	2	0.388449	23.9089	1.30913	0.197736	0.364689	-5.27018	sp|P07996|TSP1_HUMAN
1094	sp|P25787|PSA2_HUMAN	GYSFSLTTFSPSGK	GYSFSLTTFSPSGK	739.862	2	0.225137	15.8038	1.30835	0.197997	0.364837	-5.27113	sp|P25787|PSA2_HUMAN
1095	sp|O75309|CAD16_HUMAN	LSASAPLVIHFLK	LSASAPLVIHFLK	465.95	3	0.341753	17.8794	1.30747	0.198295	0.364916	-5.27221	sp|O75309|CAD16_HUMAN
1096	sp|P08514|ITA2B_HUMAN	VAIVVGAPR	VAIVVGAPR	441.282	2	0.162706	21.1536	1.30715	0.198403	0.364916	-5.2726	sp|P08514|ITA2B_HUMAN
1097	sp|P04275|VWF_HUMAN	YTLFQIFSK	YTLFQIFSK	573.813	2	0.358605	20.0651	1.30618	0.198727	0.365179	-5.27377	sp|P04275|VWF_HUMAN
1098	sp|O00592|PODXL_HUMAN	ATFNPAQDK	ATFNPAQDK	496.246	2	0.150479	19.2756	1.30542	0.198984	0.365318	-5.2747	sp|O00592|PODXL_HUMAN
1099	sp|P08519|APOA_HUMAN	HSTFIPGTNK	HSTFIPGTNK	551.288	2	-0.672445	18.722	-1.30123	0.200402	0.367587	-5.27979	sp|P08519|APOA_HUMAN
1100	sp|P01780|HV307_HUMAN	GLEWVANIK	GLEWVANIK	515.29	2	0.509059	19.2199	1.2955	0.20235	0.370822	-5.28672	sp|P01780|HV307_HUMAN
1101	sp|P31146|COR1A_HUMAN	ILTTGFSR	ILTTGFSR	447.756	2	0.197436	18.9629	1.29452	0.202687	0.371101	-5.28791	sp|P31146|COR1A_HUMAN
1102	sp|P40926|MDHM_HUMAN	VDFPQDQLTALTGR	VDFPQDQLTALTGR	780.904	2	-0.166742	20.9672	-1.29229	0.203451	0.372072	-5.2906	sp|P40926|MDHM_HUMAN
1103	sp|P29622|KAIN_HUMAN	IAPANADFAFR	IAPANADFAFR	596.809	2	-0.228237	21.2276	-1.29189	0.203586	0.372072	-5.29108	sp|P29622|KAIN_HUMAN
1104	sp|P35555|FBN1_HUMAN	MQCCCDAGR	MQC[+57]C[+57]C[+57]DAGR	579.201	2	0.384613	12.7259	1.28463	0.206091	0.376036	-5.29981	sp|P35555|FBN1_HUMAN
1105	sp|P04003|C4BPA_HUMAN	EEIIYECDK	EEIIYEC[+57]DK	599.768	2	-0.183496	20.5309	-1.28452	0.206129	0.376036	-5.29994	sp|P04003|C4BPA_HUMAN
1106	sp|P02675|FIBB_HUMAN	QDGSVDFGR	QDGSVDFGR	490.725	2	0.144844	27.015	1.28247	0.206838	0.376631	-5.30239	sp|P02675|FIBB_HUMAN
1107	sp|P78509|RELN_HUMAN	WIQESSSQK	WIQESSSQK	546.77	2	-0.186166	15.9239	-1.28209	0.20697	0.376631	-5.30284	sp|P78509|RELN_HUMAN
1108	sp|P20851|C4BPB_HUMAN	TLFCNASK	TLFC[+57]NASK	470.731	2	-0.201017	19.7365	-1.28159	0.207144	0.376631	-5.30344	sp|P20851|C4BPB_HUMAN
1109	sp|Q08380|LG3BP_HUMAN	ELSEALGQIFDSQR	ELSEALGQIFDSQR	796.899	2	-0.271975	23.2926	-1.28142	0.207203	0.376631	-5.30364	sp|Q08380|LG3BP_HUMAN
1110	sp|Q07507|DERM_HUMAN	GATTTFSAVER	GATTTFSAVER	570.288	2	-0.199863	20.0145	-1.27719	0.208678	0.378969	-5.3087	sp|Q07507|DERM_HUMAN
1111	sp|P02787|TRFE_HUMAN	WCALSHHER	WC[+57]ALSHHER	598.275	2	0.497979	17.0541	1.27392	0.209824	0.380709	-5.31259	sp|P02787|TRFE_HUMAN
1112	sp|P08519|APOA_HUMAN	LFLEPTQADIALLK	LFLEPTQADIALLK	786.456	2	-0.646911	19.2369	-1.27193	0.210523	0.381434	-5.31496	sp|P08519|APOA_HUMAN
1113	sp|P04275|VWF_HUMAN	IEDLPTMVTLGNSFLHK	IEDLPTMVTLGNSFLHK	639.005	3	0.362269	19.8811	1.2717	0.210603	0.381434	-5.31523	sp|P04275|VWF_HUMAN
1114	sp|O43182|RHG06_HUMAN	ACSTPHVQVAGK	AC[+57]STPHVQVAGK	418.88	3	0.346053	20.3403	1.27093	0.210875	0.381583	-5.31614	sp|O43182|RHG06_HUMAN
1115	sp|Q14980|NUMA1_HUMAN	VEELQACVETAR	VEELQAC[+57]VETAR	468.898	3	0.315128	18.9817	1.26781	0.211974	0.383229	-5.31984	sp|Q14980|NUMA1_HUMAN
1116	sp|Q9ULG1|INO80_HUMAN	NLFLTNSR	NLFLTNSR	482.764	2	0.234647	17.676	1.26091	0.214427	0.387315	-5.32799	sp|Q9ULG1|INO80_HUMAN
1117	sp|P01871|IGHM_HUMAN	DVMQGTDEHVVCK	DVM[+16]QGTDEHVVC[+57]K	767.337	2	-0.121424	23.1593	-1.25701	0.215821	0.389483	-5.33258	sp|P01871|IGHM_HUMAN
1118	sp|Q06033|ITIH3_HUMAN	DYIFGNYIER	DYIFGNYIER	645.312	2	-0.201195	26.5987	-1.25591	0.216218	0.389574	-5.33388	sp|Q06033|ITIH3_HUMAN
1119	sp|Q8NI99|ANGL6_HUMAN	LVGSTSDTSR	LVGSTSDTSR	511.759	2	-0.614037	18.5085	-1.25579	0.216258	0.389574	-5.33401	sp|Q8NI99|ANGL6_HUMAN
1120	sp|P04264|K2C1_HUMAN	WELLQQVDTSTR	WELLQQVDTSTR	738.378	2	0.474384	17.9632	1.2552	0.216471	0.38961	-5.3347	sp|P04264|K2C1_HUMAN
1121	sp|Q13423|NNTM_HUMAN	ILIVGGGVAGLASAGAAK	ILIVGGGVAGLASAGAAK	762.959	2	0.146218	20.5899	1.25349	0.217085	0.390366	-5.33671	sp|Q13423|NNTM_HUMAN
1122	sp|P55058|PLTP_HUMAN	FLEQELETITIPDLR	FLEQELETITIPDLR	908.988	2	0.210593	15.7107	1.24972	0.218447	0.392464	-5.34112	sp|P55058|PLTP_HUMAN
1123	sp|Q4KMQ2|ANO6_HUMAN	IVYFILSR	IVYFILSR	505.805	2	0.116315	20.932	1.24859	0.218857	0.39285	-5.34244	sp|Q4KMQ2|ANO6_HUMAN
1124	sp|P01861|IGHG4_HUMAN	TYTCNVDHKPSNTK	TYTC[+57]NVDHKPSNTK	555.595	3	0.635318	15.6242	1.24653	0.219602	0.393572	-5.34484	sp|P01861|IGHG4_HUMAN
1125	sp|P61586|RHOA_HUMAN	IGAFGYMECSAK	IGAFGYMEC[+57]SAK	445.202	3	0.157878	16.8566	1.2464	0.21965	0.393572	-5.34499	sp|P61586|RHOA_HUMAN
1126	sp|P02679|FIBG_HUMAN	FGSYCPTTCGIADFLSTYQTK	FGSYC[+57]PTTC[+57]GIADFLSTYQTK	806.364	3	0.132708	26.0179	1.24543	0.220003	0.393855	-5.34613	sp|P02679|FIBG_HUMAN
1127	sp|P04264|K2C1_HUMAN	SISISVAR	SISISVAR	416.748	2	0.524243	17.6323	1.24081	0.221686	0.396515	-5.35149	sp|P04264|K2C1_HUMAN
1128	sp|Q14974|IMB1_HUMAN	YMEAFKPFLGIGLK	YM[+16]EAFKPFLGIGLK	543.962	3	-0.190935	23.0838	-1.2362	0.223378	0.399187	-5.35684	sp|Q14974|IMB1_HUMAN
1129	sp|Q27J81|INF2_HUMAN	ISDALLQLTCVSCVR	ISDALLQLTC[+57]VSC[+57]VR	578.967	3	-0.146224	20.5911	-1.23522	0.223739	0.399211	-5.35797	sp|Q27J81|INF2_HUMAN
1130	sp|Q15582|BGH3_HUMAN	VLTPPMGTVMDVLK	VLTPPMGTVMDVLK	750.912	2	-0.259255	16.5751	-1.23397	0.224197	0.399211	-5.35941	sp|Q15582|BGH3_HUMAN
1131	sp|Q07954|LRP1_HUMAN	AGTSPGTPNR	AGTSPGTPNR	479.241	2	-0.131412	19.5255	-1.23362	0.224328	0.399211	-5.35982	sp|Q07954|LRP1_HUMAN
1132	sp|P02751|FINC_HUMAN	STATISGLKPGVDYTITVYAVTGR	STATISGLKPGVDYTITVYAVTGR	824.111	3	0.379865	21.9778	1.23298	0.224564	0.399211	-5.36056	sp|P02751|FINC_HUMAN
1133	sp|P05106|ITB3_HUMAN	GALHDENTCNR	GALHDENTC[+57]NR	643.781	2	0.431096	13.1291	1.23131	0.22518	0.399211	-5.36248	sp|P05106|ITB3_HUMAN
1134	sp|Q9UBX5|FBLN5_HUMAN	QSGQCLDIDECR	QSGQC[+57]LDIDEC[+57]R	494.21	3	-0.170865	16.3861	-1.23122	0.225216	0.399211	-5.36259	sp|Q9UBX5|FBLN5_HUMAN
1135	sp|P23470|PTPRG_HUMAN	ATISHVSPDSLYLFR	ATISHVSPDSLYLFR	569.302	3	0.1456	20.3305	1.23119	0.225226	0.399211	-5.36262	sp|P23470|PTPRG_HUMAN
1136	sp|P01130|LDLR_HUMAN	FTCACPDGMLLAR	FTC[+57]AC[+57]PDGMLLAR	756.344	2	0.231871	16.8414	1.23081	0.225365	0.399211	-5.36306	sp|P01130|LDLR_HUMAN
1137	sp|P21333|FLNA_HUMAN	LQVEPAVDTSGVQCYGPGIEGQGVFR	LQVEPAVDTSGVQC[+57]YGPGIEGQGVFR	921.785	3	0.41356	19.263	1.23079	0.225374	0.399211	-5.36308	sp|P21333|FLNA_HUMAN
1138	sp|P07942|LAMB1_HUMAN	EALEEAEK	EALEEAEK	459.724	2	0.153131	19.1583	1.22871	0.226144	0.400224	-5.36548	sp|P07942|LAMB1_HUMAN
1139	sp|P28065|PSB9_HUMAN	EGGQVYGTLGGMLTR	EGGQVYGTLGGMLTR	513.593	3	0.137997	22.9692	1.22766	0.226534	0.400562	-5.36668	sp|P28065|PSB9_HUMAN
1140	sp|P18428|LBP_HUMAN	ICEMIQK	IC[+57]EMIQK	461.23	2	-0.235193	19.0717	-1.22063	0.229157	0.404789	-5.37474	sp|P18428|LBP_HUMAN
1141	sp|Q9Y608|LRRF2_HUMAN	ASPTANSGLLR	ASPTANSGLLR	543.799	2	-0.238436	25.3492	-1.21996	0.22941	0.404789	-5.37551	sp|Q9Y608|LRRF2_HUMAN
1142	sp|P04114|APOB_HUMAN	SNTVASLHTEK	SNTVASLHTEK	593.807	2	-0.531238	18.6011	-1.21885	0.229826	0.404789	-5.37678	sp|P04114|APOB_HUMAN
1143	sp|P13224|GP1BB_HUMAN	LSLTDPLVAER	LSLTDPLVAER	405.231	3	0.374449	16.8854	1.21842	0.229988	0.404789	-5.37727	sp|P13224|GP1BB_HUMAN
1144	sp|P15170|ERF3A_HUMAN / sp|Q8IYD1|ERF3B_HUMAN	HFTILDAPGHK	HFTILDAPGHK	412.556	3	0.182959	17.946	1.21818	0.230079	0.404789	-5.37755	sp|P15170|ERF3A_HUMAN / sp|Q8IYD1|ERF3B_HUMAN
1145	sp|Q9NQ79|CRAC1_HUMAN	GVALADFNR	GVALADFNR	481.756	2	0.162437	19.0145	1.21804	0.230131	0.404789	-5.3777	sp|Q9NQ79|CRAC1_HUMAN
1146	sp|O95810|CAVN2_HUMAN	YQASTSNTVSK	YQASTSNTVSK	593.291	2	0.735472	19.5717	1.21379	0.231734	0.407252	-5.38255	sp|O95810|CAVN2_HUMAN
1147	sp|Q14520|HABP2_HUMAN	EEFHEQSFR	EEFHEQSFR	403.516	3	-0.17604	20.0336	-1.20714	0.234254	0.411323	-5.39009	sp|Q14520|HABP2_HUMAN
1148	sp|Q96AP7|ESAM_HUMAN	DSGPYSCSVNVQDK	DSGPYSC[+57]SVNVQDK	778.338	2	0.315938	18.0086	1.20449	0.235268	0.412432	-5.39309	sp|Q96AP7|ESAM_HUMAN
1149	sp|P09871|C1S_HUMAN	GDSGGAFAVQDPNDK	GDSGGAFAVQDPNDK	739.331	2	0.135395	20.281	1.20441	0.235295	0.412432	-5.39317	sp|P09871|C1S_HUMAN
1150	sp|P01876|IGHA1_HUMAN	GDTFSCMVGHEALPLAFTQK	GDTFSC[+57]MVGHEALPLAFTQK	737.019	3	0.228138	21.8823	1.2022	0.236141	0.413555	-5.39566	sp|P01876|IGHA1_HUMAN
1151	sp|P00924|ENO1_YEAST / sp|P00924|ENO1_YEAST	SGETEDTFIADLVVGLR	SGETEDTFIADLVVGLR	911.465	2	0.256352	20.2106	1.1987	0.237486	0.415547	-5.39961	sp|P00924|ENO1_YEAST / sp|P00924|ENO1_YEAST
1152	sp|P04406|G3P_HUMAN	GALQNIIPASTGAAK	GALQNIIPASTGAAK	471.268	3	0.284868	15.6384	1.19817	0.237691	0.415547	-5.40021	sp|P04406|G3P_HUMAN
1153	sp|P68871|HBB_HUMAN	EFTPPVQAAYQK	EFTPPVQAAYQK	689.854	2	0.201237	19.9375	1.1971	0.238104	0.415818	-5.40141	sp|P68871|HBB_HUMAN
1154	sp|O00194|RB27B_HUMAN	ADLPDQR	ADLPDQR	407.706	2	-0.196876	22.9983	-1.19669	0.238259	0.415818	-5.40186	sp|O00194|RB27B_HUMAN
1155	sp|O00231|PSD11_HUMAN	DIQENDEEAVQVK	DIQENDEEAVQVK	758.86	2	-0.129543	25.2495	-1.18353	0.243541	0.422724	-5.40504	sp|O00231|PSD11_HUMAN
1156	sp|P11047|LAMC1_HUMAN	LSAEDLVLEGAGLR	LSAEDLVLEGAGLR	721.896	2	-0.172723	16.7537	-1.18965	0.240985	0.420211	-5.40974	sp|P11047|LAMC1_HUMAN
1157	sp|O43707|ACTN4_HUMAN	HRPELIEYDK	HRPELIEYDK	433.895	3	-0.32135	19.0244	-1.18836	0.241489	0.420726	-5.41119	sp|O43707|ACTN4_HUMAN
1158	sp|A0A075B6K0|LV316_HUMAN	ITCSGEALPK	ITC[+57]SGEALPK	538.276	2	-0.183872	19.931	-1.18515	0.242741	0.422541	-5.41476	sp|A0A075B6K0|LV316_HUMAN
1159	sp|P28072|PSB6_HUMAN	QVLLGDQIPK	QVLLGDQIPK	555.83	2	0.176032	17.3535	1.18434	0.243057	0.422724	-5.41566	sp|P28072|PSB6_HUMAN
1160	sp|P01009|A1AT_HUMAN	TLNQPDSQLQLTTGNGLFLSEGLK	TLNQPDSQLQLTTGNGLFLSEGLK	858.785	3	0.250284	17.918	1.18333	0.243455	0.422724	-5.41679	sp|P01009|A1AT_HUMAN
1161	sp|P07996|TSP1_HUMAN	RPPLCYHNGVQYR	RPPLC[+57]YHNGVQYR	553.944	3	0.335114	23.0819	1.18274	0.243686	0.422724	-5.41744	sp|P07996|TSP1_HUMAN
1162	sp|P04114|APOB_HUMAN	TSSFALNLPTLPEVK	TSSFALNLPTLPEVK	808.948	2	-0.294334	19.1264	-1.18191	0.24401	0.42273	-5.41836	sp|P04114|APOB_HUMAN
1163	sp|P10643|CO7_HUMAN	CFSGQCISK	C[+57]FSGQC[+57]ISK	543.739	2	0.139172	15.9002	1.18166	0.244109	0.42273	-5.41864	sp|P10643|CO7_HUMAN
1164	sp|P01130|LDLR_HUMAN	AVGSIAYLFFTNR	AVGSIAYLFFTNR	729.891	2	0.244993	16.1292	1.17965	0.244899	0.423539	-5.42087	sp|P01130|LDLR_HUMAN
1165	sp|P35527|K1C9_HUMAN	FSSSSGYGGGSSR	FSSSSGYGGGSSR	618.268	2	0.423739	16.4736	1.1794	0.244996	0.423539	-5.42114	sp|P35527|K1C9_HUMAN
1166	sp|P16109|LYAM3_HUMAN	NNEDCVEIYIK	NNEDC[+57]VEIYIK	698.824	2	0.31025	15.4064	1.17773	0.245656	0.424314	-5.42299	sp|P16109|LYAM3_HUMAN
1167	sp|P01031|CO5_HUMAN	LNLVATPLFLKPGIPYPIK	LNLVATPLFLKPGIPYPIK	698.762	3	0.174934	19.3429	1.17482	0.246804	0.425932	-5.42621	sp|P01031|CO5_HUMAN
1168	sp|P14314|GLU2B_HUMAN	ILIEDWK	ILIEDWK	458.761	2	0.133777	17.5736	1.17422	0.247043	0.42598	-5.42687	sp|P14314|GLU2B_HUMAN
1169	sp|Q6UXB8|PI16_HUMAN	WDEELAAFAK	WDEELAAFAK	590.288	2	0.234788	20.9123	1.17294	0.247549	0.426487	-5.42828	sp|Q6UXB8|PI16_HUMAN
1170	sp|P04075|ALDOA_HUMAN	IGEHTPSALAIMENANVLAR	IGEHTPSALAIMENANVLAR	703.037	3	-0.136187	23.7416	-1.17186	0.247979	0.426722	-5.42947	sp|P04075|ALDOA_HUMAN
1171	sp|Q8N490|PNKD_HUMAN	THCLALQEALGPGPGPTGDDDYSR	THC[+57]LALQEALGPGPGPTGDDDYSR	843.055	3	-0.187352	15.6853	-1.17153	0.248109	0.426722	-5.42983	sp|Q8N490|PNKD_HUMAN
1172	sp|P08294|SODE_HUMAN	VTGVVLFR	VTGVVLFR	445.777	2	0.242233	19.4399	1.16917	0.249048	0.427971	-5.43243	sp|P08294|SODE_HUMAN
1173	sp|Q02224|CENPE_HUMAN	NTQTLTADVK	NTQTLTADVK	545.791	2	-0.149488	21.3677	-1.16672	0.250024	0.429181	-5.43511	sp|Q02224|CENPE_HUMAN
1174	sp|P78509|RELN_HUMAN	FVQFFMR	FVQFFMR	487.749	2	-0.162427	17.5552	-1.16634	0.250178	0.429181	-5.43554	sp|P78509|RELN_HUMAN
1175	sp|P04632|CPNS1_HUMAN	THYSNIEANESEEVR	THYSNIEANESEEVR	593.271	3	0.376613	15.5827	1.15747	0.253741	0.434923	-5.44522	sp|P04632|CPNS1_HUMAN
1176	sp|P27169|PON1_HUMAN	IQNILTEEPK	IQNILTEEPK	592.83	2	0.111934	25.0901	1.15612	0.254284	0.43547	-5.44669	sp|P27169|PON1_HUMAN
1177	sp|Q12805|FBLN3_HUMAN	FSCMCPQGYQVVR	FSC[+57]MC[+57]PQGYQVVR	816.36	2	0.152682	18.4091	1.15519	0.254662	0.43547	-5.4477	sp|Q12805|FBLN3_HUMAN
1178	sp|P11047|LAMC1_HUMAN	HNTYGVDCEK	HNTYGVDC[+57]EK	611.761	2	-0.341899	15.2168	-1.15507	0.254709	0.43547	-5.44783	sp|P11047|LAMC1_HUMAN
1179	sp|P02679|FIBG_HUMAN	AIQLTYNPDESSKPNMIDAATLK	AIQLTYNPDESSKPNMIDAATLK	840.76	3	0.126849	26.9132	1.15272	0.255663	0.43673	-5.45038	sp|P02679|FIBG_HUMAN
1180	sp|P48740|MASP1_HUMAN	FPETLMEIEIPIVDHSTCQK	FPETLMEIEIPIVDHSTC[+57]QK	796.392	3	-0.175647	18.8595	-1.15053	0.256553	0.437679	-5.45275	sp|P48740|MASP1_HUMAN
1181	sp|O00187|MASP2_HUMAN	SGELSSPEYPRPYPK	SGELSSPEYPRPYPK	569.618	3	-0.241478	18.1335	-1.15028	0.256653	0.437679	-5.45302	sp|O00187|MASP2_HUMAN
1182	sp|Q15149|PLEC_HUMAN	LSYTQLLR	LSYTQLLR	497.29	2	0.163048	24.3054	1.1489	0.257214	0.438266	-5.45451	sp|Q15149|PLEC_HUMAN
1183	sp|P28072|PSB6_HUMAN	TTTGSYIANR	TTTGSYIANR	542.275	2	0.181376	18.2476	1.14748	0.257795	0.438883	-5.45604	sp|P28072|PSB6_HUMAN
1184	sp|P24821|TENA_HUMAN	LEELENLVSSLR	LEELENLVSSLR	701.383	2	0.202084	19.8445	1.1437	0.259341	0.440956	-5.46012	sp|P24821|TENA_HUMAN
1185	sp|P08519|APOA_HUMAN	NPDAEIRPWCYTMDPSVR	NPDAEIRPWC[+57]YTMDPSVR	736.338	3	-0.483467	20.0686	-1.14344	0.25945	0.440956	-5.4604	sp|P08519|APOA_HUMAN
1186	sp|P27169|PON1_HUMAN	SFNPNSPGK	SFNPNSPGK	474.233	2	0.12867	24.7044	1.14273	0.259742	0.441079	-5.46117	sp|P27169|PON1_HUMAN
1187	sp|P35555|FBN1_HUMAN	NGECVNDR	NGEC[+57]VNDR	482.201	2	0.570602	12.4867	1.14158	0.260213	0.441508	-5.4624	sp|P35555|FBN1_HUMAN
1188	sp|Q9BXN1|ASPN_HUMAN	LYLSHNQLSEIPLNLPK	LYLSHNQLSEIPLNLPK	660.37	3	-0.156169	17.5049	-1.14048	0.260665	0.441901	-5.46358	sp|Q9BXN1|ASPN_HUMAN
1189	sp|P04003|C4BPA_HUMAN	CHPGYKPTTDEPTTVICQK	C[+57]HPGYKPTTDEPTTVIC[+57]QK	744.686	3	-0.167076	26.7821	-1.13751	0.261891	0.443607	-5.46677	sp|P04003|C4BPA_HUMAN
1190	sp|P07225|PROS_HUMAN	HCLVTVEK	HC[+57]LVTVEK	493.26	2	-0.134991	25.8574	-1.13671	0.262221	0.443792	-5.46762	sp|P07225|PROS_HUMAN
1191	sp|P01859|IGHG2_HUMAN	GLPAPIEK	GLPAPIEK	412.747	2	0.378702	25.1639	1.13576	0.262616	0.444087	-5.46864	sp|P01859|IGHG2_HUMAN
1192	sp|P18428|LBP_HUMAN	LAEGFPLPLLK	LAEGFPLPLLK	599.366	2	-0.271375	19.4274	-1.13373	0.263455	0.445132	-5.47081	sp|P18428|LBP_HUMAN
1193	sp|P00751|CFAB_HUMAN	STGSWSTLK	STGSWSTLK	483.748	2	0.249271	14.6345	1.13107	0.264561	0.446463	-5.47364	sp|P00751|CFAB_HUMAN
1194	sp|Q9NPG4|PCD12_HUMAN	ENNLPSLHLITIK	ENNLPSLHLITIK	497.956	3	0.171484	19.1494	1.13077	0.264686	0.446463	-5.47396	sp|Q9NPG4|PCD12_HUMAN
1195	sp|P40967|PMEL_HUMAN	NQDWLGVSR	NQDWLGVSR	537.77	2	-0.201679	18.0278	-1.12671	0.266379	0.448943	-5.47828	sp|P40967|PMEL_HUMAN
1196	sp|Q16610|ECM1_HUMAN	VTPNLMGHLCGNQR	VTPNLMGHLC[+57]GNQR	532.929	3	0.427167	20.0693	1.1243	0.267388	0.450267	-5.48083	sp|Q16610|ECM1_HUMAN
1197	sp|Q9UJC5|SH3L2_HUMAN	ESNTVFSFLGLKPR	ESNTVFSFLGLKPR	532.291	3	0.142687	26.7455	1.12109	0.268733	0.452154	-5.48422	sp|Q9UJC5|SH3L2_HUMAN
1198	sp|Q14624|ITIH4_HUMAN	FKPTLSQQQK	FKPTLSQQQK	602.838	2	0.13257	17.2392	1.12034	0.269049	0.452308	-5.48501	sp|Q14624|ITIH4_HUMAN
1199	sp|P02765|FETUA_HUMAN	TVVQPSVGAAAGPVVPPCPGR	TVVQPSVGAAAGPVVPPC[+57]PGR	672.695	3	0.225755	16.5318	1.11914	0.269555	0.452594	-5.48628	sp|P02765|FETUA_HUMAN
1200	sp|P04114|APOB_HUMAN	AVSMPSFSILGSDVR	AVSMPSFSILGSDVR	783.403	2	-0.271841	20.8341	-1.11887	0.269669	0.452594	-5.48657	sp|P04114|APOB_HUMAN
1201	sp|Q9Y6Z7|COL10_HUMAN	DEAANTLIADYVAK	DEAANTLIADYVAK	498.588	3	-0.14589	16.4838	-1.11571	0.271005	0.454122	-5.4899	sp|Q9Y6Z7|COL10_HUMAN
1202	sp|P01009|A1AT_HUMAN	QINDYVEK	QINDYVEK	504.753	2	0.141322	20.1796	1.11527	0.27119	0.454122	-5.49036	sp|P01009|A1AT_HUMAN
1203	sp|Q6UVK1|CSPG4_HUMAN	HGELELDIPGAQAR	HGELELDIPGAQAR	502.595	3	-0.221371	18.4927	-1.11512	0.271255	0.454122	-5.49052	sp|Q6UVK1|CSPG4_HUMAN
1204	sp|P52701|MSH6_HUMAN	LANLPEEVIQK	LANLPEEVIQK	627.359	2	0.166421	16.4482	1.11456	0.271492	0.45414	-5.4911	sp|P52701|MSH6_HUMAN
1205	sp|P52566|GDIR2_HUMAN	APNVVVTR	APNVVVTR	428.256	2	-0.403343	22.2203	-1.1138	0.271812	0.454239	-5.4919	sp|P52566|GDIR2_HUMAN
1206	sp|P78509|RELN_HUMAN	YIALEIPLK	YIALEIPLK	530.326	2	-0.165715	16.9739	-1.11336	0.272002	0.454239	-5.49237	sp|P78509|RELN_HUMAN
1207	sp|P13591|NCAM1_HUMAN	LEGQMGEDGNSIK	LEGQMGEDGNSIK	689.319	2	-0.169867	19.6471	-1.11031	0.273295	0.45602	-5.49555	sp|P13591|NCAM1_HUMAN
1208	sp|Q15582|BGH3_HUMAN	SPYQLVLQHSR	SPYQLVLQHSR	443.242	3	0.142472	17.4027	1.10277	0.276518	0.461016	-5.50342	sp|Q15582|BGH3_HUMAN
1209	sp|P60900|PSA6_HUMAN	QTESTSFLEK	QTESTSFLEK	585.288	2	0.154234	16.2437	1.10079	0.277369	0.462053	-5.50548	sp|P60900|PSA6_HUMAN
1210	sp|P0DOX7|IGK_HUMAN	DIQMTQSPSTLSASVGDR	DIQMTQSPSTLSASVGDR	946.955	2	0.390682	19.7531	1.0984	0.278399	0.463385	-5.50796	sp|P0DOX7|IGK_HUMAN
1211	sp|P02743|SAMP_HUMAN	AYSDLSR	AYSDLSR	406.201	2	0.22632	20.1999	1.09639	0.279269	0.464449	-5.51004	sp|P02743|SAMP_HUMAN
1212	sp|P00924|ENO1_YEAST / sp|P00924|ENO1_YEAST	LGANAILGVSLAASR	LGANAILGVSLAASR	706.915	2	-0.162948	22.7728	-1.09483	0.279941	0.464992	-5.51165	sp|P00924|ENO1_YEAST / sp|P00924|ENO1_YEAST
1213	sp|Q07954|LRP1_HUMAN	TLISGMIDEPHAIVVDPLR	TLISGMIDEPHAIVVDPLR	692.71	3	-0.139527	17.6923	-1.09431	0.28017	0.464992	-5.5122	sp|Q07954|LRP1_HUMAN
1214	sp|Q06033|ITIH3_HUMAN	GHVSFKPSLDQQR	GHVSFKPSLDQQR	500.264	3	-0.195532	25.022	-1.09403	0.280288	0.464992	-5.51248	sp|Q06033|ITIH3_HUMAN
1215	sp|P02751|FINC_HUMAN	NTFAEVTGLSPGVTYYFK	NTFAEVTGLSPGVTYYFK	997.499	2	0.321126	21.7503	1.08964	0.282199	0.467776	-5.51701	sp|P02751|FINC_HUMAN
1216	sp|P51884|LUM_HUMAN	NNQIDHIDEK	NNQIDHIDEK	409.198	3	-0.139582	22.7549	-1.08719	0.283267	0.469161	-5.51952	sp|P51884|LUM_HUMAN
1217	sp|P00742|FA10_HUMAN	EQANNILAR	EQANNILAR	514.778	2	0.125249	21.7709	1.08622	0.28369	0.469476	-5.52052	sp|P00742|FA10_HUMAN
1218	sp|P50552|VASP_HUMAN	VPAQSESVR	VPAQSESVR	486.759	2	0.784906	19.2907	1.08341	0.284921	0.470794	-5.5234	sp|P50552|VASP_HUMAN
1219	sp|P00734|THRB_HUMAN	VTGWGNLK	VTGWGNLK	437.743	2	-0.128238	27.6829	-1.08333	0.284955	0.470794	-5.52347	sp|P00734|THRB_HUMAN
1220	sp|P14314|GLU2B_HUMAN	ETMVTSTTEPSR	ETMVTSTTEPSR	669.814	2	0.146608	16.5449	1.08247	0.285332	0.470955	-5.52435	sp|P14314|GLU2B_HUMAN
1221	sp|P05090|APOD_HUMAN	MTVTDQVNCPK	MTVTDQVNC[+57]PK	646.802	2	0.253172	18.4876	1.08204	0.285519	0.470955	-5.52479	sp|P05090|APOD_HUMAN
1222	sp|P01764|HV323_HUMAN / sp|P01768|HV330_HUMAN / sp|P0DP03|HV335_HUMAN	AEDTAVYYCAK	AEDTAVYYC[+57]AK	645.787	2	0.30654	20.273	1.07887	0.286913	0.472867	-5.52802	sp|P01764|HV323_HUMAN / sp|P01768|HV330_HUMAN / sp|P0DP03|HV335_HUMAN
1223	sp|Q07954|LRP1_HUMAN	AALSGANVLTLIEK	AALSGANVLTLIEK	700.411	2	-0.12152	19.5687	-1.07632	0.288038	0.474002	-5.53062	sp|Q07954|LRP1_HUMAN
1224	sp|O94769|ECM2_HUMAN	SYSSIVLKPQNIK	SYSSIVLKPQNIK	492.952	3	-0.164012	17.0492	-1.07624	0.288073	0.474002	-5.5307	sp|O94769|ECM2_HUMAN
1225	sp|P08519|APOA_HUMAN	TTENYPNAGLIMNYCR	TTENYPNAGLIMNYC[+57]R	958.935	2	-0.357711	16.7522	-1.07468	0.288764	0.474751	-5.53229	sp|P08519|APOA_HUMAN
1226	sp|P35527|K1C9_HUMAN	STMQELNSR	STMQELNSR	533.253	2	0.417774	16.8721	1.07322	0.289411	0.475427	-5.53377	sp|P35527|K1C9_HUMAN
1227	sp|P12259|FA5_HUMAN	DIHSGLIGPLLICQK	DIHSGLIGPLLIC[+57]QK	555.312	3	-0.157598	20.4396	-1.07056	0.29059	0.476976	-5.53646	sp|P12259|FA5_HUMAN
1228	sp|P28065|PSB9_HUMAN	FTTDAIALAMSR	FTTDAIALAMSR	648.834	2	0.156685	15.8338	1.06692	0.292212	0.479247	-5.54013	sp|P28065|PSB9_HUMAN
1229	sp|P04275|VWF_HUMAN	AEGLECTK	AEGLEC[+57]TK	454.213	2	0.511649	18.3521	1.06287	0.294022	0.481823	-5.54421	sp|P04275|VWF_HUMAN
1230	sp|Q9NPG4|PCD12_HUMAN	AHDADLGINGK	AHDADLGINGK	555.781	2	-0.157225	19.0928	-1.06072	0.294988	0.483014	-5.54637	sp|Q9NPG4|PCD12_HUMAN
1231	sp|P02751|FINC_HUMAN	FLATTPNSLLVSWQPPR	FLATTPNSLLVSWQPPR	964.025	2	0.336111	20.7836	1.05393	0.298052	0.487543	-5.55316	sp|P02751|FINC_HUMAN
1232	sp|P24043|LAMA2_HUMAN	SLGLICDGCPVGYTGPR	SLGLIC[+57]DGC[+57]PVGYTGPR	911.435	2	0.169378	16.9039	1.05351	0.298239	0.487543	-5.55357	sp|P24043|LAMA2_HUMAN
1233	sp|P01009|A1AT_HUMAN	LGMFNIQHCK	LGMFNIQHC[+57]K	416.539	3	0.128018	20.6781	1.05226	0.298807	0.488076	-5.55482	sp|P01009|A1AT_HUMAN
1234	sp|O14786|NRP1_HUMAN	FVSDYETHGAGFSIR	FVSDYETHGAGFSIR	562.602	3	-0.109023	22.2755	-1.04848	0.300524	0.490224	-5.55858	sp|O14786|NRP1_HUMAN
1235	sp|P18428|LBP_HUMAN	ITGFLKPGK	ITGFLKPGK	480.797	2	-0.248885	19.0536	-1.04829	0.300609	0.490224	-5.55876	sp|P18428|LBP_HUMAN
1236	sp|P01011|AACT_HUMAN	NLAVSQVVHK	NLAVSQVVHK	547.819	2	0.149296	21.7268	1.04743	0.301003	0.490469	-5.55962	sp|P01011|AACT_HUMAN
1237	sp|P49747|COMP_HUMAN	QMEQTYWQANPFR	QMEQTYWQANPFR	849.888	2	-0.149804	18.277	-1.04501	0.302105	0.491867	-5.56201	sp|P49747|COMP_HUMAN
1238	sp|P13591|NCAM1_HUMAN	EASMEGIVTIVGLKPETTYAVR	EASMEGIVTIVGLKPETTYAVR	788.754	3	-0.129742	22.251	-1.04361	0.302744	0.49223	-5.56339	sp|P13591|NCAM1_HUMAN
1239	sp|P10643|CO7_HUMAN	DGFVQDEGTMFPVGK	DGFVQDEGTMFPVGK	813.877	2	0.130447	16.8616	1.04345	0.302817	0.49223	-5.56355	sp|P10643|CO7_HUMAN
1240	sp|P04003|C4BPA_HUMAN	LNNGEITQHR	LNNGEITQHR	591.305	2	-0.742723	25.2605	-1.03948	0.304637	0.49479	-5.56746	sp|P04003|C4BPA_HUMAN
1241	sp|Q12841|FSTL1_HUMAN	IQVDYDGHCK	IQVDYDGHC[+57]K	412.189	3	0.406077	17.4818	1.0389	0.304902	0.494821	-5.56803	sp|Q12841|FSTL1_HUMAN
1242	sp|Q13423|NNTM_HUMAN	QGFNVVVESGAGEASK	QGFNVVVESGAGEASK	526.93	3	-0.110449	20.4057	-1.03758	0.305512	0.495221	-5.56933	sp|Q13423|NNTM_HUMAN
1243	sp|P62826|RAN_HUMAN	VCENIPIVLCGNK	VC[+57]ENIPIVLC[+57]GNK	505.927	3	-0.175798	17.0644	-1.0373	0.30564	0.495221	-5.56961	sp|P62826|RAN_HUMAN
1244	sp|Q08380|LG3BP_HUMAN	TLQALEFHTVPFQLLAR	TLQALEFHTVPFQLLAR	662.039	3	-0.225111	24.1781	-1.03365	0.307325	0.497266	-5.57319	sp|Q08380|LG3BP_HUMAN
1245	sp|P22105|TENX_HUMAN	LGPISADSTTAPLEK	LGPISADSTTAPLEK	500.603	3	-0.185428	22.4876	-1.03349	0.307396	0.497266	-5.57334	sp|P22105|TENX_HUMAN
1246	sp|P68871|HBB_HUMAN	VNVDEVGGEALGR	VNVDEVGGEALGR	657.836	2	0.177997	20.5073	1.02966	0.309169	0.499371	-5.57707	sp|P68871|HBB_HUMAN
1247	sp|P05154|IPSP_HUMAN	MQQVENGLSEK	MQQVENGLSEK	631.806	2	0.180186	16.4369	1.02881	0.309566	0.499371	-5.57791	sp|P05154|IPSP_HUMAN
1248	sp|P49747|COMP_HUMAN	FCPDGSPSECHEHADCVLER	FC[+57]PDGSPSEC[+57]HEHADC[+57]VLER	801.325	3	-0.15996	21.2051	-1.02858	0.309669	0.499371	-5.57813	sp|P49747|COMP_HUMAN
1249	sp|P01859|IGHG2_HUMAN	TTPPMLDSDGSFFLYSK	TTPPMLDSDGSFFLYSK	635.969	3	0.310854	19.036	1.02854	0.309689	0.499371	-5.57817	sp|P01859|IGHG2_HUMAN
1250	sp|P03952|KLKB1_HUMAN	CQFFSYATQTFHK	C[+57]QFFSYATQTFHK	555.589	3	0.144678	21.4108	1.02653	0.310624	0.500477	-5.58012	sp|P03952|KLKB1_HUMAN
1251	sp|P02647|APOA1_HUMAN	ATEHLSTLSEK	ATEHLSTLSEK	608.314	2	0.121809	24.5035	1.02561	0.311052	0.500767	-5.58102	sp|P02647|APOA1_HUMAN
1252	sp|Q14980|NUMA1_HUMAN	LQNALNEQR	LQNALNEQR	543.289	2	-0.166486	24.3508	-1.02081	0.313292	0.503775	-5.58566	sp|Q14980|NUMA1_HUMAN
1253	sp|P04114|APOB_HUMAN	SLWDFLK	SLWDFLK	454.747	2	-0.276126	19.6719	-1.02054	0.313421	0.503775	-5.58593	sp|P04114|APOB_HUMAN
1254	sp|P04114|APOB_HUMAN	LPQQANDYLNSFNWER	LPQQANDYLNSFNWER	997.971	2	-0.222197	18.6206	-1.0195	0.313911	0.504159	-5.58694	sp|P04114|APOB_HUMAN
1255	sp|P00450|CERU_HUMAN	IYHSHIDAPK	IYHSHIDAPK	590.809	2	0.182714	20.2209	1.01741	0.31489	0.50533	-5.58895	sp|P00450|CERU_HUMAN
1256	sp|Q14956|GPNMB_HUMAN	AYVPIAQVK	AYVPIAQVK	494.795	2	0.164389	16.4732	1.01466	0.316183	0.507001	-5.5916	sp|Q14956|GPNMB_HUMAN
1257	sp|P01023|A2MG_HUMAN	QFSFPLSSEPFQGSYK	QFSFPLSSEPFQGSYK	616.965	3	0.277197	17.1325	1.01351	0.316727	0.507318	-5.59271	sp|P01023|A2MG_HUMAN
1258	sp|P00748|FA12_HUMAN	GRPGPQPWCATTPNFDQDQR	GRPGPQPWC[+57]ATTPNFDQDQR	776.691	3	-0.115577	20.5085	-1.01293	0.316999	0.507318	-5.59326	sp|P00748|FA12_HUMAN
1259	sp|Q9Y6Z7|COL10_HUMAN	FVGQLDISIAR	FVGQLDISIAR	609.846	2	-0.214539	19.6131	-1.01239	0.317254	0.507318	-5.59378	sp|Q9Y6Z7|COL10_HUMAN
1260	sp|Q9UK55|ZPI_HUMAN	NLELGLTQGSFAFIHK	NLELGLTQGSFAFIHK	887.978	2	0.341316	16.9386	1.01151	0.317669	0.507318	-5.59462	sp|Q9UK55|ZPI_HUMAN
1261	sp|O43157|PLXB1_HUMAN	DQHYYSYVELPLACEGGR	DQHYYSYVELPLAC[+57]EGGR	719.662	3	-0.106669	17.7495	-1.01128	0.31778	0.507318	-5.59485	sp|O43157|PLXB1_HUMAN
1262	sp|P04406|G3P_HUMAN	LISWYDNEFGYSNR	LISWYDNEFGYSNR	882.405	2	0.181495	19.1679	1.01051	0.318143	0.507318	-5.59558	sp|P04406|G3P_HUMAN
1263	sp|P14625|ENPL_HUMAN	EAESSPFVER	EAESSPFVER	575.772	2	0.194788	20.7314	1.01036	0.318214	0.507318	-5.59572	sp|P14625|ENPL_HUMAN
1264	sp|Q14515|SPRL1_HUMAN	NILMQLYEANSEHAGYLNEK	NILMQLYEANSEHAGYLNEK	779.711	3	-0.137407	19.8839	-1.00967	0.31854	0.507318	-5.59638	sp|Q14515|SPRL1_HUMAN
1265	sp|Q9NTJ5|SAC1_HUMAN	QYAGTGALK	QYAGTGALK	454.745	2	0.121837	21.4495	1.00944	0.318648	0.507318	-5.5966	sp|Q9NTJ5|SAC1_HUMAN
1266	sp|Q14247|SRC8_HUMAN	SAVGHEYQSK	SAVGHEYQSK	553.267	2	0.360184	13.3844	1.00853	0.319083	0.507608	-5.59748	sp|Q14247|SRC8_HUMAN
1267	sp|P07358|CO8B_HUMAN	SLMLHYEFLQR	SLMLHYEFLQR	479.583	3	0.136902	16.6503	1.00742	0.319609	0.508044	-5.59854	sp|P07358|CO8B_HUMAN
1268	sp|P10909|CLUS_HUMAN	LFDSDPITVTVPVEVSR	LFDSDPITVTVPVEVSR	937.499	2	0.119404	22.1386	1.00515	0.320685	0.509353	-5.6007	sp|P10909|CLUS_HUMAN
1269	sp|O95967|FBLN4_HUMAN	EQPSSIVHR	EQPSSIVHR	526.778	2	-0.154444	17.7407	-1.00279	0.321811	0.51033	-5.60295	sp|O95967|FBLN4_HUMAN
1270	sp|P06396|GELS_HUMAN	MDAHPPR	MDAHPPR	412.198	2	0.280306	15.9347	1.00261	0.321895	0.51033	-5.60312	sp|P06396|GELS_HUMAN
1271	sp|P04196|HRG_HUMAN	HPNVFGFCR	HPNVFGFC[+57]R	567.269	2	0.140265	20.7508	1.00226	0.32206	0.51033	-5.60344	sp|P04196|HRG_HUMAN
1272	sp|O00194|RB27B_HUMAN	MEQCVEK	MEQC[+57]VEK	462.202	2	0.212815	16.2433	0.987773	0.329165	0.51671	-5.6053	sp|O00194|RB27B_HUMAN
1273	sp|Q14242|SELPL_HUMAN	SPGLTPEPR	SPGLTPEPR	477.256	2	-0.147483	17.6249	-0.999337	0.323458	0.511974	-5.60622	sp|Q14242|SELPL_HUMAN
1274	sp|P07333|CSF1R_HUMAN	FIQSQDYQCSALMGGR	FIQSQDYQC[+57]SALMGGR	930.922	2	0.131351	15.8571	0.998836	0.323698	0.511974	-5.6067	sp|P07333|CSF1R_HUMAN
1275	sp|P24821|TENA_HUMAN	EVIVGPDTTSYSLADLSPSTHYTAK	EVIVGPDTTSYSLADLSPSTHYTAK	884.773	3	0.169448	17.9081	0.998206	0.324	0.511974	-5.60729	sp|P24821|TENA_HUMAN
1276	sp|P22234|PUR6_HUMAN	DQITAGNAAR	DQITAGNAAR	508.76	2	0.469329	20.4551	0.996675	0.324734	0.511974	-5.60874	sp|P22234|PUR6_HUMAN
1277	sp|Q8IX29|FBX16_HUMAN	VLSLYIFSFLDPR	VLSLYIFSFLDPR	785.437	2	-0.187187	20.0771	-0.996401	0.324865	0.511974	-5.609	sp|Q8IX29|FBX16_HUMAN
1278	sp|Q9BWP8|COL11_HUMAN	EGAFVYSDHSPMR	EGAFVYSDHSPMR	499.226	3	-0.153807	20.2433	-0.996267	0.324929	0.511974	-5.60913	sp|Q9BWP8|COL11_HUMAN
1279	sp|P06737|PYGL_HUMAN	LHSFLGDDVFLR	LHSFLGDDVFLR	473.586	3	-0.113205	17.7343	-0.996217	0.324953	0.511974	-5.60917	sp|P06737|PYGL_HUMAN
1280	sp|P00924|ENO1_YEAST / sp|P00924|ENO1_YEAST	AVDDFLISLDGTANK	AVDDFLISLDGTANK	526.939	3	-0.0937972	20.1364	-0.995846	0.325131	0.511974	-5.60952	sp|P00924|ENO1_YEAST / sp|P00924|ENO1_YEAST
1281	sp|P19971|TYPH_HUMAN	ALPLALVLHELGAGR	ALPLALVLHELGAGR	765.462	2	-0.149143	15.4102	-0.99361	0.326206	0.513265	-5.61163	sp|P19971|TYPH_HUMAN
1282	sp|P22695|QCR2_HUMAN	TIAQGNLSNTDVQAAK	TIAQGNLSNTDVQAAK	544.285	3	-0.119641	19.1051	-0.990343	0.327781	0.51534	-5.61471	sp|P22695|QCR2_HUMAN
1283	sp|Q8WWZ8|OIT3_HUMAN	SNAIEVNIPR	SNAIEVNIPR	556.807	2	-0.189813	16.6306	-0.98797	0.328928	0.51671	-5.61693	sp|Q8WWZ8|OIT3_HUMAN
1284	sp|P40967|PMEL_HUMAN	QLYPEWTEAQR	QLYPEWTEAQR	710.846	2	-0.204096	16.8287	-0.985601	0.330075	0.517735	-5.61915	sp|P40967|PMEL_HUMAN
1285	sp|P02647|APOA1_HUMAN	DYVSQFEGSALGK	DYVSQFEGSALGK	467.561	3	0.220647	16.016	0.984163	0.330773	0.518426	-5.6205	sp|P02647|APOA1_HUMAN
1286	sp|Q9UK55|ZPI_HUMAN	LILVDYILFK	LILVDYILFK	412.925	3	0.141304	19.5377	0.982745	0.331463	0.518807	-5.62182	sp|Q9UK55|ZPI_HUMAN
1287	sp|P49257|LMAN1_HUMAN	DIDNLVQR	DIDNLVQR	486.759	2	0.95973	19.6358	0.982603	0.331532	0.518807	-5.62195	sp|P49257|LMAN1_HUMAN
1288	sp|A0A0C4DH33|HV124_HUMAN	VTMTEDTSTDTAYMELSSLR	VTMTEDTSTDTAYMELSSLR	751.008	3	0.332492	18.405	0.981646	0.331997	0.519132	-5.62284	sp|A0A0C4DH33|HV124_HUMAN
1289	sp|P14625|ENPL_HUMAN	LISLTDENALSGNEELTVK	LISLTDENALSGNEELTVK	682.692	3	-0.215297	15.6561	-0.971611	0.336908	0.526327	-5.63215	sp|P14625|ENPL_HUMAN
1290	sp|P35555|FBN1_HUMAN	YLCQNGR	YLC[+57]QNGR	455.714	2	0.478594	16.8436	0.971117	0.337151	0.526327	-5.6326	sp|P35555|FBN1_HUMAN
1291	sp|P01591|IGJ_HUMAN	CYTAVVPLVYGGETK	C[+57]YTAVVPLVYGGETK	828.919	2	-0.322138	21.5619	-0.969958	0.337721	0.526327	-5.63367	sp|P01591|IGJ_HUMAN
1292	sp|P01876|IGHA1_HUMAN	TPLTATLSK	TPLTATLSK	466.277	2	0.247263	26.2154	0.969813	0.337793	0.526327	-5.6338	sp|P01876|IGHA1_HUMAN
1293	sp|P07357|CO8A_HUMAN	YNPVVIDFEMQPIHEVLR	YNPVVIDFEMQPIHEVLR	733.714	3	0.390775	19.6202	0.969584	0.337905	0.526327	-5.63401	sp|P07357|CO8A_HUMAN
1294	sp|O14786|NRP1_HUMAN	FVTAVGTQGAISK	FVTAVGTQGAISK	639.856	2	0.110384	18.4764	0.967915	0.338729	0.526931	-5.63555	sp|O14786|NRP1_HUMAN
1295	sp|P02675|FIBB_HUMAN	QGFGNVATNTDGK	QGFGNVATNTDGK	654.813	2	0.107411	26.5152	0.967737	0.338816	0.526931	-5.63571	sp|P02675|FIBB_HUMAN
1296	sp|P00742|FA10_HUMAN	ETYDFDIAVLR	ETYDFDIAVLR	671.338	2	-0.111214	24.7972	-0.96644	0.339457	0.527122	-5.6369	sp|P00742|FA10_HUMAN
1297	sp|P35442|TSP2_HUMAN	NFQMVPLDPK	NFQMVPLDPK	594.808	2	0.147823	20.7545	0.966113	0.339619	0.527122	-5.6372	sp|P35442|TSP2_HUMAN
1298	sp|P20851|C4BPB_HUMAN	SQCLEDHTWAPPFPICK	SQC[+57]LEDHTWAPPFPIC[+57]K	695.989	3	-0.0976307	26.1204	-0.965899	0.339724	0.527122	-5.6374	sp|P20851|C4BPB_HUMAN
1299	sp|P01705|LV223_HUMAN	RPSGVSNR	RPSGVSNR	436.738	2	-0.21259	16.6574	-0.965089	0.340125	0.527129	-5.63814	sp|P01705|LV223_HUMAN
1300	sp|P30048|PRDX3_HUMAN	HLSVNDLPVGR	HLSVNDLPVGR	402.891	3	-0.101755	15.8134	-0.964831	0.340252	0.527129	-5.63838	sp|P30048|PRDX3_HUMAN
1301	sp|P29622|KAIN_HUMAN	FFSAQTNR	FFSAQTNR	485.741	2	0.108395	19.761	0.963543	0.34089	0.527712	-5.63956	sp|P29622|KAIN_HUMAN
1302	sp|P11047|LAMC1_HUMAN	LIEIASR	LIEIASR	401.245	2	-0.147842	17.3875	-0.962089	0.341611	0.528298	-5.64089	sp|P11047|LAMC1_HUMAN
1303	sp|P04114|APOB_HUMAN	LHVAGNLK	LHVAGNLK	426.259	2	0.6835	15.7074	0.961722	0.341794	0.528298	-5.64122	sp|P04114|APOB_HUMAN
1304	sp|P35442|TSP2_HUMAN	LCNSPVPQMGGK	LC[+57]NSPVPQM[+16]GGK	652.31	2	0.558863	17.1368	0.960432	0.342434	0.528883	-5.6424	sp|P35442|TSP2_HUMAN
1305	sp|P02679|FIBG_HUMAN	CHAGHLNGVYYQGGTYSK	C[+57]HAGHLNGVYYQGGTYSK	671.307	3	0.115502	26.3712	0.958518	0.343387	0.529947	-5.64415	sp|P02679|FIBG_HUMAN
1306	sp|P62805|H4_HUMAN	DNIQGITKPAIR	DNIQGITKPAIR	442.589	3	0.292024	16.699	0.957741	0.343774	0.530138	-5.64485	sp|P62805|H4_HUMAN
1307	sp|P35542|SAA4_HUMAN	FRPDGLPK	FRPDGLPK	465.264	2	0.136026	19.7564	0.956502	0.344392	0.530413	-5.64598	sp|P35542|SAA4_HUMAN
1308	sp|Q14515|SPRL1_HUMAN	HIQETEWQSQEGK	HIQETEWQSQEGK	533.918	3	-0.13311	16.8444	-0.956328	0.344479	0.530413	-5.64614	sp|Q14515|SPRL1_HUMAN
1309	sp|O95445|APOM_HUMAN	WIYHLTEGSTDLR	WIYHLTEGSTDLR	530.935	3	-0.0902962	18.5174	-0.953733	0.345775	0.532002	-5.64849	sp|O95445|APOM_HUMAN
1310	sp|P21333|FLNA_HUMAN	VNVGAGSHPNK	VNVGAGSHPNK	540.283	2	-0.207596	16.9921	-0.951041	0.347124	0.533669	-5.65093	sp|P21333|FLNA_HUMAN
1311	sp|P02675|FIBB_HUMAN	ECEEIIR	EC[+57]EEIIR	474.726	2	0.103535	26.6599	0.949865	0.347713	0.533758	-5.65199	sp|P02675|FIBB_HUMAN
1312	sp|P35555|FBN1_HUMAN	SIQHCNIR	SIQHC[+57]NIR	514.259	2	-0.200414	13.2253	-0.949612	0.347841	0.533758	-5.65222	sp|P35555|FBN1_HUMAN
1313	sp|P80108|PHLD_HUMAN	TLLLVGSPTWK	TLLLVGSPTWK	607.861	2	0.112427	19.0626	0.949342	0.347976	0.533758	-5.65246	sp|P80108|PHLD_HUMAN
1314	sp|Q00610|CLH1_HUMAN	NNLAGAEELFAR	NNLAGAEELFAR	435.558	3	0.713363	20.3883	0.948493	0.348403	0.533941	-5.65323	sp|Q00610|CLH1_HUMAN
1315	sp|Q9BXN1|ASPN_HUMAN	YWEMQPATFR	YWEMQPATFR	664.808	2	-0.138676	18.5274	-0.94805	0.348626	0.533941	-5.65363	sp|Q9BXN1|ASPN_HUMAN
1316	sp|P19652|A1AG2_HUMAN	SDVMYTDWK	SDVMYTDWK	572.753	2	0.245715	18.344	0.946928	0.34919	0.534399	-5.65464	sp|P19652|A1AG2_HUMAN
1317	sp|O75147|OBSL1_HUMAN	ETELLFLR	ETELLFLR	510.79	2	0.130861	17.5055	0.94589	0.349713	0.534793	-5.65557	sp|O75147|OBSL1_HUMAN
1318	sp|Q07507|DERM_HUMAN	QGFSYQCPQGQVIVAVR	QGFSYQC[+57]PQGQVIVAVR	968.989	2	-0.11402	17.8175	-0.944572	0.350378	0.535403	-5.65676	sp|Q07507|DERM_HUMAN
1319	sp|Q9HB15|KCNKC_HUMAN	QVLNWMLR	QVLNWM[+16]LR	538.289	2	-0.255295	18.9598	-0.943091	0.351126	0.536139	-5.65809	sp|Q9HB15|KCNKC_HUMAN
1320	sp|P98160|PGBM_HUMAN	IAHVELADAGQYR	IAHVELADAGQYR	481.584	3	-0.163504	15.567	-0.942128	0.351613	0.536476	-5.65895	sp|P98160|PGBM_HUMAN
1321	sp|P34897|GLYM_HUMAN	TGLIDYNQLALTAR	TGLIDYNQLALTAR	516.951	3	-0.336335	17.4598	-0.940324	0.352526	0.537462	-5.66056	sp|P34897|GLYM_HUMAN
1322	sp|Q14515|SPRL1_HUMAN	LLAGDHPIDLLLR	LLAGDHPIDLLLR	482.621	3	-0.147912	17.1708	-0.937459	0.35398	0.53927	-5.66312	sp|Q14515|SPRL1_HUMAN
1323	sp|Q14764|MVP_HUMAN	HADLEIR	HADLEIR	427.23	2	0.111235	19.4462	0.933848	0.355817	0.54166	-5.66633	sp|Q14764|MVP_HUMAN
1324	sp|A0A0J9YX35|HV64D_HUMAN	AEDTAVYYCVK	AEDTAVYYC[+57]VK	659.803	2	0.288564	21.8439	0.932582	0.356463	0.542233	-5.66746	sp|A0A0J9YX35|HV64D_HUMAN
1325	sp|Q8NI99|ANGL6_HUMAN	FTGAVCWSGPASTR	FTGAVC[+57]WSGPASTR	748.851	2	-0.118326	18.728	-0.931893	0.356815	0.542358	-5.66807	sp|Q8NI99|ANGL6_HUMAN
1326	sp|P28074|PSB5_HUMAN	HGVIVAADSR	HGVIVAADSR	512.78	2	-0.181784	17.9007	-0.930396	0.35758	0.542714	-5.66939	sp|P28074|PSB5_HUMAN
1327	sp|P23142|FBLN1_HUMAN	AITPPHPASQANIIFDITEGNLR	AITPPHPASQANIIFDITEGNLR	825.771	3	0.164205	23.8473	0.93038	0.357588	0.542714	-5.66941	sp|P23142|FBLN1_HUMAN
1328	sp|Q9UK55|ZPI_HUMAN	IFSPFADLSELSATGR	IFSPFADLSELSATGR	855.939	2	0.274238	22.2291	0.929092	0.358247	0.543306	-5.67055	sp|Q9UK55|ZPI_HUMAN
1329	sp|Q9H6N6|MYH16_HUMAN	DLEINSVNSK	DLEINSVNSK	559.788	2	0.117644	20.9653	0.923535	0.3611	0.546991	-5.67544	sp|Q9H6N6|MYH16_HUMAN
1330	sp|P14314|GLU2B_HUMAN	YEQGTGCWQGPNR	YEQGTGC[+57]WQGPNR	776.834	2	0.102957	17.8129	0.923301	0.36122	0.546991	-5.67565	sp|P14314|GLU2B_HUMAN
1331	sp|Q07954|LRP1_HUMAN	ITWPNGLTLDYVTER	ITWPNGLTLDYVTER	593.309	3	0.256421	14.3757	0.922748	0.361505	0.547011	-5.67614	sp|Q07954|LRP1_HUMAN
1332	sp|P01861|IGHG4_HUMAN	TTPPVLDSDGSFFLYSR	TTPPVLDSDGSFFLYSR	951.468	2	0.447067	20.4058	0.920803	0.362508	0.548116	-5.67784	sp|P01861|IGHG4_HUMAN
1333	sp|P02656|APOC3_HUMAN	DALSSVQESQVAQQAR	DALSSVQESQVAQQAR	572.955	3	-0.118702	22.8235	-0.919782	0.363035	0.548501	-5.67874	sp|P02656|APOC3_HUMAN
1334	sp|P60953|CDC42_HUMAN	YVECSALTQK	YVEC[+57]SALTQK	599.792	2	0.143947	24.1451	0.916167	0.364905	0.550913	-5.6819	sp|P60953|CDC42_HUMAN
1335	sp|P41222|PTGDS_HUMAN	TMLLQPAGSLGSYSYR	TMLLQPAGSLGSYSYR	872.44	2	0.111851	17.7521	0.907856	0.369228	0.557023	-5.68911	sp|P41222|PTGDS_HUMAN
1336	sp|P09486|SPRC_HUMAN	LHLDYIGPCK	LHLDYIGPC[+57]K	405.878	3	0.202665	20.2884	0.904927	0.37076	0.558838	-5.69164	sp|P09486|SPRC_HUMAN
1337	sp|P40967|PMEL_HUMAN	LCQPVLPSPACQLVLHQILK	LC[+57]QPVLPSPAC[+57]QLVLHQILK	772.097	3	-0.213596	18.5056	-0.904494	0.370987	0.558838	-5.69201	sp|P40967|PMEL_HUMAN
1338	sp|A0A0C4DH25|KVD20_HUMAN	LLIYDASSR	LLIYDASSR	519.285	2	0.393873	19.5124	0.902879	0.371833	0.559695	-5.6934	sp|A0A0C4DH25|KVD20_HUMAN
1339	sp|P80748|LV321_HUMAN / sp|A0A075B6K5|LV39_HUMAN	FSGSNSGNTATLTISR	FSGSNSGNTATLTISR	806.9	2	0.235088	19.5749	0.901266	0.37268	0.56055	-5.69479	sp|P80748|LV321_HUMAN / sp|A0A075B6K5|LV39_HUMAN
1340	sp|P25786|PSA1_HUMAN	IHQIEYAMEAVK	IHQIEYAMEAVK	477.915	3	0.11451	17.877	0.898887	0.373931	0.562012	-5.69683	sp|P25786|PSA1_HUMAN
1341	sp|Q14644|RASA3_HUMAN	NFLDLISSSGR	NFLDLISSSGR	403.547	3	0.110403	24.271	0.894975	0.375994	0.564692	-5.70017	sp|Q14644|RASA3_HUMAN
1342	sp|O43866|CD5L_HUMAN	CYGPGVGR	C[+57]YGPGVGR	433.203	2	0.238694	21.065	0.89244	0.377335	0.566033	-5.70233	sp|O43866|CD5L_HUMAN
1343	sp|P01137|TGFB1_HUMAN	EAVPEPVLLSR	EAVPEPVLLSR	605.346	2	0.106619	23.0431	0.892142	0.377492	0.566033	-5.70258	sp|P01137|TGFB1_HUMAN
1344	sp|P07384|CAN1_HUMAN	GHAYSVTGAK	GHAYSVTGAK	495.754	2	0.397781	15.163	0.891076	0.378057	0.566033	-5.70349	sp|P07384|CAN1_HUMAN
1345	sp|P21333|FLNA_HUMAN	LKPGAPLRPK	LKPGAPLRPK	538.851	2	0.496958	20.2473	0.890733	0.378239	0.566033	-5.70378	sp|P21333|FLNA_HUMAN
1346	sp|O94769|ECM2_HUMAN	NQGQLYSEGDSR	NQGQLYSEGDSR	677.305	2	-0.117535	16.2744	-0.890632	0.378292	0.566033	-5.70387	sp|O94769|ECM2_HUMAN
1347	sp|P10643|CO7_HUMAN	DSCTLPASAEK	DSC[+57]TLPASAEK	589.772	2	0.099482	16.6251	0.890047	0.378603	0.566077	-5.70436	sp|P10643|CO7_HUMAN
1348	sp|Q6UX71|PXDC2_HUMAN	ASVGQDSPEPR	ASVGQDSPEPR	571.775	2	0.103804	18.4439	0.888632	0.379354	0.566695	-5.70556	sp|Q6UX71|PXDC2_HUMAN
1349	sp|P02679|FIBG_HUMAN	ASTPNGYDNGIIWATWK	ASTPNGYDNGIIWATWK	947.46	2	0.151183	25.2639	0.88819	0.379589	0.566695	-5.70594	sp|P02679|FIBG_HUMAN
1350	sp|P16109|LYAM3_HUMAN	YTDLVAIQNK	YTDLVAIQNK	582.817	2	-0.126815	22.7775	-0.88768	0.37986	0.566695	-5.70637	sp|P16109|LYAM3_HUMAN
1351	sp|P62807|H2B1C_HUMAN / sp|P58876|H2B1D_HUMAN / sp|Q93079|H2B1H_HUMAN / sp|Q99880|H2B1L_HUMAN / sp|Q99879|H2B1M_HUMAN / sp|P23527|H2B1O_HUMAN / sp|Q96A08|H2B1A_HUMAN / sp|Q8N257|H2B3B_HUMAN / sp|Q5QNW6|H2B2F_HUMAN / sp|Q16778|H2B2E_HUMAN / sp|P33778|H2B1B_HUMAN / sp|P06899|H2B1J_HUMAN / sp|O60814|H2B1K_HUMAN / sp|Q99877|H2B1N_HUMAN / sp|P57053|H2BFS_HUMAN	LLLPGELAK	LLLPGELAK	477.305	2	0.30009	16.6286	0.885634	0.380949	0.567899	-5.7081	sp|P62807|H2B1C_HUMAN / sp|P58876|H2B1D_HUMAN / sp|Q93079|H2B1H_HUMAN / sp|Q99880|H2B1L_HUMAN / sp|Q99879|H2B1M_HUMAN / sp|P23527|H2B1O_HUMAN / sp|Q96A08|H2B1A_HUMAN / sp|Q8N257|H2B3B_HUMAN / sp|Q5QNW6|H2B2F_HUMAN / sp|Q16778|H2B2E_HUMAN / sp|P33778|H2B1B_HUMAN / sp|P06899|H2B1J_HUMAN / sp|O60814|H2B1K_HUMAN / sp|Q99877|H2B1N_HUMAN / sp|P57053|H2BFS_HUMAN
1352	sp|P14543|NID1_HUMAN	NLYFTDWK	NLYFTDWK	543.766	2	0.0804133	19.3872	0.883415	0.382133	0.569242	-5.70997	sp|P14543|NID1_HUMAN
1353	sp|P35908|K22E_HUMAN	GGSISGGGYGSGGGK	GGSISGGGYGSGGGK	599.278	2	-0.17406	22.3341	-0.88182	0.382984	0.570089	-5.71131	sp|P35908|K22E_HUMAN
1354	sp|P11142|HSP7C_HUMAN	DAGTIAGLNVLR	DAGTIAGLNVLR	600.341	2	-0.0919277	18.988	-0.875762	0.386231	0.574342	-5.71639	sp|P11142|HSP7C_HUMAN
1355	sp|P51659|DHB4_HUMAN	IDVVVNNAGILR	IDVVVNNAGILR	428.254	3	-0.0908749	19.77	-0.875426	0.386412	0.574342	-5.71667	sp|P51659|DHB4_HUMAN
1356	sp|P01705|LV223_HUMAN	LMIYEGSK	LMIYEGSK	470.744	2	0.350748	15.3587	0.873423	0.38749	0.575519	-5.71834	sp|P01705|LV223_HUMAN
1357	sp|Q15582|BGH3_HUMAN	EGVYTVFAPTNEAFR	EGVYTVFAPTNEAFR	567.614	3	0.452761	16.7108	0.872827	0.387811	0.575572	-5.71883	sp|Q15582|BGH3_HUMAN
1358	sp|O60462|NRP2_HUMAN	GGDSITAVEAR	GGDSITAVEAR	538.273	2	-0.195655	17.3131	-0.869889	0.389396	0.577498	-5.72128	sp|O60462|NRP2_HUMAN
1359	sp|P18428|LBP_HUMAN	SPVTLLAAVMSLPEEHNK	SPVTLLAAVMSLPEEHNK	646.012	3	-0.203816	17.421	-0.867866	0.390489	0.578694	-5.72295	sp|P18428|LBP_HUMAN
1360	sp|O60462|NRP2_HUMAN	WSPAGIGMR	WSPAGIGMR	487.747	2	-0.105106	18.4476	-0.863866	0.392657	0.581479	-5.72626	sp|O60462|NRP2_HUMAN
1361	sp|O43157|PLXB1_HUMAN	VPVASCAQHLDCASCLAHR	VPVASC[+57]AQHLDC[+57]ASC[+57]LAHR	718	3	-0.109045	17.5989	-0.862896	0.393184	0.581832	-5.72706	sp|O43157|PLXB1_HUMAN
1362	sp|P63104|1433Z_HUMAN	VVSSIEQK	VVSSIEQK	445.253	2	0.38907	21.4888	0.861517	0.393934	0.58218	-5.72819	sp|P63104|1433Z_HUMAN
1363	sp|P09493|TPM1_HUMAN	HIAEDADR	HIAEDADR	463.72	2	0.869192	15.8198	0.8614	0.393998	0.58218	-5.72829	sp|P09493|TPM1_HUMAN
1364	sp|Q12805|FBLN3_HUMAN	GSFACQCPPGYQK	GSFAC[+57]QC[+57]PPGYQK	750.324	2	0.110979	18.7984	0.859141	0.395228	0.58357	-5.73014	sp|Q12805|FBLN3_HUMAN
1365	sp|Q07954|LRP1_HUMAN	AVTDEEPFLIFANR	AVTDEEPFLIFANR	811.415	2	-0.0997825	19.1863	-0.856092	0.396893	0.585287	-5.73264	sp|Q07954|LRP1_HUMAN
1366	sp|P53618|COPB_HUMAN	EAELLEPLMPAIR	EAELLEPLM[+16]PAIR	749.403	2	0.0937915	19.3159	0.855948	0.396972	0.585287	-5.73275	sp|P53618|COPB_HUMAN
1367	sp|P69905|HBA_HUMAN	MFLSFPTTK	MFLSFPTTK	536.281	2	0.157096	20.9313	0.854148	0.397957	0.586309	-5.73422	sp|P69905|HBA_HUMAN
1368	sp|P04275|VWF_HUMAN	VEETCGCR	VEETC[+57]GC[+57]R	505.705	2	0.385522	15.3719	0.852573	0.39882	0.58671	-5.73551	sp|P04275|VWF_HUMAN
1369	sp|P23142|FBLN1_HUMAN	CVNSPGSFR	C[+57]VNSPGSFR	512.237	2	0.126907	22.5349	0.852062	0.3991	0.58671	-5.73592	sp|P23142|FBLN1_HUMAN
1370	sp|P00451|FA8_HUMAN	VDSCPEEPQLR	VDSC[+57]PEEPQLR	443.875	3	0.407462	16.5173	0.852058	0.399102	0.58671	-5.73593	sp|P00451|FA8_HUMAN
1371	sp|P19827|ITIH1_HUMAN	EVAFDLEIPK	EVAFDLEIPK	580.814	2	0.109363	28.3683	0.851469	0.399425	0.586756	-5.7364	sp|P19827|ITIH1_HUMAN
1372	sp|P10909|CLUS_HUMAN	EILSVDCSTNNPSQAK	EILSVDC[+57]STNNPSQAK	881.917	2	0.0914497	22.3986	0.846923	0.401925	0.589897	-5.74009	sp|P10909|CLUS_HUMAN
1373	sp|Q14392|LRC32_HUMAN	LLHFPDLAALPR	LLHFPDLAALPR	454.935	3	-0.186246	14.3816	-0.846517	0.402149	0.589897	-5.74042	sp|Q14392|LRC32_HUMAN
1374	sp|Q9UK55|ZPI_HUMAN	YFDTECVPMNFR	YFDTEC[+57]VPMNFR	789.839	2	0.249486	22.5146	0.842761	0.404223	0.592507	-5.74345	sp|Q9UK55|ZPI_HUMAN
1375	sp|Q9UBP4|DKK3_HUMAN	DSECCGDQLCVWGHCTK	DSEC[+57]C[+57]GDQLC[+57]VWGHC[+57]TK	704.606	3	-0.120354	17.9096	-0.84066	0.405385	0.593779	-5.74514	sp|Q9UBP4|DKK3_HUMAN
1376	sp|P13727|PRG2_HUMAN	SLQTFSQAWFTCR	SLQTFSQAWFTC[+57]R	816.385	2	-0.16395	21.2449	-0.836045	0.407947	0.597096	-5.74883	sp|P13727|PRG2_HUMAN
1377	sp|P02787|TRFE_HUMAN	APNHAVVTR	APNHAVVTR	482.77	2	0.200071	14.7367	0.835006	0.408525	0.597117	-5.74966	sp|P02787|TRFE_HUMAN
1378	sp|Q00610|CLH1_HUMAN	VIQCFAETGQVQK	VIQC[+57]FAETGQVQK	754.382	2	0.172603	16.2047	0.834955	0.408554	0.597117	-5.7497	sp|Q00610|CLH1_HUMAN
1379	sp|P04114|APOB_HUMAN	GIISALLVPPETEEAK	GIISALLVPPETEEAK	833.967	2	-0.189612	19.8724	-0.831136	0.410682	0.599793	-5.75274	sp|P04114|APOB_HUMAN
1380	sp|O94985|CSTN1_HUMAN	LTVTAYDCGK	LTVTAYDC[+57]GK	564.274	2	0.0893391	16.9764	0.82905	0.411848	0.60106	-5.7544	sp|O94985|CSTN1_HUMAN
1381	sp|P13611|CSPG2_HUMAN	LATVGELQAAWR	LATVGELQAAWR	657.862	2	0.0989546	17.7316	0.82798	0.412447	0.601147	-5.75524	sp|P13611|CSPG2_HUMAN
1382	sp|P07996|TSP1_HUMAN	LCNSPSPQMNGKPCEGEAR	LC[+57]NSPSPQM[+16]NGKPC[+57]EGEAR	716.647	3	0.275942	18.9255	0.827877	0.412505	0.601147	-5.75532	sp|P07996|TSP1_HUMAN
1383	sp|O76074|PDE5A_HUMAN	FNAEVDQITGYK	FNAEVDQITGYK	462.23	3	-0.187826	18.0616	-0.825796	0.413671	0.602248	-5.75697	sp|O76074|PDE5A_HUMAN
1384	sp|P16070|CD44_HUMAN	ALSIGFETCR	ALSIGFETC[+57]R	577.287	2	0.0956278	21.8679	0.825096	0.414064	0.602248	-5.75752	sp|P16070|CD44_HUMAN
1385	sp|Q06033|ITIH3_HUMAN	EVSFDVELPK	EVSFDVELPK	581.803	2	-0.138212	26.5859	-0.824929	0.414157	0.602248	-5.75765	sp|Q06033|ITIH3_HUMAN
1386	sp|Q86TH1|ATL2_HUMAN	SGPECGLAK	SGPEC[+57]GLAK	459.721	2	0.0928436	17.9424	0.822522	0.41551	0.603778	-5.75955	sp|Q86TH1|ATL2_HUMAN
1387	sp|P19827|ITIH1_HUMAN	GMADQDGLKPTIDKPSEDSPPLEMLGPR	GMADQDGLKPTIDKPSEDSPPLEMLGPR	998.823	3	0.0932	25.2379	0.821281	0.416208	0.604357	-5.76052	sp|P19827|ITIH1_HUMAN
1388	sp|Q9Y242|TCF19_HUMAN	VKPQDFAAITIPR	VKPQDFAAITIPR	485.949	3	-0.197993	15.6995	-0.819317	0.417315	0.605527	-5.76206	sp|Q9Y242|TCF19_HUMAN
1389	sp|Q92888|ARHG1_HUMAN	DMIPTEMQR	DM[+16]IPTEMQR	568.757	2	-0.195042	22.5449	-0.815966	0.419207	0.6078	-5.76468	sp|Q92888|ARHG1_HUMAN
1390	sp|Q13561|DCTN2_HUMAN	ASVEDADTQSK	ASVEDADTQSK	575.765	2	-0.0867446	26.1911	-0.815475	0.419485	0.6078	-5.76506	sp|Q13561|DCTN2_HUMAN
1391	sp|Q9UBX5|FBLN5_HUMAN	DQPFTILYR	DQPFTILYR	576.806	2	0.109681	21.0422	0.814023	0.420306	0.608553	-5.7662	sp|Q9UBX5|FBLN5_HUMAN
1392	sp|P01593|KVD33_HUMAN / sp|P01594|KV133_HUMAN	LLIYDASNLETGVPSR	LLIYDASNLETGVPSR	874.465	2	0.182882	17.24	0.812936	0.420923	0.609007	-5.76704	sp|P01593|KVD33_HUMAN / sp|P01594|KV133_HUMAN
1393	sp|Q9BVK6|TMED9_HUMAN	QLVEQVEQIQK	QLVEQVEQIQK	671.372	2	0.0889218	17.5384	0.809114	0.423093	0.611708	-5.77001	sp|Q9BVK6|TMED9_HUMAN
1394	sp|P08294|SODE_HUMAN	LACCVVGVCGPGLWER	LAC[+57]C[+57]VVGVC[+57]GPGLWER	916.934	2	0.18742	17.4189	0.807913	0.423776	0.611881	-5.77093	sp|P08294|SODE_HUMAN
1395	sp|Q07954|LRP1_HUMAN	NVIALAFDYR	NVIALAFDYR	591.319	2	-0.0998212	16.4584	-0.807835	0.42382	0.611881	-5.77099	sp|Q07954|LRP1_HUMAN
1396	sp|P35579|MYH9_HUMAN	ALEQQVEEMK	ALEQQVEEMK	402.201	3	-0.363106	20.4199	-0.806937	0.424332	0.61218	-5.77169	sp|P35579|MYH9_HUMAN
1397	sp|P04196|HRG_HUMAN	GGEGTGYFVDFSVR	GGEGTGYFVDFSVR	745.849	2	0.1104	19.0805	0.805018	0.425425	0.613319	-5.77317	sp|P04196|HRG_HUMAN
1398	sp|Q13790|APOF_HUMAN	SGVQQLIQYYQDQK	SGVQQLIQYYQDQK	849.428	2	0.124445	22.6783	0.803869	0.426081	0.613495	-5.77405	sp|Q13790|APOF_HUMAN
1399	sp|Q06830|PRDX1_HUMAN	ATAVMPDGQFK	ATAVMPDGQFK	582.79	2	-0.100179	20.4434	-0.803737	0.426157	0.613495	-5.77415	sp|Q06830|PRDX1_HUMAN
1400	sp|P00924|ENO1_YEAST / sp|P00924|ENO1_YEAST	AAQDSFAAGWGVMVSHR	AAQDSFAAGWGVMVSHR	597.286	3	-0.0900866	22.0301	-0.802927	0.42662	0.613536	-5.77478	sp|P00924|ENO1_YEAST / sp|P00924|ENO1_YEAST
1401	sp|P78509|RELN_HUMAN	CICDPGYSGPTCK	C[+57]IC[+57]DPGYSGPTC[+57]K	757.807	2	-0.118394	17.4133	-0.802536	0.426843	0.613536	-5.77508	sp|P78509|RELN_HUMAN
1402	sp|P02675|FIBB_HUMAN	YQISVNK	YQISVNK	426.235	2	0.0905944	26.4124	0.801762	0.427286	0.613536	-5.77567	sp|P02675|FIBB_HUMAN
1403	sp|P19827|ITIH1_HUMAN	GHMLENHVER	GHM[+16]LENHVER	619.291	2	-0.306429	18.8529	-0.801556	0.427404	0.613536	-5.77583	sp|P19827|ITIH1_HUMAN
1404	sp|Q13477|MADCA_HUMAN	GLDTSLGAVQSDTGR	GLDTSLGAVQSDTGR	738.868	2	-0.126517	18.3096	-0.800132	0.428219	0.614269	-5.77692	sp|Q13477|MADCA_HUMAN
1405	sp|P01023|A2MG_HUMAN	SIYKPGQTVK	SIYKPGQTVK	560.822	2	0.122771	19.0556	0.798202	0.429325	0.615417	-5.77839	sp|P01023|A2MG_HUMAN
1406	sp|A0A075B6I0|LV861_HUMAN	FSGSILGNK	FSGSILGNK	461.753	2	0.351902	16.6892	0.795705	0.430759	0.617034	-5.7803	sp|A0A075B6I0|LV861_HUMAN
1407	sp|P02751|FINC_HUMAN	CTCVGNGR	C[+57]TC[+57]VGNGR	462.195	2	0.276275	15.3261	0.794983	0.431175	0.617189	-5.78085	sp|P02751|FINC_HUMAN
1408	sp|O75083|WDR1_HUMAN	VINSVDIK	VINSVDIK	444.263	2	-0.0788338	18.9246	-0.793831	0.431837	0.617372	-5.78172	sp|O75083|WDR1_HUMAN
1409	sp|P04275|VWF_HUMAN	QTMVDSSCR	QTMVDSSC[+57]R	542.232	2	0.184581	19.7727	0.793696	0.431915	0.617372	-5.78183	sp|P04275|VWF_HUMAN
1410	sp|P13611|CSPG2_HUMAN	ITCMNPSAYQR	ITC[+57]MNPSAYQR	670.808	2	-0.0994348	23.0847	-0.791273	0.433312	0.618739	-5.78366	sp|P13611|CSPG2_HUMAN
1411	sp|P04114|APOB_HUMAN	IEIPLPFGGK	IEIPLPFGGK	535.816	2	-0.188024	21.4638	-0.790971	0.433486	0.618739	-5.78389	sp|P04114|APOB_HUMAN
1412	sp|Q08830|FGL1_HUMAN	IDLADFEK	IDLADFEK	475.745	2	0.173906	17.5241	0.790098	0.43399	0.618891	-5.78455	sp|Q08830|FGL1_HUMAN
1413	sp|P37840|SYUA_HUMAN	TVEGAGSIAAATGFVK	TVEGAGSIAAATGFVK	493.6	3	-0.0900948	24.7203	-0.789722	0.434207	0.618891	-5.78484	sp|P37840|SYUA_HUMAN
1414	sp|P01701|LV151_HUMAN	LLIYDNNK	LLIYDNNK	496.774	2	0.275402	16.9772	0.786637	0.435991	0.620933	-5.78716	sp|P01701|LV151_HUMAN
1415	sp|P04114|APOB_HUMAN	HVAEAICK	HVAEAIC[+57]K	464.239	2	0.369254	15.4261	0.786179	0.436256	0.620933	-5.78751	sp|P04114|APOB_HUMAN
1416	sp|A0A075B6H9|LV469_HUMAN	FSGSSSGAER	FSGSSSGAER	492.723	2	-0.475545	15.8959	-0.784726	0.437098	0.621692	-5.7886	sp|A0A075B6H9|LV469_HUMAN
1417	sp|Q9NPY3|C1QR1_HUMAN	APDVFDWGSSGPLCVSPK	APDVFDWGSSGPLC[+57]VSPK	640.305	3	-0.288503	19.6438	-0.783214	0.437976	0.622122	-5.78974	sp|Q9NPY3|C1QR1_HUMAN
1418	sp|P55056|APOC4_HUMAN	AWFLESK	AWFLESK	440.732	2	0.140696	18.1239	0.78314	0.438018	0.622122	-5.78979	sp|P55056|APOC4_HUMAN
1419	sp|P24821|TENA_HUMAN	ACGCAAAPDVK	AC[+57]GC[+57]AAAPDVK	560.25	2	-0.11479	17.5783	-0.781556	0.438939	0.62299	-5.79098	sp|P24821|TENA_HUMAN
1420	sp|P07358|CO8B_HUMAN	QALEEFQK	QALEEFQK	496.756	2	0.13554	17.2033	0.780657	0.439462	0.623293	-5.79165	sp|P07358|CO8B_HUMAN
1421	sp|Q8NBS9|TXND5_HUMAN	GYPTLLWFR	GYPTLLWFR	576.814	2	0.122767	16.8382	0.779145	0.440342	0.624101	-5.79278	sp|Q8NBS9|TXND5_HUMAN
1422	sp|P53621|COPA_HUMAN	DVAVMQLR	DVAVMQLR	466.255	2	0.183543	17.8391	0.777487	0.441308	0.625032	-5.79401	sp|P53621|COPA_HUMAN
1423	sp|P08294|SODE_HUMAN	AGLAASLAGPHSIVGR	AGLAASLAGPHSIVGR	492.948	3	0.157996	20.0788	0.773966	0.443365	0.627503	-5.79663	sp|P08294|SODE_HUMAN
1424	sp|P48740|MASP1_HUMAN	AAGNECPELQPPVHGK	AAGNEC[+57]PELQPPVHGK	568.611	3	-0.152745	19.3921	-0.773036	0.443909	0.627832	-5.79732	sp|P48740|MASP1_HUMAN
1425	sp|P10909|CLUS_HUMAN	EIQNAVNGVK	EIQNAVNGVK	536.293	2	0.0997732	23.5041	0.770212	0.445563	0.629729	-5.79941	sp|P10909|CLUS_HUMAN
1426	sp|P02760|AMBP_HUMAN	EDSCQLGYSAGPCMGMTSR	EDSC[+57]QLGYSAGPC[+57]MGM[+16]TSR	708.281	3	-0.176308	19.4623	-0.76814	0.44678	0.631006	-5.80093	sp|P02760|AMBP_HUMAN
1427	sp|P55103|INHBC_HUMAN	ELLLDLAK	ELLLDLAK	457.781	2	0.131553	16.9362	0.766603	0.447683	0.631839	-5.80206	sp|P55103|INHBC_HUMAN
1428	sp|O43157|PLXB1_HUMAN	GVSEHDFAYQDPK	GVSEHDFAYQDPK	498.228	3	-0.12135	15.6407	-0.765395	0.448394	0.632399	-5.80295	sp|O43157|PLXB1_HUMAN
1429	sp|P01860|IGHG3_HUMAN	WYVDGVEVHNAK	WYVDGVEVHNAK	472.902	3	-0.280403	19.3875	-0.764264	0.44906	0.632895	-5.80378	sp|P01860|IGHG3_HUMAN
1430	sp|P00742|FA10_HUMAN	IVGGQECK	IVGGQEC[+57]K	445.724	2	-0.205656	17.0288	-0.761835	0.450493	0.63447	-5.80555	sp|P00742|FA10_HUMAN
1431	sp|O00203|AP3B1_HUMAN	EMLIEVIEK	EMLIEVIEK	552.304	2	0.195617	19.7886	0.760716	0.451154	0.634957	-5.80637	sp|O00203|AP3B1_HUMAN
1432	sp|P62826|RAN_HUMAN	LVLVGDGGTGK	LVLVGDGGTGK	508.293	2	0.199359	19.7139	0.759372	0.451948	0.635631	-5.80735	sp|P62826|RAN_HUMAN
1433	sp|Q9ULI3|HEG1_HUMAN	TSSDHTDHTYLSSTFTK	TSSDHTDHTYLSSTFTK	643.294	3	-0.1061	20.2528	-0.758063	0.452723	0.636095	-5.8083	sp|Q9ULI3|HEG1_HUMAN
1434	sp|Q9Y6W5|WASF2_HUMAN	DVVGNDVATILSR	DVVGNDVATILSR	679.867	2	-0.191994	19.3393	-0.757574	0.453013	0.636095	-5.80865	sp|Q9Y6W5|WASF2_HUMAN
1435	sp|P00451|FA8_HUMAN	DLNSGLIGALLVCR	DLNSGLIGALLVC[+57]R	750.914	2	0.119747	16.3349	0.756345	0.453741	0.636095	-5.80955	sp|P00451|FA8_HUMAN
1436	sp|Q9NQC3|RTN4_HUMAN	SDEGHPFR	SDEGHPFR	472.715	2	0.402988	16.0786	0.75628	0.45378	0.636095	-5.80959	sp|Q9NQC3|RTN4_HUMAN
1437	sp|Q12805|FBLN3_HUMAN	CVCPVSNAMCR	C[+57]VC[+57]PVSNAMC[+57]R	677.28	2	0.110687	19.3976	0.756149	0.453857	0.636095	-5.80969	sp|Q12805|FBLN3_HUMAN
1438	sp|P04792|HSPB1_HUMAN	QLSSGVSEIR	QLSSGVSEIR	538.291	2	-0.331628	17.7359	-0.754769	0.454676	0.636799	-5.81069	sp|P04792|HSPB1_HUMAN
1439	sp|P04843|RPN1_HUMAN	VTAEVVLAHLGGGSTSR	VTAEVVLAHLGGGSTSR	551.969	3	0.18941	20.1515	0.754089	0.45508	0.636922	-5.81118	sp|P04843|RPN1_HUMAN
1440	sp|P18054|LOX12_HUMAN	QYLAAPLVMLK	QYLAAPLVMLK	623.865	2	0.120737	18.6059	0.751063	0.456879	0.638995	-5.81336	sp|P18054|LOX12_HUMAN
1441	sp|P14625|ENPL_HUMAN	LTESPCALVASQYGWSGNMER	LTESPC[+57]ALVASQYGWSGNMER	786.028	3	0.121669	18.8079	0.74635	0.459689	0.64248	-5.81674	sp|P14625|ENPL_HUMAN
1442	sp|Q9NQX6|ZN331_HUMAN	GDELTQHQR	GDELTQHQR	542.263	2	-0.175808	17.8746	-0.743677	0.461287	0.644267	-5.81865	sp|Q9NQX6|ZN331_HUMAN
1443	sp|Q8NBP7|PCSK9_HUMAN	LPGTYVVVLK	LPGTYVVVLK	544.839	2	0.0833429	17.7905	0.741529	0.462574	0.644762	-5.82018	sp|Q8NBP7|PCSK9_HUMAN
1444	sp|P49913|CAMP_HUMAN	SSDANLYR	SSDANLYR	463.222	2	0.116903	16.1613	0.741516	0.462582	0.644762	-5.82019	sp|P49913|CAMP_HUMAN
1445	sp|P49747|COMP_HUMAN	SCVCAVGWAGNGILCGR	SC[+57]VC[+57]AVGWAGNGILC[+57]GR	918.919	2	-0.118756	22.4235	-0.741482	0.462603	0.644762	-5.82022	sp|P49747|COMP_HUMAN
1446	sp|P35442|TSP2_HUMAN	LCNSPVPQMGGK	LC[+57]NSPVPQMGGK	644.313	2	0.1343	16.4429	0.738447	0.464424	0.646854	-5.82237	sp|P35442|TSP2_HUMAN
1447	sp|O60240|PLIN1_HUMAN	LASGGADLALGSIEK	LASGGADLALGSIEK	701.383	2	-0.0885314	18.3151	-0.737172	0.465191	0.647473	-5.82327	sp|O60240|PLIN1_HUMAN
1448	sp|P23142|FBLN1_HUMAN	NVPNCGR	NVPNC[+57]GR	408.693	2	0.33546	17.3809	0.735958	0.465921	0.647921	-5.82413	sp|P23142|FBLN1_HUMAN
1449	sp|Q86UL8|MAGI2_HUMAN	VHESVIGR	VHESVIGR	448.751	2	-0.114309	18.9186	-0.735568	0.466156	0.647921	-5.8244	sp|Q86UL8|MAGI2_HUMAN
1450	sp|P25788|PSA3_HUMAN	AVENSSTAIGIR	AVENSSTAIGIR	609.328	2	0.115501	18.4482	0.732413	0.468058	0.650117	-5.82663	sp|P25788|PSA3_HUMAN
1451	sp|P07357|CO8A_HUMAN	KPYNFLK	KPYNFLK	455.263	2	0.233913	18.8463	0.729284	0.469949	0.652294	-5.82882	sp|P07357|CO8A_HUMAN
1452	sp|P04196|HRG_HUMAN	ADLFYDVEALDLESPK	ADLFYDVEALDLESPK	608.968	3	0.121606	16.417	0.727844	0.470821	0.653053	-5.82983	sp|P04196|HRG_HUMAN
1453	sp|Q8TF42|UBS3B_HUMAN	HGSALDVLLSMGFPR	HGSALDVLLSMGFPR	800.419	2	0.274065	17.8077	0.72379	0.47328	0.655657	-5.83265	sp|Q8TF42|UBS3B_HUMAN
1454	sp|P00734|THRB_HUMAN	HQDFNSAVQLVENFCR	HQDFNSAVQLVENFC[+57]R	655.307	3	-0.0683535	27.6448	-0.723676	0.473349	0.655657	-5.83273	sp|P00734|THRB_HUMAN
1455	sp|P25787|PSA2_HUMAN	AANGVVLATEK	AANGVVLATEK	536.803	2	0.110505	17.1921	0.720688	0.475166	0.657721	-5.8348	sp|P25787|PSA2_HUMAN
1456	sp|P01591|IGJ_HUMAN	IIVPLNNR	IIVPLNNR	469.793	2	-0.239985	20.9473	-0.716588	0.477666	0.660728	-5.83763	sp|P01591|IGJ_HUMAN
1457	sp|P04003|C4BPA_HUMAN	EDVYVVGTVLR	EDVYVVGTVLR	625.343	2	-0.0658751	26.9678	-0.715281	0.478465	0.661379	-5.83852	sp|P04003|C4BPA_HUMAN
1458	sp|Q9UK55|ZPI_HUMAN	GTEAVAGILSEITAYSMPPVIK	GTEAVAGILSEITAYSMPPVIK	749.736	3	0.238333	18.005	0.7137	0.479432	0.661508	-5.83961	sp|Q9UK55|ZPI_HUMAN
1459	sp|P04114|APOB_HUMAN	ATFQTPDFIVPLTDLR	ATFQTPDFIVPLTDLR	917.491	2	-0.178736	19.9983	-0.713674	0.479448	0.661508	-5.83963	sp|P04114|APOB_HUMAN
1460	sp|P04070|PROC_HUMAN	CSCAPGYK	C[+57]SC[+57]APGYK	471.694	2	0.715102	19.231	0.713517	0.479544	0.661508	-5.83973	sp|P04070|PROC_HUMAN
1461	sp|Q8NBP7|PCSK9_HUMAN	DVINEAWFPEDQR	DVINEAWFPEDQR	809.878	2	0.103874	18.3464	0.7126	0.480106	0.661654	-5.84036	sp|Q8NBP7|PCSK9_HUMAN
1462	sp|P43251|BTD_HUMAN	LSSGLVTAALYGR	LSSGLVTAALYGR	654.37	2	0.0685901	18.8091	0.712271	0.480307	0.661654	-5.84059	sp|P43251|BTD_HUMAN
1463	sp|Q9BYE9|CDHR2_HUMAN	TFVIIPELVLPNR	TFVIIPELVLPNR	755.953	2	0.328373	14.3358	0.710579	0.481344	0.662629	-5.84174	sp|Q9BYE9|CDHR2_HUMAN
1464	sp|P10643|CO7_HUMAN	MHVLHCQGR	MHVLHC[+57]QGR	569.274	2	-0.237948	14.7081	-0.707974	0.482943	0.664377	-5.84351	sp|P10643|CO7_HUMAN
1465	sp|Q9NPY3|C1QR1_HUMAN	LSAAEAQNHCNQNGGNLATVK	LSAAEAQNHC[+57]NQNGGNLATVK	733.019	3	0.100466	19.412	0.706619	0.483776	0.665069	-5.84444	sp|Q9NPY3|C1QR1_HUMAN
1466	sp|P13591|NCAM1_HUMAN	FIVLSNNYLQIR	FIVLSNNYLQIR	740.42	2	0.0885904	21.7912	0.701605	0.486866	0.668859	-5.84782	sp|P13591|NCAM1_HUMAN
1467	sp|P01591|IGJ_HUMAN	SSEDPNEDIVER	SSEDPNEDIVER	695.31	2	-0.216775	17.9386	-0.699869	0.487938	0.669875	-5.84899	sp|P01591|IGJ_HUMAN
1468	sp|P24557|THAS_HUMAN	SVADSVLFLR	SVADSVLFLR	553.814	2	-0.203237	19.9545	-0.69845	0.488815	0.669914	-5.84995	sp|P24557|THAS_HUMAN
1469	sp|P18428|LBP_HUMAN	VQLYDLGLQIHK	VQLYDLGLQIHK	476.273	3	-0.161196	17.8065	-0.698427	0.48883	0.669914	-5.84996	sp|P18428|LBP_HUMAN
1470	sp|P13671|CO6_HUMAN	QGDVECQR	QGDVEC[+57]QR	496.217	2	0.287564	13.759	0.69821	0.488964	0.669914	-5.85011	sp|P13671|CO6_HUMAN
1471	sp|P08697|A2AP_HUMAN	LGNQEPGGQTALK	LGNQEPGGQTALK	656.846	2	0.098242	19.5363	0.694854	0.491043	0.672006	-5.85235	sp|P08697|A2AP_HUMAN
1472	sp|P01344|IGF2_HUMAN	GIVEECCFR	GIVEEC[+57]C[+57]FR	585.258	2	-0.0873025	16.86	-0.694668	0.491158	0.672006	-5.85248	sp|P01344|IGF2_HUMAN
1473	sp|P02751|FINC_HUMAN	EINLAPDSSSVVVSGLMVATK	EINLAPDSSSVVVSGLMVATK	706.377	3	0.197517	21.4458	0.655349	0.516066	0.691508	-5.85275	sp|P02751|FINC_HUMAN
1474	sp|P22105|TENX_HUMAN	MHLYGLHEGQR	MHLYGLHEGQR	670.83	2	0.0864644	18.103	0.69341	0.491939	0.672617	-5.85331	sp|P22105|TENX_HUMAN
1475	sp|P35579|MYH9_HUMAN	SVHELEK	SVHELEK	421.224	2	-0.143227	15.7444	-0.691044	0.493409	0.674169	-5.85489	sp|P35579|MYH9_HUMAN
1476	sp|O75558|STX11_HUMAN	QADTLNVIELNVQK	QADTLNVIELNVQK	528.958	3	0.15128	16.7365	0.689124	0.494604	0.674988	-5.85616	sp|O75558|STX11_HUMAN
1477	sp|O14791|APOL1_HUMAN	ANLQSVPHASASRPR	ANLQSVPHASASRPR	530.953	3	0.103877	19.9591	0.689005	0.494678	0.674988	-5.85624	sp|O14791|APOL1_HUMAN
1478	sp|Q08380|LG3BP_HUMAN	AAFGQGSGPIMLDEVQCTGTEASLADCK	AAFGQGSGPIM[+16]LDEVQC[+57]TGTEASLADC[+57]K	977.105	3	-0.0731932	15.9881	-0.687974	0.49532	0.675406	-5.85692	sp|Q08380|LG3BP_HUMAN
1479	sp|P13645|K1C10_HUMAN	GSLGGGFSSGGFSGGSFSR	GSLGGGFSSGGFSGGSFSR	854.39	2	0.287261	15.2442	0.687428	0.49566	0.675413	-5.85728	sp|P13645|K1C10_HUMAN
1480	sp|P01871|IGHM_HUMAN	DVMQGTDEHVVCK	DVMQGTDEHVVC[+57]K	759.34	2	-0.242936	20.4628	-0.686658	0.496141	0.67561	-5.85779	sp|P01871|IGHM_HUMAN
1481	sp|P06727|APOA4_HUMAN	TQVNTQAEQLR	TQVNTQAEQLR	644.336	2	-0.161017	18.8291	-0.685892	0.496619	0.675804	-5.85829	sp|P06727|APOA4_HUMAN
1482	sp|P07357|CO8A_HUMAN	CGPCFNNGVPILEGTSCR	C[+57]GPC[+57]FNNGVPILEGTSC[+57]R	679.969	3	0.215992	18.403	0.683499	0.498114	0.677381	-5.85987	sp|P07357|CO8A_HUMAN
1483	sp|P53618|COPB_HUMAN	EDQFQLSLLAAMGNTQR	EDQFQLSLLAAMGNTQR	961.475	2	0.142911	14.9413	0.682704	0.498611	0.677599	-5.86039	sp|P53618|COPB_HUMAN
1484	sp|O75915|PRAF3_HUMAN	TPMGIVLDALEQQEEGINR	TPMGIVLDALEQQEEGINR	705.025	3	0.133429	15.7821	0.681375	0.499442	0.67796	-5.86126	sp|O75915|PRAF3_HUMAN
1485	sp|Q9Y6C2|EMIL1_HUMAN	AVETAFNGR	AVETAFNGR	482.746	2	-0.0792678	19.2422	-0.681204	0.499549	0.67796	-5.86137	sp|Q9Y6C2|EMIL1_HUMAN
1486	sp|P25789|PSA4_HUMAN	VEIATLTR	VEIATLTR	451.769	2	0.103907	17.4855	0.680458	0.500017	0.678137	-5.86186	sp|P25789|PSA4_HUMAN
1487	sp|Q14242|SELPL_HUMAN	ALGPLLAR	ALGPLLAR	405.763	2	0.181898	14.5239	0.679482	0.500628	0.67851	-5.8625	sp|Q14242|SELPL_HUMAN
1488	sp|Q13201|MMRN1_HUMAN	SNFETTR	SNFETTR	427.704	2	0.268825	18.746	0.67659	0.502443	0.680511	-5.86438	sp|Q13201|MMRN1_HUMAN
1489	sp|O00139|KIF2A_HUMAN	FTARPLVETIFER	FTARPLVETIFER	789.936	2	0.0672716	16.6002	0.674761	0.503593	0.681321	-5.86557	sp|O00139|KIF2A_HUMAN
1490	sp|P14543|NID1_HUMAN	MNSVVALDLAISK	MNSVVALDLAISK	680.879	2	0.0907164	17.9323	0.674562	0.503718	0.681321	-5.8657	sp|P14543|NID1_HUMAN
1491	sp|P23142|FBLN1_HUMAN	EFTRPEEIIFLR	EFTRPEEIIFLR	517.284	3	0.0950393	24.5991	0.673418	0.504438	0.681837	-5.86644	sp|P23142|FBLN1_HUMAN
1492	sp|Q06033|ITIH3_HUMAN	STSIVIMLTDGDANVGESRPEK	STSIVIMLTDGDANVGESRPEK	773.721	3	-0.103844	26.5648	-0.672209	0.505199	0.682234	-5.86722	sp|Q06033|ITIH3_HUMAN
1493	sp|O43815|STRN_HUMAN	LLSCSADGTLR	LLSC[+57]SADGTLR	596.803	2	0.126164	16.2629	0.671876	0.505409	0.682234	-5.86744	sp|O43815|STRN_HUMAN
1494	sp|Q9NQ79|CRAC1_HUMAN	DVAAEAGVSK	DVAAEAGVSK	473.746	2	0.104367	18.2929	0.662704	0.511207	0.689154	-5.87332	sp|Q9NQ79|CRAC1_HUMAN
1495	sp|P28331|NDUS1_HUMAN	KPMVVLGSSALQR	KPMVVLGSSALQR	462.603	3	-0.0855359	19.4587	-0.662684	0.511219	0.689154	-5.87334	sp|P28331|NDUS1_HUMAN
1496	sp|Q4LDE5|SVEP1_HUMAN	CSSPENINNGK	C[+57]SSPENINNGK	610.272	2	-0.252384	14.6144	-0.66156	0.511932	0.689639	-5.87405	sp|Q4LDE5|SVEP1_HUMAN
1497	sp|Q9UHQ9|NB5R1_HUMAN	RPQVTLLDPNEK	RPQVTLLDPNEK	470.596	3	-0.212089	17.7385	-0.660763	0.512438	0.689639	-5.87456	sp|Q9UHQ9|NB5R1_HUMAN
1498	sp|P35908|K22E_HUMAN	GFSSGSAVVSGGSR	GFSSGSAVVSGGSR	627.807	2	0.296298	16.2264	0.660498	0.512607	0.689639	-5.87473	sp|P35908|K22E_HUMAN
1499	sp|Q6UVK1|CSPG4_HUMAN	TLSAFSWR	TLSAFSWR	484.253	2	-0.117961	15.9731	-0.659041	0.513532	0.690423	-5.87565	sp|Q6UVK1|CSPG4_HUMAN
1500	sp|P0C0L5|CO4B_HUMAN	GSSTWLTAFVLK	GSSTWLTAFVLK	437.243	3	-0.380354	21.5499	-0.658219	0.514055	0.690665	-5.87617	sp|P0C0L5|CO4B_HUMAN
1501	sp|P04114|APOB_HUMAN	FDHTNSLNIAGLSLDFSSK	FDHTNSLNIAGLSLDFSSK	689.344	3	-0.181035	19.1783	-0.65654	0.515123	0.69132	-5.87723	sp|P04114|APOB_HUMAN
1502	sp|P49747|COMP_HUMAN	CINTSPGFR	C[+57]INTSPGFR	526.253	2	-0.14586	19.5493	-0.656167	0.515361	0.69132	-5.87747	sp|P49747|COMP_HUMAN
1503	sp|Q8NI99|ANGL6_HUMAN	ATPEAANASELAALR	ATPEAANASELAALR	742.889	2	-0.0647465	21.9967	-0.655835	0.515572	0.69132	-5.87768	sp|Q8NI99|ANGL6_HUMAN
1504	sp|P18206|VINC_HUMAN	GLVAEGHR	GLVAEGHR	419.73	2	0.155947	16.0607	0.654476	0.516438	0.691508	-5.87853	sp|P18206|VINC_HUMAN
1505	sp|O43157|PLXB1_HUMAN	GASAYFLFLR	GASAYFLFLR	572.811	2	-0.0893664	17.92	-0.653998	0.516743	0.691508	-5.87883	sp|O43157|PLXB1_HUMAN
1506	sp|P40939|ECHA_HUMAN	MVGVPAALDMMLTGR	MVGVPAALDMMLTGR	781.399	2	-0.0745312	21.3935	-0.652798	0.517508	0.692073	-5.87959	sp|P40939|ECHA_HUMAN
1507	sp|P68104|EF1A1_HUMAN / sp|Q5VTE0|EF1A3_HUMAN	YYVTIIDAPGHR	YYVTIIDAPGHR	702.867	2	-0.0842468	19.401	-0.649841	0.519398	0.693889	-5.88144	sp|P68104|EF1A1_HUMAN / sp|Q5VTE0|EF1A3_HUMAN
1508	sp|Q99878|H2A1J_HUMAN / sp|Q7L7L0|H2A3_HUMAN / sp|Q16777|H2A2C_HUMAN / sp|Q93077|H2A1C_HUMAN / sp|Q9BTM1|H2AJ_HUMAN / sp|P0C0S8|H2A1_HUMAN / sp|P04908|H2A1B_HUMAN / sp|P20671|H2A1D_HUMAN / sp|Q96KK5|H2A1H_HUMAN / sp|Q6FI13|H2A2A_HUMAN	VTIAQGGVLPNIQAVLLPK	VTIAQGGVLPNIQAVLLPK	644.394	3	-0.0812282	19.3143	-0.6491	0.519872	0.693889	-5.8819	sp|Q99878|H2A1J_HUMAN / sp|Q7L7L0|H2A3_HUMAN / sp|Q16777|H2A2C_HUMAN / sp|Q93077|H2A1C_HUMAN / sp|Q9BTM1|H2AJ_HUMAN / sp|P0C0S8|H2A1_HUMAN / sp|P04908|H2A1B_HUMAN / sp|P20671|H2A1D_HUMAN / sp|Q96KK5|H2A1H_HUMAN / sp|Q6FI13|H2A2A_HUMAN
1509	sp|P04003|C4BPA_HUMAN	LSLEIEQLELQR	LSLEIEQLELQR	490.944	3	0.0950616	22.5888	0.649056	0.5199	0.693889	-5.88193	sp|P04003|C4BPA_HUMAN
1510	sp|Q9Y277|VDAC3_HUMAN	LSQNNFALGYK	LSQNNFALGYK	627.827	2	0.0915125	18.4941	0.647871	0.520659	0.694272	-5.88267	sp|Q9Y277|VDAC3_HUMAN
1511	sp|P01009|A1AT_HUMAN	FNKPFVFLMIEQNTK	FNKPFVFLMIEQNTK	619.331	3	0.318682	21.0769	0.647531	0.520876	0.694272	-5.88288	sp|P01009|A1AT_HUMAN
1512	sp|O95967|FBLN4_HUMAN	AGNSQGDFYIR	AGNSQGDFYIR	614.291	2	0.0700343	17.7195	0.644362	0.522908	0.696087	-5.88485	sp|O95967|FBLN4_HUMAN
1513	sp|P38606|VATA_HUMAN	TVISQSLSK	TVISQSLSK	481.779	2	0.165321	14.4467	0.644329	0.522929	0.696087	-5.88487	sp|P38606|VATA_HUMAN
1514	sp|P02786|TFR1_HUMAN	LTVSNVLK	LTVSNVLK	437.274	2	-0.357122	20.3557	-0.641999	0.524426	0.697618	-5.88631	sp|P02786|TFR1_HUMAN
1515	sp|P12259|FA5_HUMAN	HSLVLHK	HSLVLHK	417.253	2	0.17407	16.9234	0.637489	0.527329	0.700941	-5.88909	sp|P12259|FA5_HUMAN
1516	sp|P14209|CD99_HUMAN	NANAEPAVQR	NANAEPAVQR	535.273	2	0.235908	16.555	0.637039	0.52762	0.700941	-5.88937	sp|P14209|CD99_HUMAN
1517	sp|P38646|GRP75_HUMAN	DAGQISGLNVLR	DAGQISGLNVLR	621.844	2	-0.0975833	21.2483	-0.634948	0.528969	0.70227	-5.89065	sp|P38646|GRP75_HUMAN
1518	sp|O60462|NRP2_HUMAN	TTWASSSSPNDR	TTWASSSSPNDR	654.794	2	-0.0748403	16.9024	-0.633903	0.529644	0.702703	-5.89128	sp|O60462|NRP2_HUMAN
1519	sp|P02743|SAMP_HUMAN	GYVIIKPLVWV	GYVIIKPLVWV	643.897	2	0.16679	15.5541	0.631625	0.531117	0.704194	-5.89267	sp|P02743|SAMP_HUMAN
1520	sp|P07358|CO8B_HUMAN	SDLEVAHYK	SDLEVAHYK	531.267	2	0.0773735	16.512	0.631071	0.531476	0.704205	-5.89301	sp|P07358|CO8B_HUMAN
1521	sp|Q8WXH0|SYNE2_HUMAN	MESICQAR	MESIC[+57]QAR	497.726	2	0.194748	17.6157	0.628295	0.533275	0.706124	-5.89469	sp|Q8WXH0|SYNE2_HUMAN
1522	sp|P06396|GELS_HUMAN	GASQAGAPQGR	GASQAGAPQGR	500.252	2	0.115006	14.2843	0.627056	0.534078	0.706304	-5.89544	sp|P06396|GELS_HUMAN
1523	sp|P06312|KV401_HUMAN	NYLAWYQQKPGQPPK	NYLAWYQQKPGQPPK	606.649	3	0.262075	20.1589	0.627005	0.534112	0.706304	-5.89547	sp|P06312|KV401_HUMAN
1524	sp|Q8WWA0|ITLN1_HUMAN	WSSQQGSK	WSSQQGSK	454.217	2	0.300264	12.4209	0.625219	0.535272	0.707373	-5.89655	sp|Q8WWA0|ITLN1_HUMAN
1525	sp|P01042|KNG1_HUMAN	SLWNGDTGECTDNAYIDIQLR	SLWNGDTGEC[+57]TDNAYIDIQLR	814.373	3	0.128623	21.4575	0.621736	0.537537	0.709902	-5.89864	sp|P01042|KNG1_HUMAN
1526	sp|Q08495|DEMA_HUMAN	SPGIISQASAPR	SPGIISQASAPR	592.325	2	-0.0651939	25.2676	-0.620068	0.538624	0.710406	-5.89963	sp|Q08495|DEMA_HUMAN
1527	sp|O00592|PODXL_HUMAN	LASVPGSQTVVVK	LASVPGSQTVVVK	642.88	2	0.08896	19.6189	0.620067	0.538625	0.710406	-5.89963	sp|O00592|PODXL_HUMAN
1528	sp|P55072|TERA_HUMAN	QAAPCVLFFDELDSIAK	QAAPC[+57]VLFFDELDSIAK	641.989	3	-0.0913519	15.9376	-0.618684	0.539526	0.711129	-5.90046	sp|P55072|TERA_HUMAN
1529	sp|P11047|LAMC1_HUMAN	EAQQALGSAAADATEAK	EAQQALGSAAADATEAK	816.397	2	-0.0807054	15.5313	-0.61761	0.540227	0.711588	-5.9011	sp|P11047|LAMC1_HUMAN
1530	sp|P98095|FBLN2_HUMAN	CEDVNECEAQR	C[+57]EDVNEC[+57]EAQR	705.275	2	-0.102001	13.6693	-0.614308	0.542386	0.713503	-5.90306	sp|P98095|FBLN2_HUMAN
1531	sp|P11597|CETP_HUMAN	VIQTAFQR	VIQTAFQR	481.775	2	-0.14335	16.7357	-0.614302	0.54239	0.713503	-5.90306	sp|P11597|CETP_HUMAN
1532	sp|P23142|FBLN1_HUMAN	SAATLQQEK	SAATLQQEK	488.259	2	0.291107	18.5683	0.612484	0.54358	0.714602	-5.90413	sp|P23142|FBLN1_HUMAN
1533	sp|P50552|VASP_HUMAN	SGGGGLMEEMNAMLAR	SGGGGLMEEMNAMLAR	541.914	3	-0.136501	20.2787	-0.611822	0.544014	0.714706	-5.90453	sp|P50552|VASP_HUMAN
1534	sp|Q9BXN1|ASPN_HUMAN	MLDLQNNK	MLDLQNNK	488.25	2	-0.113243	15.4493	-0.611245	0.544391	0.714736	-5.90486	sp|Q9BXN1|ASPN_HUMAN
1535	sp|P55056|APOC4_HUMAN	GFMQTYYDDHLR	GFMQTYYDDHLR	515.898	3	-0.10524	17.1591	-0.609077	0.545814	0.715771	-5.90614	sp|P55056|APOC4_HUMAN
1536	sp|Q6UXB8|PI16_HUMAN	IGCGSHFCEK	IGC[+57]GSHFC[+57]EK	597.755	2	0.121826	19.1551	0.60896	0.545891	0.715771	-5.90621	sp|Q6UXB8|PI16_HUMAN
1537	sp|P00924|ENO1_YEAST / sp|P00924|ENO1_YEAST	SIVPSGASTGVHEALEMR	SIVPSGASTGVHEALEMR	614.312	3	-0.0561395	23.8011	-0.608053	0.546486	0.716085	-5.90674	sp|P00924|ENO1_YEAST / sp|P00924|ENO1_YEAST
1538	sp|Q15691|MARE1_HUMAN	QGQETAVAPSLVAPALNKPK	QGQETAVAPSLVAPALNKPK	673.713	3	-0.139978	17.5001	-0.604902	0.548558	0.718333	-5.90858	sp|Q15691|MARE1_HUMAN
1539	sp|P78509|RELN_HUMAN	ITIVIPR	ITIVIPR	406.274	2	-0.0879187	17.6551	-0.60424	0.548993	0.718436	-5.90897	sp|P78509|RELN_HUMAN
1540	sp|P10909|CLUS_HUMAN	FMETVAEK	FMETVAEK	477.734	2	0.105192	22.1361	0.601295	0.550934	0.720507	-5.91068	sp|P10909|CLUS_HUMAN
1541	sp|P0DOX6|IGM_HUMAN	ESDWLGESMFTCR	ESDWLGESMFTC[+57]R	809.337	2	-0.597616	16.2081	-0.600057	0.551751	0.721107	-5.91139	sp|P0DOX6|IGM_HUMAN
1542	sp|P01766|HV313_HUMAN	AGDTAVYYCAR	AGDTAVYYC[+57]AR	623.78	2	0.243501	16.3639	0.594034	0.555734	0.725842	-5.91486	sp|P01766|HV313_HUMAN
1543	sp|P00738|HPT_HUMAN	TEGDGVYTLNNEK	TEGDGVYTLNNEK	720.336	2	0.127077	18.3282	0.593331	0.556199	0.725979	-5.91526	sp|P00738|HPT_HUMAN
1544	PRTC	SSAAPPPPPR	SSAAPPPPPR	493.768	2	-0.0546844	26.3968	-0.591885	0.557158	0.726545	-5.91608	PRTC
1545	sp|P22105|TENX_HUMAN	AVPVAADQR	AVPVAADQR	463.756	2	-0.0898668	18.9705	-0.591589	0.557355	0.726545	-5.91625	sp|P22105|TENX_HUMAN
1546	sp|P01023|A2MG_HUMAN	EQAPHCICANGR	EQAPHC[+57]IC[+57]ANGR	471.543	3	0.0730854	19.3332	0.58992	0.558462	0.72739	-5.9172	sp|P01023|A2MG_HUMAN
1547	sp|Q8WUJ3|CEMIP_HUMAN	IFQVVPIPVVK	IFQVVPIPVVK	619.897	2	0.181226	17.6675	0.589525	0.558725	0.72739	-5.91743	sp|Q8WUJ3|CEMIP_HUMAN
1548	sp|Q14767|LTBP2_HUMAN	CTNLEGSFR	C[+57]TNLEGSFR	542.248	2	-0.10476	15.8535	-0.586802	0.560535	0.729275	-5.91897	sp|Q14767|LTBP2_HUMAN
1549	sp|P01860|IGHG3_HUMAN	TPLGDTTHTCPR	TPLGDTTHTC[+57]PR	452.551	3	-0.224356	20.565	-0.585991	0.561075	0.729506	-5.91943	sp|P01860|IGHG3_HUMAN
1550	sp|P19827|ITIH1_HUMAN	ADVQAHGEGQEFSITCLVDEEEMK	ADVQAHGEGQEFSITC[+57]LVDEEEMK	908.071	3	-0.0720905	18.9747	-0.584907	0.561797	0.729973	-5.92004	sp|P19827|ITIH1_HUMAN
1551	sp|A0A087WSY6|KVD15_HUMAN	LLIYGASIR	LLIYGASIR	503.308	2	-0.253552	17.6878	-0.583373	0.562819	0.73083	-5.92091	sp|A0A087WSY6|KVD15_HUMAN
1552	sp|Q14247|SRC8_HUMAN	HCSQVDSVR	HC[+57]SQVDSVR	544.251	2	0.375911	17.5362	0.582805	0.563197	0.73085	-5.92122	sp|Q14247|SRC8_HUMAN
1553	sp|P27338|AOFB_HUMAN	ENVLVETLNHEMYEAK	ENVLVETLNHEMYEAK	640.312	3	-0.19359	17.8954	-0.581213	0.56426	0.731757	-5.92212	sp|P27338|AOFB_HUMAN
1554	sp|P07996|TSP1_HUMAN	AQGYSGLSVK	AQGYSGLSVK	505.269	2	0.216019	21.2059	0.57954	0.565377	0.732735	-5.92305	sp|P07996|TSP1_HUMAN
1555	sp|P00742|FA10_HUMAN	DTYFVTGIVSWGEGCAR	DTYFVTGIVSWGEGC[+57]AR	639.965	3	-0.0823954	17.1024	-0.578872	0.565823	0.732841	-5.92343	sp|P00742|FA10_HUMAN
1556	sp|P04114|APOB_HUMAN	GFEPTLEALFGK	GFEPTLEALFGK	654.845	2	-0.13532	18.4282	-0.575938	0.567787	0.734912	-5.92506	sp|P04114|APOB_HUMAN
1557	sp|P02760|AMBP_HUMAN	TVAACNLPIVR	TVAAC[+57]NLPIVR	405.229	3	0.128109	18.3977	0.571312	0.570888	0.738451	-5.92762	sp|P02760|AMBP_HUMAN
1558	sp|Q9NPY3|C1QR1_HUMAN	CLDPSLPLK	C[+57]LDPSLPLK	521.784	2	0.0739503	18.96	0.569083	0.572386	0.739684	-5.92884	sp|Q9NPY3|C1QR1_HUMAN
1559	sp|P61026|RAB10_HUMAN	AFLTLAEDILR	AFLTLAEDILR	421.243	3	-0.136966	14.3124	-0.568596	0.572714	0.739684	-5.92911	sp|P61026|RAB10_HUMAN
1560	sp|P18206|VINC_HUMAN	GEGESPQAR	GEGESPQAR	465.717	2	-0.254213	21.2918	-0.568254	0.572943	0.739684	-5.9293	sp|P18206|VINC_HUMAN
1561	sp|P13497|BMP1_HUMAN	AGFAVNFFK	AGFAVNFFK	500.766	2	0.157633	18.3512	0.565803	0.574593	0.741339	-5.93064	sp|P13497|BMP1_HUMAN
1562	sp|Q14847|LASP1_HUMAN	ACFHCETCK	AC[+57]FHC[+57]ETC[+57]K	606.733	2	-0.525063	13.1028	-0.565036	0.57511	0.741531	-5.93106	sp|Q14847|LASP1_HUMAN
1563	sp|P00924|ENO1_YEAST / sp|P00924|ENO1_YEAST	TFAEALR	TFAEALR	404.222	2	-0.0588201	23.7655	-0.56178	0.577306	0.743371	-5.93283	sp|P00924|ENO1_YEAST / sp|P00924|ENO1_YEAST
1564	sp|P00451|FA8_HUMAN	NNAIEPR	NNAIEPR	407.214	2	-0.11455	17.2713	-0.561307	0.577626	0.743371	-5.93308	sp|P00451|FA8_HUMAN
1565	sp|O14786|NRP1_HUMAN	FEVYGCK	FEVYGC[+57]K	451.707	2	0.0765813	18.7523	0.560765	0.577991	0.743371	-5.93338	sp|O14786|NRP1_HUMAN
1566	sp|P12259|FA5_HUMAN	GTLTEGGTQK	GTLTEGGTQK	496.256	2	0.239878	14.0782	0.560733	0.578013	0.743371	-5.93339	sp|P12259|FA5_HUMAN
1567	sp|P23470|PTPRG_HUMAN	HQSPIDILDQYAR	HQSPIDILDQYAR	519.267	3	0.193136	19.6896	0.558633	0.579433	0.744179	-5.93453	sp|P23470|PTPRG_HUMAN
1568	sp|O94769|ECM2_HUMAN	SLLHLVLLGNQIER	SLLHLVLLGNQIER	535.654	3	0.0796907	16.0344	0.558496	0.579525	0.744179	-5.9346	sp|O94769|ECM2_HUMAN
1569	sp|P26038|MOES_HUMAN	TQEQLALEMAELTAR	TQEQLALEMAELTAR	568.626	3	0.109046	16.9061	0.557662	0.58009	0.744179	-5.93505	sp|P26038|MOES_HUMAN
1570	sp|P61160|ARP2_HUMAN	DLMVGDEASELR	DLMVGDEASELR	667.816	2	-0.0520922	20.3371	-0.556641	0.58078	0.744179	-5.9356	sp|P61160|ARP2_HUMAN
1571	sp|P09486|SPRC_HUMAN	LEAGDHPVELLAR	LEAGDHPVELLAR	473.925	3	-0.0560228	24.8871	-0.556587	0.580817	0.744179	-5.93563	sp|P09486|SPRC_HUMAN
1572	sp|P14543|NID1_HUMAN	NIFWTDSNLDR	NIFWTDSNLDR	690.831	2	0.0631392	17.6372	0.556526	0.580859	0.744179	-5.93566	sp|P14543|NID1_HUMAN
1573	sp|O43866|CD5L_HUMAN	EATLQDCPSGPWGK	EATLQDC[+57]PSGPWGK	773.354	2	0.159707	19.3031	0.555126	0.581807	0.744294	-5.93641	sp|O43866|CD5L_HUMAN
1574	sp|A1L4H1|SRCRL_HUMAN	WGTVCDDGWDLR	WGTVC[+57]DDGWDLR	740.32	2	-0.0768596	18.9339	-0.55448	0.582245	0.744294	-5.93676	sp|A1L4H1|SRCRL_HUMAN
1575	sp|Q92859|NEO1_HUMAN	QLLPDGSLFISNVVHSK	QLLPDGSLFISNVVHSK	618.676	3	0.0740717	17.9645	0.554063	0.582528	0.744294	-5.93698	sp|Q92859|NEO1_HUMAN
1576	sp|P03951|FA11_HUMAN	VVSGFSLK	VVSGFSLK	418.747	2	-0.102897	20.1277	-0.553822	0.582691	0.744294	-5.93711	sp|P03951|FA11_HUMAN
1577	sp|P20851|C4BPB_HUMAN	EVEGQILGTYVCIK	EVEGQILGTYVC[+57]IK	804.919	2	0.103103	23.9859	0.553666	0.582796	0.744294	-5.93719	sp|P20851|C4BPB_HUMAN
1578	sp|P42224|STAT1_HUMAN	ELSAVTFPDIIR	ELSAVTFPDIIR	680.877	2	0.0627953	24.325	0.552092	0.583865	0.744794	-5.93803	sp|P42224|STAT1_HUMAN
1579	sp|Q9UK55|ZPI_HUMAN	ETSNFGFSLLR	ETSNFGFSLLR	635.825	2	0.160273	22.0018	0.551999	0.583928	0.744794	-5.93808	sp|Q9UK55|ZPI_HUMAN
1580	sp|P14543|NID1_HUMAN	AECLNPSQPSR	AEC[+57]LNPSQPSR	629.796	2	0.0577782	19.3253	0.549729	0.58547	0.746288	-5.93929	sp|P14543|NID1_HUMAN
1581	sp|Q8NBP7|PCSK9_HUMAN	CDSHGTHLAGVVSGR	C[+57]DSHGTHLAGVVSGR	518.248	3	0.072288	17.8835	0.54846	0.586333	0.746916	-5.93996	sp|Q8NBP7|PCSK9_HUMAN
1582	sp|Q13103|SPP24_HUMAN	VSAQQVQGVHAR	VSAQQVQGVHAR	427.234	3	-0.0829491	22.3332	-0.546856	0.587424	0.747834	-5.94081	sp|Q13103|SPP24_HUMAN
1583	sp|Q15582|BGH3_HUMAN	QAGLGNHLSGSER	QAGLGNHLSGSER	442.557	3	0.158938	16.7968	0.546213	0.587862	0.747918	-5.94115	sp|Q15582|BGH3_HUMAN
1584	sp|P16112|PGCA_HUMAN	CYAGWLADGSLR	C[+57]YAGWLADGSLR	684.822	2	0.0696752	18.3892	0.544656	0.588923	0.748795	-5.94197	sp|P16112|PGCA_HUMAN
1585	sp|A1L4H1|SRCRL_HUMAN	AHICSHEEDAGVVCAGQR	AHIC[+57]SHEEDAGVVC[+57]AGQR	665.964	3	-0.0848663	17.2201	-0.541212	0.591273	0.751192	-5.94377	sp|A1L4H1|SRCRL_HUMAN
1586	sp|P67936|TPM4_HUMAN	SLEAASEK	SLEAASEK	417.714	2	0.188147	15.8548	0.5408	0.591554	0.751192	-5.94399	sp|P67936|TPM4_HUMAN
1587	sp|O75558|STX11_HUMAN	ELSEAAEAQHGPHSAVAR	ELSEAAEAQHGPHSAVAR	620.638	3	0.0849847	23.1799	0.539009	0.592778	0.751833	-5.94492	sp|O75558|STX11_HUMAN
1588	sp|Q9NQ79|CRAC1_HUMAN	GNQGFNNNWLR	GNQGFNNNWLR	660.316	2	0.092258	17.7968	0.538968	0.592806	0.751833	-5.94494	sp|Q9NQ79|CRAC1_HUMAN
1589	sp|P01871|IGHM_HUMAN	ESDWLGQSMFTCR	ESDWLGQSMFTC[+57]R	808.845	2	-0.419628	18.1287	-0.537128	0.594065	0.752514	-5.9459	sp|P01871|IGHM_HUMAN
1590	sp|P35916|VGFR3_HUMAN	QQQDLMPQCR	QQQDLMPQC[+57]R	652.298	2	-0.109237	15.106	-0.536757	0.594319	0.752514	-5.94609	sp|P35916|VGFR3_HUMAN
1591	sp|P01876|IGHA1_HUMAN	QEPSQGTTTFAVTSILR	QEPSQGTTTFAVTSILR	612.655	3	0.116854	22.8214	0.536546	0.594464	0.752514	-5.9462	sp|P01876|IGHA1_HUMAN
1592	sp|Q9HBI1|PARVB_HUMAN	ARPEDVVNLDLK	ARPEDVVNLDLK	456.921	3	-0.0754117	16.0255	-0.535089	0.595461	0.753218	-5.94695	sp|Q9HBI1|PARVB_HUMAN
1593	sp|P04196|HRG_HUMAN	GEVLPLPEANFPSFPLPHHK	GEVLPLPEANFPSFPLPHHK	742.728	3	-0.0585655	21.0387	-0.534642	0.595768	0.753218	-5.94718	sp|P04196|HRG_HUMAN
1594	sp|P09486|SPRC_HUMAN	APLIPMEHCTTR	APLIPMEHC[+57]TTR	475.904	3	0.124856	20.9621	0.533397	0.596622	0.753465	-5.94782	sp|P09486|SPRC_HUMAN
1595	sp|P04114|APOB_HUMAN	VLLDQLGTTISFER	VLLDQLGTTISFER	796.438	2	-0.137732	17.0868	-0.533179	0.596771	0.753465	-5.94794	sp|P04114|APOB_HUMAN
1596	sp|P01876|IGHA1_HUMAN	DASGVTFTWTPSSGK	DASGVTFTWTPSSGK	770.868	2	0.137285	25.4248	0.532613	0.597159	0.753465	-5.94823	sp|P01876|IGHA1_HUMAN
1597	sp|P05154|IPSP_HUMAN	MQILEGLGLNLQK	MQILEGLGLNLQK	728.913	2	0.121425	16.2906	0.532175	0.59746	0.753465	-5.94845	sp|P05154|IPSP_HUMAN
1598	sp|P01591|IGJ_HUMAN	FVYHLSDLCK	FVYHLSDLC[+57]K	427.881	3	-0.162789	21.279	-0.528715	0.599837	0.755989	-5.95022	sp|P01591|IGJ_HUMAN
1599	sp|Q8IUK5|PLDX1_HUMAN	LYGPSEPHSR	LYGPSEPHSR	571.783	2	-0.0784993	17.1521	-0.525928	0.601755	0.757774	-5.95164	sp|Q8IUK5|PLDX1_HUMAN
1600	sp|P22105|TENX_HUMAN	FLLYGLLGGK	FLLYGLLGGK	540.826	2	0.0802129	17.4139	0.525564	0.602005	0.757774	-5.95183	sp|P22105|TENX_HUMAN
1601	sp|P14151|LYAM1_HUMAN	AEIEYLEK	AEIEYLEK	497.758	2	-0.0961276	14.5652	-0.524453	0.602771	0.758074	-5.95239	sp|P14151|LYAM1_HUMAN
1602	sp|Q06033|ITIH3_HUMAN	SCPTCTDSLLNGDFTITYDVNR	SC[+57]PTC[+57]TDSLLNGDFTITYDVNR	850.381	3	-0.0966092	22.2338	-0.524126	0.602996	0.758074	-5.95256	sp|Q06033|ITIH3_HUMAN
1603	sp|Q9Y5Y7|LYVE1_HUMAN	NGVGVLIWK	NGVGVLIWK	493.295	2	0.0721538	16.9267	0.523511	0.60342	0.758134	-5.95287	sp|Q9Y5Y7|LYVE1_HUMAN
1604	sp|P01876|IGHA1_HUMAN	TFTCTAAYPESK	TFTC[+57]TAAYPESK	688.314	2	0.134424	25.3216	0.521826	0.604583	0.759028	-5.95372	sp|P01876|IGHA1_HUMAN
1605	sp|P07357|CO8A_HUMAN	ECDNPAPQNGGASCPGR	EC[+57]DNPAPQNGGASC[+57]PGR	596.246	3	-0.0840211	19.692	-0.521387	0.604886	0.759028	-5.95394	sp|P07357|CO8A_HUMAN
1606	sp|Q06033|ITIH3_HUMAN	MSAQTHGLLGQFFQPFDFK	MSAQTHGLLGQFFQPFDFK	733.695	3	0.0860906	16.6774	0.520076	0.605791	0.759691	-5.9546	sp|Q06033|ITIH3_HUMAN
1607	sp|P29350|PTN6_HUMAN	NQLLGPDENAK	NQLLGPDENAK	599.807	2	-0.058837	21.6482	-0.517194	0.607784	0.761715	-5.95604	sp|P29350|PTN6_HUMAN
1608	sp|O00187|MASP2_HUMAN	HDASALDIR	HDASALDIR	499.257	2	-0.110777	18.2248	-0.516064	0.608565	0.762221	-5.9566	sp|O00187|MASP2_HUMAN
1609	sp|Q6UVK1|CSPG4_HUMAN	TTMVTSFTNEDLLR	TTMVTSFTNEDLLR	814.403	2	-0.0890287	15.7512	-0.513411	0.610403	0.763622	-5.95792	sp|Q6UVK1|CSPG4_HUMAN
1610	sp|Q06033|ITIH3_HUMAN	FAHNVVTMR	FAHNVVTM[+16]R	545.777	2	-0.164015	21.9185	-0.51286	0.610785	0.763622	-5.9582	sp|Q06033|ITIH3_HUMAN
1611	sp|O15143|ARC1B_HUMAN	NSVSQISVLSGGK	NSVSQISVLSGGK	638.349	2	-0.0600417	22.024	-0.512808	0.610821	0.763622	-5.95822	sp|O15143|ARC1B_HUMAN
1612	sp|Q9NPY3|C1QR1_HUMAN	LLDDLVTCASR	LLDDLVTC[+57]ASR	631.824	2	0.0658309	20.951	0.511526	0.611711	0.764259	-5.95886	sp|Q9NPY3|C1QR1_HUMAN
1613	sp|P00742|FA10_HUMAN	LSSSFIITQNMFCAGYDTK	LSSSFIITQNMFC[+57]AGYDTK	728.343	3	-0.0660148	21.4435	-0.508386	0.613891	0.766401	-5.9604	sp|P00742|FA10_HUMAN
1614	sp|Q9NPY3|C1QR1_HUMAN	WSEGPCGSPGSPGSNIEGFVCK	WSEGPC[+57]GSPGSPGSNIEGFVC[+57]K	770.337	3	-0.0623973	15.7151	-0.507381	0.61459	0.766401	-5.9609	sp|Q9NPY3|C1QR1_HUMAN
1615	sp|P08294|SODE_HUMAN	AVVVHAGEDDLGR	AVVVHAGEDDLGR	446.565	3	0.105137	18.9168	0.507305	0.614643	0.766401	-5.96093	sp|P08294|SODE_HUMAN
1616	sp|P00740|FA9_HUMAN	SALVLQYLR	SALVLQYLR	531.819	2	0.0591221	25.6957	0.506867	0.614947	0.766401	-5.96115	sp|P00740|FA9_HUMAN
1617	sp|P02655|APOC2_HUMAN	ESLSSYWESAK	ESLSSYWESAK	643.799	2	-0.086463	22.7216	-0.50497	0.616267	0.7675	-5.96208	sp|P02655|APOC2_HUMAN
1618	sp|P62805|H4_HUMAN	DAVTYTEHAK	DAVTYTEHAK	567.775	2	0.159831	15.4027	0.504505	0.616591	0.7675	-5.9623	sp|P62805|H4_HUMAN
1619	sp|P03952|KLKB1_HUMAN	QCGHQISACHR	QC[+57]GHQISAC[+57]HR	451.868	3	-0.11757	16.0262	-0.503736	0.617127	0.767645	-5.96268	sp|P03952|KLKB1_HUMAN
1620	sp|P48509|CD151_HUMAN	DHASNIYK	DHASNIYK	474.233	2	-0.24692	15.0001	-0.503243	0.61747	0.767645	-5.96292	sp|P48509|CD151_HUMAN
1621	sp|P55058|PLTP_HUMAN	TMLQIGVMPMLNER	TMLQIGVMPMLNER	816.917	2	0.0935031	17.417	0.502366	0.618081	0.767931	-5.96334	sp|P55058|PLTP_HUMAN
1622	sp|Q9NQ79|CRAC1_HUMAN	SSPYYALR	SSPYYALR	478.745	2	0.0891086	18.8876	0.500243	0.619562	0.768923	-5.96437	sp|Q9NQ79|CRAC1_HUMAN
1623	sp|Q8IUX7|AEBP1_HUMAN	VTAHAEGYTPSAK	VTAHAEGYTPSAK	666.333	2	0.0653124	23.4191	0.500127	0.619644	0.768923	-5.96443	sp|Q8IUX7|AEBP1_HUMAN
1624	PRTC	TASEFDSAIAQDK	TASEFDSAIAQDK	695.832	2	-0.0542781	24.9505	-0.498664	0.620665	0.769098	-5.96513	PRTC
1625	sp|P10909|CLUS_HUMAN	FMETVAEK	FM[+16]ETVAEK	485.731	2	0.130662	20.1006	0.498337	0.620893	0.769098	-5.96529	sp|P10909|CLUS_HUMAN
1626	sp|P61026|RAB10_HUMAN	NIDEHANEDVER	NIDEHANEDVER	480.883	3	0.158051	17.6684	0.498284	0.620931	0.769098	-5.96532	sp|P61026|RAB10_HUMAN
1627	sp|P08571|CD14_HUMAN	VLSIAQAHSPAFSCEQVR	VLSIAQAHSPAFSC[+57]EQVR	667.339	3	0.11008	19.078	0.497347	0.621585	0.769221	-5.96577	sp|P08571|CD14_HUMAN
1628	sp|Q14520|HABP2_HUMAN	LKPVDGHCALESK	LKPVDGHC[+57]ALESK	485.254	3	-0.0655052	25.8832	-0.497049	0.621794	0.769221	-5.96591	sp|Q14520|HABP2_HUMAN
1629	sp|Q15942|ZYX_HUMAN	FSPGAPGGSGSQPNQK	FSPGAPGGSGSQPNQK	758.363	2	-0.0713527	14.9594	-0.495638	0.62278	0.769716	-5.96659	sp|Q15942|ZYX_HUMAN
1630	sp|P12259|FA5_HUMAN	AADIEQQAVFAVFDENK	AADIEQQAVFAVFDENK	947.963	2	-0.0629293	16.335	-0.495385	0.622958	0.769716	-5.96671	sp|P12259|FA5_HUMAN
1631	sp|Q99715|COCA1_HUMAN	VGVVQYSSDTR	VGVVQYSSDTR	605.807	2	0.0989002	13.5526	0.494224	0.62377	0.770218	-5.96726	sp|Q99715|COCA1_HUMAN
1632	sp|P35858|ALS_HUMAN	NLIAAVAPGAFLGLK	NLIAAVAPGAFLGLK	485.629	3	-0.108628	15.1463	-0.493525	0.62426	0.770218	-5.9676	sp|P35858|ALS_HUMAN
1633	sp|P20851|C4BPB_HUMAN	LIQEAPKPECEK	LIQEAPKPEC[+57]EK	481.25	3	-0.0551287	25.5754	-0.493165	0.624512	0.770218	-5.96777	sp|P20851|C4BPB_HUMAN
1634	sp|P01871|IGHM_HUMAN	QIQVSWLR	QIQVSWLR	515.296	2	-0.193531	23.6747	-0.490568	0.626332	0.771859	-5.969	sp|P01871|IGHM_HUMAN
1635	sp|P22105|TENX_HUMAN	FTLFGIANK	FTLFGIANK	505.787	2	-0.0721736	15.6774	-0.490173	0.626609	0.771859	-5.96919	sp|P22105|TENX_HUMAN
1636	sp|Q13103|SPP24_HUMAN	DALSASVVK	DALSASVVK	445.253	2	-0.0724546	21.2141	-0.488077	0.62808	0.77281	-5.97018	sp|Q13103|SPP24_HUMAN
1637	sp|Q92954|PRG4_HUMAN	CFESFER	C[+57]FESFER	487.705	2	-0.0772172	18.366	-0.48798	0.628148	0.77281	-5.97023	sp|Q92954|PRG4_HUMAN
1638	sp|P01709|LV208_HUMAN	LMIYEVSK	LMIYEVSK	491.768	2	0.173001	17.6714	0.486891	0.628913	0.773279	-5.97074	sp|P01709|LV208_HUMAN
1639	sp|P00734|THRB_HUMAN	ETWTANVGK	ETWTANVGK	503.254	2	-0.0775681	26.6866	-0.486029	0.629519	0.773551	-5.97114	sp|P00734|THRB_HUMAN
1640	sp|P25705|ATPA_HUMAN	LTDADAMK	LTDADAMK	432.71	2	0.137974	15.4506	0.484131	0.630853	0.774719	-5.97203	sp|P25705|ATPA_HUMAN
1641	sp|P35555|FBN1_HUMAN	VGCVDTR	VGC[+57]VDTR	403.695	2	0.147308	17.5448	0.479337	0.634231	0.778392	-5.97427	sp|P35555|FBN1_HUMAN
1642	sp|P01042|KNG1_HUMAN	ENFLFLTPDCK	ENFLFLTPDC[+57]K	692.334	2	0.0570288	26.3642	0.471392	0.639845	0.784628	-5.97792	sp|P01042|KNG1_HUMAN
1643	sp|P04114|APOB_HUMAN	ILGEELGFASLHDLQLLGK	ILGEELGFASLHDLQLLGK	685.049	3	-0.13155	20.9239	-0.470611	0.640398	0.784628	-5.97827	sp|P04114|APOB_HUMAN
1644	sp|Q9Y240|CLC11_HUMAN	DFEAQAAAQAR	DFEAQAAAQAR	589.283	2	0.0487159	17.2174	0.470494	0.640481	0.784628	-5.97833	sp|Q9Y240|CLC11_HUMAN
1645	sp|P51884|LUM_HUMAN	SLEDLQLTHNK	SLEDLQLTHNK	433.23	3	-0.0559939	25.1217	-0.466064	0.643621	0.787612	-5.98033	sp|P51884|LUM_HUMAN
1646	sp|A1L4H1|SRCRL_HUMAN	GNEGQLGLCHHR	GNEGQLGLC[+57]HHR	689.326	2	-0.221223	15.1675	-0.465955	0.643699	0.787612	-5.98038	sp|A1L4H1|SRCRL_HUMAN
1647	sp|P07359|GP1BA_HUMAN	WLQDNAENVYVWK	WLQDNAENVYVWK	832.907	2	0.0710242	20.664	0.464247	0.644912	0.788251	-5.98115	sp|P07359|GP1BA_HUMAN
1648	sp|P62873|GBB1_HUMAN	LFVSGACDASAK	LFVSGAC[+57]DASAK	613.298	2	-0.0491591	19.6782	-0.463761	0.645257	0.788251	-5.98137	sp|P62873|GBB1_HUMAN
1649	sp|Q9H4B7|TBB1_HUMAN	IMNSFSVMPSPK	IMNSFSVM[+16]PSPK	677.331	2	-0.0560236	17.5131	-0.463567	0.645395	0.788251	-5.98145	sp|Q9H4B7|TBB1_HUMAN
1650	sp|Q9NPY3|C1QR1_HUMAN	FWIGLQR	FWIGLQR	460.261	2	0.0629674	19.8207	0.462585	0.646093	0.788625	-5.98189	sp|Q9NPY3|C1QR1_HUMAN
1651	sp|Q8NBA8|DTWD2_HUMAN	MELLMNSVK	MELLM[+16]NSVK	540.775	2	0.0742477	17.3152	0.461624	0.646776	0.788981	-5.98232	sp|Q8NBA8|DTWD2_HUMAN
1652	sp|Q6IAA8|LTOR1_HUMAN	TDEQALLSSILAK	TDEQALLSSILAK	694.885	2	-0.179626	22.6158	-0.460902	0.64729	0.78913	-5.98264	sp|Q6IAA8|LTOR1_HUMAN
1653	sp|P35542|SAA4_HUMAN	AYWDIMISNHQNSNR	AYWDIMISNHQNSNR	616.953	3	0.0641335	19.1125	0.459018	0.648631	0.790286	-5.98348	sp|P35542|SAA4_HUMAN
1654	sp|Q06033|ITIH3_HUMAN	DFLGFYVVDSHR	DFLGFYVVDSHR	485.574	3	-0.0723798	18.0518	-0.457529	0.649692	0.7911	-5.98414	sp|Q06033|ITIH3_HUMAN
1655	sp|P12830|CADH1_HUMAN	DTANWLEINPDTGAISTR	DTANWLEINPDTGAISTR	987.482	2	0.0836091	16.794	0.456973	0.650088	0.791105	-5.98439	sp|P12830|CADH1_HUMAN
1656	sp|Q13477|MADCA_HUMAN	VCVGSCGGR	VC[+57]VGSC[+57]GGR	476.21	2	-0.190299	17.4621	-0.456419	0.650483	0.791107	-5.98463	sp|Q13477|MADCA_HUMAN
1657	sp|Q9Y240|CLC11_HUMAN	VVELTQGLR	VVELTQGLR	507.801	2	0.0479891	17.957	0.454484	0.651864	0.792307	-5.98549	sp|Q9Y240|CLC11_HUMAN
1658	sp|P40197|GPV_HUMAN	QHLGLVGGEEPPR	QHLGLVGGEEPPR	463.581	3	0.0660609	16.742	0.453498	0.652567	0.792536	-5.98592	sp|P40197|GPV_HUMAN
1659	sp|Q15149|PLEC_HUMAN	SLQEEHVAVAQLR	SLQEEHVAVAQLR	493.935	3	-0.0601318	19.791	-0.452755	0.653098	0.792536	-5.98624	sp|Q15149|PLEC_HUMAN
1660	sp|P30153|2AAA_HUMAN	VLAMSGDPNYLHR	VLAMSGDPNYLHR	491.582	3	0.0600337	16.5702	0.452567	0.653232	0.792536	-5.98633	sp|P30153|2AAA_HUMAN
1661	sp|P23368|MAOM_HUMAN	CLFASGSPFGPVK	C[+57]LFASGSPFGPVK	683.845	2	-0.0845207	18.5412	-0.449809	0.655203	0.794449	-5.98753	sp|P23368|MAOM_HUMAN
1662	sp|O60462|NRP2_HUMAN	LELFGCR	LELFGC[+57]R	447.729	2	0.0457394	17.1427	0.447218	0.657057	0.795758	-5.98865	sp|O60462|NRP2_HUMAN
1663	sp|Q13201|MMRN1_HUMAN	VTQTLIPYYISVK	VTQTLIPYYISVK	508.961	3	0.136211	16.7166	0.446958	0.657243	0.795758	-5.98877	sp|Q13201|MMRN1_HUMAN
1664	sp|P02760|AMBP_HUMAN	GVCEETSGAYEK	GVC[+57]EETSGAYEK	665.285	2	0.0550623	18.5488	0.446012	0.657921	0.795758	-5.98918	sp|P02760|AMBP_HUMAN
1665	sp|P14543|NID1_HUMAN	VLFETDLVNPR	VLFETDLVNPR	651.856	2	-0.0477069	20.3311	-0.445644	0.658185	0.795758	-5.98933	sp|P14543|NID1_HUMAN
1666	sp|P19823|ITIH2_HUMAN	MATTMIQSK	MATTM[+16]IQSK	513.752	2	-0.122704	23.78	-0.445445	0.658328	0.795758	-5.98942	sp|P19823|ITIH2_HUMAN
1667	sp|P02760|AMBP_HUMAN	GECVPGEQEPEPILIPR	GEC[+57]VPGEQEPEPILIPR	960.48	2	0.0486818	19.3782	0.44499	0.658653	0.795758	-5.98962	sp|P02760|AMBP_HUMAN
1668	sp|P05546|HEP2_HUMAN	NGNMAGISDQR	NGNM[+16]AGISDQR	589.765	2	0.0933388	15.2772	0.442886	0.660163	0.796379	-5.99052	sp|P05546|HEP2_HUMAN
1669	sp|Q5T447|HECD3_HUMAN	VGAAGPAPGTGSGPLR	VGAAGPAPGTGSGPLR	682.868	2	0.0506066	16.5926	0.442755	0.660256	0.796379	-5.99058	sp|Q5T447|HECD3_HUMAN
1670	sp|P00740|FA9_HUMAN	VVCSCTEGYR	VVC[+57]SC[+57]TEGYR	615.766	2	-0.0659587	24.1246	-0.44236	0.66054	0.796379	-5.99074	sp|P00740|FA9_HUMAN
1671	sp|P24821|TENA_HUMAN	EQCTAGAGCCLQPATGR	EQC[+57]TAGAGC[+57]C[+57]LQPATGR	612.931	3	-0.0433917	23.7806	-0.442068	0.660749	0.796379	-5.99087	sp|P24821|TENA_HUMAN
1672	sp|P51884|LUM_HUMAN	SLEYLDLSFNQIAR	SLEYLDLSFNQIAR	834.933	2	0.0655687	24.7641	0.441092	0.66145	0.796609	-5.99129	sp|P51884|LUM_HUMAN
1673	sp|P37802|TAGL2_HUMAN	QMEQISQFLQAAER	QMEQISQFLQAAER	839.915	2	0.06341	23.699	0.4407	0.661731	0.796609	-5.99145	sp|P37802|TAGL2_HUMAN
1674	sp|P00924|ENO1_YEAST / sp|P00924|ENO1_YEAST	SIVPSGASTGVHEALEMR	SIVPSGASTGVHEALEM[+16]R	619.644	3	-0.0639438	21.5838	-0.439449	0.66263	0.797215	-5.99199	sp|P00924|ENO1_YEAST / sp|P00924|ENO1_YEAST
1675	sp|P55072|TERA_HUMAN	GGNIGDGGGAADR	GGNIGDGGGAADR	558.755	2	-0.0650028	15.0982	-0.436015	0.6651	0.799411	-5.99344	sp|P55072|TERA_HUMAN
1676	sp|Q9UBP4|DKK3_HUMAN	DQDGEILLPR	DQDGEILLPR	578.304	2	-0.0632043	19.3028	-0.435806	0.66525	0.799411	-5.99353	sp|Q9UBP4|DKK3_HUMAN
1677	sp|P06727|APOA4_HUMAN	SLAPYAQDTQEK	SLAPYAQDTQEK	675.83	2	-0.0848876	18.9982	-0.43438	0.666276	0.800167	-5.99413	sp|P06727|APOA4_HUMAN
1678	sp|P0DOX6|IGM_HUMAN	ESDWLGESMFTCR	ESDWLGESM[+16]FTC[+57]R	817.335	2	0.0464957	18.6938	0.432715	0.667476	0.80113	-5.99483	sp|P0DOX6|IGM_HUMAN
1679	sp|P00450|CERU_HUMAN	YTVNQCR	YTVNQC[+57]R	470.719	2	0.150608	21.6229	0.430803	0.668855	0.801919	-5.99563	sp|P00450|CERU_HUMAN
1680	sp|Q6YHK3|CD109_HUMAN	SSMAVHSLFK	SSMAVHSLFK	553.787	2	-0.0514241	24.1595	-0.430699	0.668929	0.801919	-5.99567	sp|Q6YHK3|CD109_HUMAN
1681	sp|Q9P270|SLAI2_HUMAN	AGASIPSSGAASPR	AGASIPSSGAASPR	614.818	2	-0.0944678	17.5678	-0.429667	0.669674	0.802334	-5.9961	sp|Q9P270|SLAI2_HUMAN
1682	sp|P49411|EFTU_HUMAN	DLEKPFLLPVEAVYSVPGR	DLEKPFLLPVEAVYSVPGR	710.393	3	0.0664042	18.3113	0.428317	0.670649	0.802908	-5.99666	sp|P49411|EFTU_HUMAN
1683	sp|Q6VY07|PACS1_HUMAN	FLIIPLGSHPVAK	FLIIPLGSHPVAK	464.618	3	-0.0528384	21.3106	-0.4279	0.67095	0.802908	-5.99683	sp|Q6VY07|PACS1_HUMAN
1684	sp|P04114|APOB_HUMAN	TPALHFK	TPALHFK	407.235	2	-0.0959703	19.3531	-0.425406	0.672752	0.804586	-5.99786	sp|P04114|APOB_HUMAN
1685	sp|P02652|APOA2_HUMAN	EPCVESLVSQYFQTVTDYGK	EPC[+57]VESLVSQYFQTVTDYGK	784.035	3	-0.043618	19.907	-0.421051	0.675904	0.807875	-5.99965	sp|P02652|APOA2_HUMAN
1686	sp|P01742|HV169_HUMAN / sp|A0A0C4DH29|HV103_HUMAN / sp|P0DP01|HV108_HUMAN / sp|P01743|HV146_HUMAN / sp|A0A0B4J2H0|HV69D_HUMAN	SEDTAVYYCAR	SEDTAVYYC[+57]AR	667.788	2	0.132	19.1441	0.42003	0.676643	0.80828	-6.00006	sp|P01742|HV169_HUMAN / sp|A0A0C4DH29|HV103_HUMAN / sp|P0DP01|HV108_HUMAN / sp|P01743|HV146_HUMAN / sp|A0A0B4J2H0|HV69D_HUMAN
1687	sp|Q6UVK1|CSPG4_HUMAN	FTQADVDSGR	FTQADVDSGR	548.257	2	-0.0628739	16.1918	-0.418972	0.67741	0.808567	-6.00049	sp|Q6UVK1|CSPG4_HUMAN
1688	sp|P13645|K1C10_HUMAN	ALEESNYELEGK	ALEESNYELEGK	691.328	2	0.120704	16.4043	0.418297	0.6779	0.808567	-6.00076	sp|P13645|K1C10_HUMAN
1689	sp|P02748|CO9_HUMAN	FTPTETNK	FTPTETNK	469.235	2	-0.146893	21.3602	-0.416693	0.679064	0.808567	-6.00141	sp|P02748|CO9_HUMAN
1690	sp|O14786|NRP1_HUMAN	IDVSSNGEDWITIK	IDVSSNGEDWITIK	788.896	2	0.084461	15.4818	0.416641	0.679101	0.808567	-6.00143	sp|O14786|NRP1_HUMAN
1691	sp|P00488|F13A_HUMAN	LSIQSSPK	LSIQSSPK	430.248	2	0.0517245	22.0986	0.416636	0.679105	0.808567	-6.00144	sp|P00488|F13A_HUMAN
1692	sp|P49588|SYAC_HUMAN	IVAVTGAEAQK	IVAVTGAEAQK	543.811	2	-0.0472153	18.4373	-0.416223	0.679405	0.808567	-6.0016	sp|P49588|SYAC_HUMAN
1693	sp|P51884|LUM_HUMAN	NIPTVNENLENYYLEVNQLEK	NIPTVNENLENYYLEVNQLEK	846.09	3	-0.0477714	22.9605	-0.41529	0.680082	0.808567	-6.00198	sp|P51884|LUM_HUMAN
1694	sp|P27105|STOM_HUMAN	TISFDIPPQEILTK	TISFDIPPQEILTK	534.631	3	-0.0995881	18.7335	-0.415272	0.680095	0.808567	-6.00199	sp|P27105|STOM_HUMAN
1695	sp|P07225|PROS_HUMAN	SCEVVSVCLPLNLDTK	SC[+57]EVVSVC[+57]LPLNLDTK	917.458	2	-0.0499565	20.761	-0.41432	0.680786	0.808911	-6.00237	sp|P07225|PROS_HUMAN
1696	sp|Q13103|SPP24_HUMAN	DSGEDPATCAFQR	DSGEDPATC[+57]AFQR	727.304	2	0.0585567	21.5872	0.413237	0.681573	0.809368	-6.0028	sp|Q13103|SPP24_HUMAN
1697	sp|O14786|NRP1_HUMAN	SFEGNNNYDTPELR	SFEGNNNYDTPELR	828.368	2	0.043833	18.7147	0.412025	0.682455	0.809937	-6.00329	sp|O14786|NRP1_HUMAN
1698	sp|P00739|HPTR_HUMAN	VGYVSGWGQSDNFK	VGYVSGWGQSDNFK	772.362	2	-0.0937399	19.2727	-0.411235	0.683029	0.810142	-6.0036	sp|P00739|HPTR_HUMAN
1699	PRTC	NGFILDGFPR	NGFILDGFPR	573.303	2	-0.0387473	26.6772	-0.410535	0.683538	0.810268	-6.00388	PRTC
1700	sp|Q8WZ74|CTTB2_HUMAN	VINEENLPK	VINEENLPK	528.29	2	0.0454773	16.7574	0.409365	0.68439	0.810801	-6.00434	sp|Q8WZ74|CTTB2_HUMAN
1701	sp|P14618|KPYM_HUMAN	ASDVHEVR	ASDVHEVR	456.73	2	0.258367	14.0583	0.408695	0.684878	0.810902	-6.00461	sp|P14618|KPYM_HUMAN
1702	sp|P02656|APOC3_HUMAN	DYWSTVK	DYWSTVK	449.719	2	-0.0572023	20.3022	-0.403333	0.688787	0.815051	-6.00672	sp|P02656|APOC3_HUMAN
1703	sp|O43866|CD5L_HUMAN	FWGFHDCTHQEDVAVICSG	FWGFHDC[+57]THQEDVAVIC[+57]SG	755.654	3	0.113301	20.7882	0.401958	0.689791	0.815759	-6.00725	sp|O43866|CD5L_HUMAN
1704	sp|P12830|CADH1_HUMAN	TIFFCER	TIFFC[+57]ER	486.734	2	0.0690657	19.1273	0.400225	0.691056	0.816776	-6.00793	sp|P12830|CADH1_HUMAN
1705	sp|Q6V0I7|FAT4_HUMAN	VPNLSLIK	VPNLSLIK	442.284	2	0.0457241	15.8481	0.399247	0.691771	0.817141	-6.0083	sp|Q6V0I7|FAT4_HUMAN
1706	sp|P25705|ATPA_HUMAN	TGAIVDVPVGEELLGR	TGAIVDVPVGEELLGR	542.302	3	-0.116933	16.4767	-0.397328	0.693174	0.818319	-6.00904	sp|P25705|ATPA_HUMAN
1707	sp|Q8WWA0|ITLN1_HUMAN	EFTAGFVQFR	EFTAGFVQFR	601.304	2	0.0849471	17.7303	0.396469	0.693803	0.818582	-6.00937	sp|Q8WWA0|ITLN1_HUMAN
1708	sp|Q8WWZ8|OIT3_HUMAN	LLIPVTCEFPR	LLIPVTC[+57]EFPR	448.916	3	0.0618181	20.1623	0.393904	0.695681	0.820317	-6.01036	sp|Q8WWZ8|OIT3_HUMAN
1709	sp|Q92187|SIA8D_HUMAN	TLNVLHNR	TLNVLHNR	483.778	2	0.0922476	14.5486	0.393149	0.696234	0.820489	-6.01064	sp|Q92187|SIA8D_HUMAN
1710	sp|O14791|APOL1_HUMAN	VTEPISAESGEQVER	VTEPISAESGEQVER	815.9	2	0.0627477	19.4077	0.391749	0.69726	0.821218	-6.01118	sp|O14791|APOL1_HUMAN
1711	sp|P35443|TSP4_HUMAN	CDACPVGFTGPMVQGVGISFAK	C[+57]DAC[+57]PVGFTGPMVQGVGISFAK	766.695	3	0.0743194	19.2014	0.390854	0.697917	0.821511	-6.01152	sp|P35443|TSP4_HUMAN
1712	sp|P11021|BIP_HUMAN	STMKPVQK	STMKPVQK	459.757	2	0.108016	14.0327	0.388912	0.699342	0.822047	-6.01225	sp|P11021|BIP_HUMAN
1713	sp|Q9BXJ4|C1QT3_HUMAN	CCHGDYSFR	C[+57]C[+57]HGDYSFR	401.155	3	0.0597901	17.8899	0.388839	0.699395	0.822047	-6.01228	sp|Q9BXJ4|C1QT3_HUMAN
1714	sp|Q8NBJ4|GOLM1_HUMAN	IQSSHNFQLESVNK	IQSSHNFQLESVNK	544.278	3	-0.0792965	17.7186	-0.38821	0.699857	0.822047	-6.01251	sp|Q8NBJ4|GOLM1_HUMAN
1715	sp|P13727|PRG2_HUMAN	GGHCVALCTR	GGHC[+57]VALC[+57]TR	565.763	2	-0.121728	19.0279	-0.387897	0.700087	0.822047	-6.01263	sp|P13727|PRG2_HUMAN
1716	sp|P23142|FBLN1_HUMAN	GYHLNEEGTR	GYHLNEEGTR	588.276	2	0.0674209	23.6872	0.387452	0.700414	0.822047	-6.0128	sp|P23142|FBLN1_HUMAN
1717	sp|P22695|QCR2_HUMAN	MALIGLGVSHPVLK	MALIGLGVSHPVLK	717.929	2	0.0833967	17.7481	0.383341	0.703435	0.825113	-6.01433	sp|P22695|QCR2_HUMAN
1718	sp|O00391|QSOX1_HUMAN	DCASHFEQMAAASMHR	DC[+57]ASHFEQMAAASMHR	616.924	3	0.0568123	16.1462	0.382034	0.704397	0.82576	-6.01482	sp|O00391|QSOX1_HUMAN
1719	sp|P78509|RELN_HUMAN	SPADAGPVGR	SPADAGPVGR	463.738	2	0.0441789	18.0798	0.380249	0.705712	0.82682	-6.01548	sp|P78509|RELN_HUMAN
1720	sp|P13591|NCAM1_HUMAN	EASMEGIVTIVGLKPETTYAVR	EASM[+16]EGIVTIVGLKPETTYAVR	794.086	3	-0.086416	18.3575	-0.378758	0.70681	0.827626	-6.01602	sp|P13591|NCAM1_HUMAN
1721	sp|O43157|PLXB1_HUMAN	DPYCGWCVLLGR	DPYC[+57]GWC[+57]VLLGR	748.345	2	-0.0458822	15.67	-0.37753	0.707716	0.828204	-6.01647	sp|O43157|PLXB1_HUMAN
1722	sp|P10644|KAP0_HUMAN	LGPSDYFGEIALLMNRPR	LGPSDYFGEIALLMNRPR	683.691	3	-0.0878445	21.5503	-0.375384	0.709299	0.829318	-6.01726	sp|P10644|KAP0_HUMAN
1723	sp|Q12913|PTPRJ_HUMAN	GLIDGAESYVSFSR	GLIDGAESYVSFSR	500.916	3	0.0517109	22.6631	0.374869	0.709679	0.829318	-6.01744	sp|Q12913|PTPRJ_HUMAN
1724	sp|P06727|APOA4_HUMAN	EAVEHLQK	EAVEHLQK	477.256	2	0.0494002	18.8417	0.374565	0.709903	0.829318	-6.01755	sp|P06727|APOA4_HUMAN
1725	sp|Q9NPG4|PCD12_HUMAN	HAELIVVK	HAELIVVK	454.782	2	0.0502026	15.1624	0.373936	0.710368	0.82938	-6.01778	sp|Q9NPG4|PCD12_HUMAN
1726	sp|P12830|CADH1_HUMAN	MALEVGDYK	MALEVGDYK	513.252	2	0.0633518	19.0579	0.372471	0.711449	0.830162	-6.01831	sp|P12830|CADH1_HUMAN
1727	sp|P24821|TENA_HUMAN	CVNGQCVCHEGFMGK	C[+57]VNGQC[+57]VC[+57]HEGFMGK	594.911	3	0.0795306	16.0545	0.371874	0.71189	0.830195	-6.01853	sp|P24821|TENA_HUMAN
1728	sp|Q7Z7G0|TARSH_HUMAN	YIQKPDNSPCSITDSVK	YIQKPDNSPC[+57]SITDSVK	651.319	3	-0.0493883	17.3943	-0.368134	0.714656	0.832938	-6.01987	sp|Q7Z7G0|TARSH_HUMAN
1729	sp|P24821|TENA_HUMAN	DLTATEVQSETALLTWRPPR	DLTATEVQSETALLTWRPPR	762.069	3	0.0749453	18.7061	0.366132	0.716138	0.834183	-6.02058	sp|P24821|TENA_HUMAN
1730	sp|P00751|CFAB_HUMAN	VASYGVKPR	VASYGVKPR	488.782	2	0.100015	16.3399	0.365415	0.716669	0.834215	-6.02083	sp|P00751|CFAB_HUMAN
1731	sp|P48740|MASP1_HUMAN	SDENEQHLGVK	SDENEQHLGVK	628.299	2	-0.0473062	17.3174	-0.364976	0.716994	0.834215	-6.02099	sp|P48740|MASP1_HUMAN
1732	sp|Q6P2E9|EDC4_HUMAN	SLEPMAGQLSNSVATK	SLEPMAGQLSNSVATK	816.917	2	0.0610018	16.9481	0.36313	0.718362	0.835324	-6.02164	sp|Q6P2E9|EDC4_HUMAN
1733	sp|P04070|PROC_HUMAN	GDSPWQVVLLDSK	GDSPWQVVLLDSK	722.378	2	-0.0441303	20.7247	-0.361313	0.71971	0.835942	-6.02228	sp|P04070|PROC_HUMAN
1734	sp|P02765|FETUA_HUMAN	HTFMGVVSLGSPSGEVSHPR	HTFMGVVSLGSPSGEVSHPR	694.346	3	0.0478944	21.4162	0.361294	0.719724	0.835942	-6.02228	sp|P02765|FETUA_HUMAN
1735	sp|Q13361|MFAP5_HUMAN	QCIHQLCFTSLR	QC[+57]IHQLC[+57]FTSLR	521.59	3	-0.0643494	16.8336	-0.359697	0.720909	0.836464	-6.02284	sp|Q13361|MFAP5_HUMAN
1736	sp|P35858|ALS_HUMAN	LAYLQPALFSGLAELR	LAYLQPALFSGLAELR	881.499	2	-0.0517144	17.0493	-0.359313	0.721194	0.836464	-6.02298	sp|P35858|ALS_HUMAN
1737	sp|P02751|FINC_HUMAN	YTGNTYR	YTGNTYR	437.706	2	0.124596	16.5955	0.359009	0.721419	0.836464	-6.02308	sp|P02751|FINC_HUMAN
1738	sp|P00918|CAH2_HUMAN	VVDVLDSIK	VVDVLDSIK	494.29	2	0.18139	18.1438	0.356304	0.723429	0.83769	-6.02402	sp|P00918|CAH2_HUMAN
1739	sp|P28074|PSB5_HUMAN	ATAGAYIASQTVK	ATAGAYIASQTVK	640.846	2	0.0556574	16.5975	0.35546	0.724056	0.83769	-6.02431	sp|P28074|PSB5_HUMAN
1740	sp|Q14766|LTBP1_HUMAN	LYQHSQQPGK	LYQHSQQPGK	593.304	2	-0.103917	11.1506	-0.355402	0.724099	0.83769	-6.02433	sp|Q14766|LTBP1_HUMAN
1741	sp|Q9Y2Q3|GSTK1_HUMAN	DSGNKPPGLLPR	DSGNKPPGLLPR	417.567	3	0.102742	16.3217	0.355191	0.724256	0.83769	-6.0244	sp|Q9Y2Q3|GSTK1_HUMAN
1742	sp|P19367|HXK1_HUMAN	CNVSFLLSEDGSGK	C[+57]NVSFLLSEDGSGK	756.854	2	-0.0475706	18.1539	-0.354788	0.724556	0.83769	-6.02454	sp|P19367|HXK1_HUMAN
1743	sp|P19827|ITIH1_HUMAN	GFSLDEATNLNGGLLR	GFSLDEATNLNGGLLR	838.934	2	0.0520661	27.6108	0.351683	0.726866	0.839879	-6.02561	sp|P19827|ITIH1_HUMAN
1744	PRTC	SFANQPLEVVYSK	SFANQPLEVVYSK	745.392	2	0.033891	26.6646	0.350968	0.727398	0.840012	-6.02585	PRTC
1745	sp|P35555|FBN1_HUMAN	AGYQSTLTR	AGYQSTLTR	498.759	2	0.0406398	18.9423	0.348301	0.729386	0.841824	-6.02675	sp|P35555|FBN1_HUMAN
1746	sp|P19652|A1AG2_HUMAN	EHVAHLLFLR	EHVAHLLFLR	617.856	2	-0.0778715	15.1458	-0.347262	0.73016	0.842236	-6.0271	sp|P19652|A1AG2_HUMAN
1747	sp|P27105|STOM_HUMAN	VQNATLAVANITNADSATR	VQNATLAVANITNADSATR	965.503	2	-0.0859862	19.1033	-0.344998	0.731849	0.8437	-6.02786	sp|P27105|STOM_HUMAN
1748	sp|O00592|PODXL_HUMAN	CEDLETQTQSEK	C[+57]EDLETQTQSEK	734.317	2	0.0440143	16.1221	0.343889	0.732676	0.843842	-6.02823	sp|O00592|PODXL_HUMAN
1749	sp|P00924|ENO1_YEAST / sp|P00924|ENO1_YEAST	IGSEVYHNLK	IGSEVYHNLK	580.309	2	-0.0459455	22.0942	-0.342879	0.733431	0.843842	-6.02857	sp|P00924|ENO1_YEAST / sp|P00924|ENO1_YEAST
1750	sp|A0A0A0MT36|KVD21_HUMAN	YASQSISGVPSR	YASQSISGVPSR	626.32	2	0.147282	15.1671	0.342859	0.733446	0.843842	-6.02858	sp|A0A0A0MT36|KVD21_HUMAN
1751	sp|P22891|PROZ_HUMAN	GSWFLTGVLGSQPVGGQAHMVLVTK	GSWFLTGVLGSQPVGGQAHMVLVTK	857.125	3	0.114243	19.9184	0.342323	0.733846	0.843842	-6.02875	sp|P22891|PROZ_HUMAN
1752	sp|O60568|PLOD3_HUMAN	DMAMDLCR	DM[+16]AMDLC[+57]R	514.204	2	-0.0430961	21.933	-0.342027	0.734067	0.843842	-6.02885	sp|O60568|PLOD3_HUMAN
1753	sp|O43866|CD5L_HUMAN	KPIWLSQMSCSGR	KPIWLSQMSC[+57]SGR	517.259	3	0.0981397	21.686	0.339167	0.736205	0.845707	-6.0298	sp|O43866|CD5L_HUMAN
1754	sp|P35542|SAA4_HUMAN	EALQGVGDMGR	EALQGVGDMGR	566.774	2	0.0459338	20.8216	0.338733	0.736529	0.845707	-6.02994	sp|P35542|SAA4_HUMAN
1755	sp|P02675|FIBB_HUMAN	MGPTELLIEMEDWK	M[+16]GPTELLIEMEDWK	569.937	3	0.0735012	14.8991	0.337328	0.737581	0.846299	-6.0304	sp|P02675|FIBB_HUMAN
1756	sp|P02751|FINC_HUMAN	VGDTYERPK	VGDTYERPK	532.772	2	-0.239827	20.2719	-0.33692	0.737885	0.846299	-6.03053	sp|P02751|FINC_HUMAN
1757	sp|Q92859|NEO1_HUMAN	NGDMVIPSDYFK	NGDMVIPSDYFK	693.324	2	0.0378377	16.9894	0.336148	0.738463	0.84648	-6.03078	sp|Q92859|NEO1_HUMAN
1758	sp|P53621|COPA_HUMAN	LLHDQVGVIQFGPYK	LLHDQVGVIQFGPYK	571.982	3	0.0399507	19.2659	0.335439	0.738994	0.846606	-6.03101	sp|P53621|COPA_HUMAN
1759	sp|P35916|VGFR3_HUMAN	SGVDLADSNQK	SGVDLADSNQK	567.275	2	0.0634034	17.3785	0.331288	0.742105	0.849675	-6.03236	sp|P35916|VGFR3_HUMAN
1760	sp|P05154|IPSP_HUMAN	AVVEVDESGTR	AVVEVDESGTR	581.291	2	-0.045488	20.6685	-0.330739	0.742516	0.849675	-6.03253	sp|P05154|IPSP_HUMAN
1761	sp|P01042|KNG1_HUMAN	LGQSLDCNAEVYVVPWEK	LGQSLDC[+57]NAEVYVVPWEK	703.01	3	0.0502101	23.8309	0.329968	0.743094	0.849853	-6.03278	sp|P01042|KNG1_HUMAN
1762	sp|A1L4H1|SRCRL_HUMAN	QALLLGLTQLVEAAR	QALLLGLTQLVEAAR	798.478	2	0.0609595	17.8944	0.326571	0.745644	0.852285	-6.03386	sp|A1L4H1|SRCRL_HUMAN
1763	sp|Q9NZN3|EHD3_HUMAN	ELVNNLAEIYGR	ELVNNLAEIYGR	464.249	3	0.0737423	18.0211	0.32597	0.746095	0.852317	-6.03405	sp|Q9NZN3|EHD3_HUMAN
1764	sp|P01042|KNG1_HUMAN	IYPTVNCQPLGMISLMK	IYPTVNC[+57]QPLGMISLM[+16]K	661.003	3	0.0640088	18.0303	0.320551	0.750169	0.856485	-6.03575	sp|P01042|KNG1_HUMAN
1765	sp|P02730|B3AT_HUMAN	ASTPGAAAQIQEVK	ASTPGAAAQIQEVK	685.867	2	0.0540454	15.7668	0.31633	0.753347	0.859155	-6.03705	sp|P02730|B3AT_HUMAN
1766	sp|P51884|LUM_HUMAN	FNALQYLR	FNALQYLR	512.782	2	-0.0368801	25.727	-0.316313	0.75336	0.859155	-6.03706	sp|P51884|LUM_HUMAN
1767	sp|Q9NT62|ATG3_HUMAN	ALEVAEYLTPVLK	ALEVAEYLTPVLK	482.613	3	-0.133721	21.648	-0.221966	0.825492	0.906969	-6.03742	sp|Q9NT62|ATG3_HUMAN
1768	sp|Q12913|PTPRJ_HUMAN	AVSISPTNVILTWK	AVSISPTNVILTWK	510.296	3	0.0304717	17.6987	0.311791	0.75677	0.862555	-6.03844	sp|Q12913|PTPRJ_HUMAN
1769	sp|P50991|TCPD_HUMAN	DALSDLALHFLNK	DALSDLALHFLNK	486.265	3	-0.0976419	15.2595	-0.307822	0.759767	0.864852	-6.03963	sp|P50991|TCPD_HUMAN
1770	sp|O95967|FBLN4_HUMAN	YMTITSER	YMTITSER	500.742	2	0.0562905	16.0189	0.307814	0.759773	0.864852	-6.03963	sp|O95967|FBLN4_HUMAN
1771	sp|O14791|APOL1_HUMAN	VAQELEEK	VAQELEEK	473.248	2	0.0448801	18.1055	0.30639	0.760849	0.864852	-6.04006	sp|O14791|APOL1_HUMAN
1772	sp|O00187|MASP2_HUMAN	VEYITGPGVTTYK	VEYITGPGVTTYK	714.374	2	-0.0573359	18.8396	-0.306378	0.760858	0.864852	-6.04006	sp|O00187|MASP2_HUMAN
1773	sp|P04070|PROC_HUMAN	EVFVHPNYSK	EVFVHPNYSK	610.309	2	-0.0395741	16.7743	-0.30628	0.760933	0.864852	-6.04009	sp|P04070|PROC_HUMAN
1774	sp|P25788|PSA3_HUMAN	SNFGYNIPLK	SNFGYNIPLK	576.806	2	0.0536615	17.8843	0.305024	0.761882	0.865369	-6.04046	sp|P25788|PSA3_HUMAN
1775	sp|P16070|CD44_HUMAN	TEAADLCK	TEAADLC[+57]K	454.213	2	-0.0402089	21.4716	-0.304542	0.762247	0.865369	-6.0406	sp|P16070|CD44_HUMAN
1776	sp|P03952|KLKB1_HUMAN	VSSVEECQK	VSSVEEC[+57]QK	533.248	2	0.105269	18.0395	0.303423	0.763093	0.865842	-6.04093	sp|P03952|KLKB1_HUMAN
1777	sp|P20851|C4BPB_HUMAN	NLCEAMENFMQQLK	NLC[+57]EAMENFMQQLK	878.397	2	0.0485726	22.9239	0.302544	0.763758	0.866109	-6.04119	sp|P20851|C4BPB_HUMAN
1778	sp|P40926|MDHM_HUMAN	VAVLGASGGIGQPLSLLLK	VAVLGASGGIGQPLSLLLK	598.368	3	0.0550899	21.821	0.301536	0.764521	0.866485	-6.04149	sp|P40926|MDHM_HUMAN
1779	sp|Q9BQF6|SENP7_HUMAN	TIDNDLR	TIDNDLR	423.719	2	-0.0348649	23.7863	-0.300383	0.765394	0.866987	-6.04182	sp|Q9BQF6|SENP7_HUMAN
1780	sp|Q8NBP7|PCSK9_HUMAN	EETHLSQSER	EETHLSQSER	608.284	2	0.109476	14.9426	0.299644	0.765954	0.867048	-6.04204	sp|Q8NBP7|PCSK9_HUMAN
1781	sp|P78509|RELN_HUMAN	FLQFTLR	FLQFTLR	462.769	2	0.0439886	16.1457	0.298787	0.766603	0.867048	-6.04229	sp|P78509|RELN_HUMAN
1782	sp|Q9BWP8|COL11_HUMAN	DEAANGLMAAYLAQAGLAR	DEAANGLMAAYLAQAGLAR	953.478	2	-0.0415644	18.8474	-0.298607	0.766739	0.867048	-6.04234	sp|Q9BWP8|COL11_HUMAN
1783	sp|P0C0L4|CO4A_HUMAN	DSSTWLTAFVLK	DSSTWLTAFVLK	684.364	2	-0.0623555	27.1579	-0.294574	0.769797	0.870017	-6.0435	sp|P0C0L4|CO4A_HUMAN
1784	sp|Q7Z7G0|TARSH_HUMAN	VSEPVSAGR	VSEPVSAGR	451.241	2	-0.0455316	18.5375	-0.292091	0.771681	0.87151	-6.04421	sp|Q7Z7G0|TARSH_HUMAN
1785	sp|P12931|SRC_HUMAN	TETDLSFK	TETDLSFK	470.735	2	-0.0815286	18.1731	-0.291693	0.771983	0.87151	-6.04432	sp|P12931|SRC_HUMAN
1786	sp|P01876|IGHA1_HUMAN	DLCGCYSVSSVLPGCAEPWNHGK	DLC[+57]GC[+57]YSVSSVLPGC[+57]AEPWNHGK	865.047	3	0.0764296	23.7229	0.284718	0.777285	0.877004	-6.04627	sp|P01876|IGHA1_HUMAN
1787	sp|P14618|KPYM_HUMAN	IENHEGVR	IENHEGVR	477.244	2	-0.0338618	16.7519	-0.283719	0.778045	0.87737	-6.04654	sp|P14618|KPYM_HUMAN
1788	sp|P00738|HPT_HUMAN	DYAEVGR	DYAEVGR	405.193	2	0.133187	19.3143	0.28221	0.779194	0.877861	-6.04696	sp|P00738|HPT_HUMAN
1789	sp|Q6V0I7|FAT4_HUMAN	TILQVVAR	TILQVVAR	450.287	2	0.0475794	17.4751	0.282002	0.779352	0.877861	-6.04702	sp|Q6V0I7|FAT4_HUMAN
1790	PRTC	GISNEGQNASIK	GISNEGQNASIK	613.317	2	-0.0282817	25.5577	-0.280858	0.780223	0.878061	-6.04733	PRTC
1791	sp|P01706|LV211_HUMAN	LMIYDVSK	LMIYDVSK	484.76	2	0.0945284	17.2942	0.280624	0.780401	0.878061	-6.04739	sp|P01706|LV211_HUMAN
1792	sp|P00734|THRB_HUMAN	IVEGSDAEIGMSPWQVMLFR	IVEGSDAEIGM[+16]SPWQVMLFR	761.038	3	-0.0524542	20.6972	-0.278286	0.782183	0.879574	-6.04803	sp|P00734|THRB_HUMAN
1793	sp|P0DOX2|IGA2_HUMAN	SAVEGPPER	SAVEGPPER	471.238	2	0.0837738	23.9334	0.275477	0.784325	0.881491	-6.04878	sp|P0DOX2|IGA2_HUMAN
1794	PRTC	HVLTSIGEK	HVLTSIGEK	496.287	2	-0.0268581	25.9204	-0.274662	0.784947	0.881697	-6.049	PRTC
1795	sp|O00187|MASP2_HUMAN	TCSALCSGQVFTQR	TC[+57]SALC[+57]SGQVFTQR	807.872	2	-0.0476019	18.6667	-0.273389	0.785919	0.882297	-6.04934	sp|O00187|MASP2_HUMAN
1796	sp|P08493|MGP_HUMAN	NANTFISPQQR	NANTFISPQQR	638.326	2	-0.0488251	19.8303	-0.270979	0.787759	0.88387	-6.04997	sp|P08493|MGP_HUMAN
1797	sp|P35443|TSP4_HUMAN	LGVFCFSQENIIWSNLK	LGVFC[+57]FSQENIIWSNLK	685.684	3	-0.0618603	19.7284	-0.269199	0.789118	0.884702	-6.05044	sp|P35443|TSP4_HUMAN
1798	sp|P04114|APOB_HUMAN	QTIIVVLENVQR	QTIIVVLENVQR	471.28	3	0.0776978	23.1122	0.268769	0.789447	0.884702	-6.05055	sp|P04114|APOB_HUMAN
1799	sp|Q9BTC0|DIDO1_HUMAN	EMFNLFQVTDNR	EMFNLFQVTDNR	505.242	3	-0.0256706	18.7755	-0.268283	0.789819	0.884702	-6.05068	sp|Q9BTC0|DIDO1_HUMAN
1800	sp|P27338|AOFB_HUMAN	LLHDSGLNVVVLEAR	LLHDSGLNVVVLEAR	545.646	3	0.0617269	16.934	0.267695	0.790268	0.884714	-6.05083	sp|P27338|AOFB_HUMAN
1801	sp|P27169|PON1_HUMAN	VTQVYAENGTVLQGSTVASVYK	VTQVYAENGTVLQGSTVASVYK	772.069	3	0.0333664	18.8507	0.266585	0.791117	0.884828	-6.05112	sp|P27169|PON1_HUMAN
1802	sp|P05160|F13B_HUMAN	VLHGDLIDFVCK	VLHGDLIDFVC[+57]K	472.583	3	0.0504333	15.8741	0.266412	0.791249	0.884828	-6.05116	sp|P05160|F13B_HUMAN
1803	sp|P19823|ITIH2_HUMAN	VQSTITSR	VQSTITSR	446.248	2	-0.154535	27.3886	-0.26552	0.791932	0.8851	-6.05139	sp|P19823|ITIH2_HUMAN
1804	sp|P02760|AMBP_HUMAN	VVAQGVGIPEDSIFTMADR	VVAQGVGIPEDSIFTMADR	669.007	3	0.0378653	19.9781	0.262607	0.794161	0.887098	-6.05214	sp|P02760|AMBP_HUMAN
1805	sp|Q9H4M9|EHD1_HUMAN	DKPTYDEIFYTLSPVNGK	DKPTYDEIFYTLSPVNGK	696.349	3	0.0880808	17.3383	0.262033	0.794601	0.887098	-6.05229	sp|Q9H4M9|EHD1_HUMAN
1806	sp|Q4LDE5|SVEP1_HUMAN	CEAISCK	C[+57]EAISC[+57]K	434.189	2	0.0670308	14.9502	0.257774	0.797863	0.890247	-6.05336	sp|Q4LDE5|SVEP1_HUMAN
1807	sp|O43866|CD5L_HUMAN	CSGEEQSLEQCQHR	C[+57]SGEEQSLEQC[+57]QHR	583.242	3	0.0673923	20.761	0.25672	0.798671	0.890267	-6.05362	sp|O43866|CD5L_HUMAN
1808	sp|P35443|TSP4_HUMAN	CDSNPCFR	C[+57]DSNPC[+57]FR	528.205	2	-0.0493129	20.3385	-0.2563	0.798993	0.890267	-6.05373	sp|P35443|TSP4_HUMAN
1809	sp|Q92954|PRG4_HUMAN	ITEVWGIPSPIDTVFTR	ITEVWGIPSPIDTVFTR	644.347	3	-0.0292971	21.0154	-0.256021	0.799207	0.890267	-6.0538	sp|Q92954|PRG4_HUMAN
1810	sp|P14543|NID1_HUMAN	MVYWTDITEPSIGR	MVYWTDITEPSIGR	834.409	2	0.0324947	18.8334	0.254001	0.800757	0.8915	-6.0543	sp|P14543|NID1_HUMAN
1811	sp|P18428|LBP_HUMAN	ITLPDFTGDLR	ITLPDFTGDLR	624.335	2	-0.0407819	22.3873	-0.251748	0.802486	0.892932	-6.05485	sp|P18428|LBP_HUMAN
1812	sp|O75558|STX11_HUMAN	AQYNALTLTFQR	AQYNALTLTFQR	713.378	2	-0.0282431	19.2069	-0.249142	0.804487	0.893854	-6.05548	sp|O75558|STX11_HUMAN
1813	sp|P04196|HRG_HUMAN	HPLKPDNQPFPQSVSESCPGK	HPLKPDNQPFPQSVSESC[+57]PGK	783.715	3	0.151815	18.4194	0.248937	0.804645	0.893854	-6.05553	sp|P04196|HRG_HUMAN
1814	sp|P02655|APOC2_HUMAN	TAAQNLYEK	TAAQNLYEK	519.267	2	0.0371086	22.4936	0.248935	0.804646	0.893854	-6.05554	sp|P02655|APOC2_HUMAN
1815	sp|P08571|CD14_HUMAN	AFPALTSLDLSDNPGLGER	AFPALTSLDLSDNPGLGER	658.337	3	-0.0387172	15.9112	-0.247802	0.805517	0.894078	-6.05581	sp|P08571|CD14_HUMAN
1816	sp|Q99435|NELL2_HUMAN	AFLFQDTPR	AFLFQDTPR	547.785	2	-0.0491656	15.5744	-0.247518	0.805735	0.894078	-6.05588	sp|Q99435|NELL2_HUMAN
1817	sp|P02679|FIBG_HUMAN	DCQDIANK	DC[+57]QDIANK	482.214	2	-0.136589	24.3906	-0.246042	0.80687	0.894844	-6.05623	sp|P02679|FIBG_HUMAN
1818	sp|P22105|TENX_HUMAN	FLLYGLSGR	FLLYGLSGR	513.293	2	0.031508	19.8646	0.243459	0.808857	0.896553	-6.05684	sp|P22105|TENX_HUMAN
1819	sp|Q92954|PRG4_HUMAN	VCTAELSCK	VC[+57]TAELSC[+57]K	534.247	2	-0.0413978	18.8108	-0.242299	0.809749	0.897049	-6.05712	sp|Q92954|PRG4_HUMAN
1820	sp|P06396|GELS_HUMAN	EGGQTAPASTR	EGGQTAPASTR	537.762	2	-0.0801188	14.6383	-0.240521	0.811118	0.898071	-6.05753	sp|P06396|GELS_HUMAN
1821	sp|P27338|AOFB_HUMAN	VPLGSVIK	VPLGSVIK	406.766	2	0.0278842	19.6797	0.237442	0.813489	0.900202	-6.05825	sp|P27338|AOFB_HUMAN
1822	sp|O43866|CD5L_HUMAN	LVGGDNLCSGR	LVGGDNLC[+57]SGR	574.28	2	0.0622569	22.2391	0.236664	0.814089	0.900371	-6.05843	sp|O43866|CD5L_HUMAN
1823	sp|Q9UBX5|FBLN5_HUMAN	QTGPISATLVMTRPIK	QTGPISATLVMTRPIK	571.662	3	0.0326417	20.5383	0.236048	0.814563	0.900401	-6.05857	sp|Q9UBX5|FBLN5_HUMAN
1824	sp|P51884|LUM_HUMAN	ILGPLSYSK	ILGPLSYSK	489.287	2	-0.0285887	25.9066	-0.23348	0.816543	0.901836	-6.05915	sp|P51884|LUM_HUMAN
1825	sp|P14543|NID1_HUMAN	QCVAEGSPQR	QC[+57]VAEGSPQR	566.264	2	0.106033	18.1233	0.233204	0.816757	0.901836	-6.05922	sp|P14543|NID1_HUMAN
1826	sp|P00739|HPTR_HUMAN	YVMLPVADQYDCITHYEGSTCPK	YVMLPVADQYDC[+57]ITHYEGSTC[+57]PK	916.41	3	-0.0521499	19.5704	-0.229092	0.819929	0.903792	-6.06014	sp|P00739|HPTR_HUMAN
1827	sp|P35555|FBN1_HUMAN	CDCKPGYR	C[+57]DC[+57]KPGYR	528.223	2	0.0709994	13.0892	0.228891	0.820085	0.903792	-6.06018	sp|P35555|FBN1_HUMAN
1828	sp|O00391|QSOX1_HUMAN	VGSPNAAVLWLWSSHNR	VGSPNAAVLWLWSSHNR	631.995	3	0.0358961	15.8351	0.228599	0.82031	0.903792	-6.06025	sp|O00391|QSOX1_HUMAN
1829	sp|Q9Y2L6|FRM4B_HUMAN	QNVSTSNSGSMPNLAQK	QNVSTSNSGSMPNLAQK	588.284	3	0.0230157	22.6427	0.228581	0.820324	0.903792	-6.06025	sp|Q9Y2L6|FRM4B_HUMAN
1830	sp|P01042|KNG1_HUMAN	TWQDCEYK	TWQDC[+57]EYK	565.235	2	-0.0518934	19.7055	-0.227592	0.821088	0.904139	-6.06047	sp|P01042|KNG1_HUMAN
1831	sp|P62807|H2B1C_HUMAN / sp|P58876|H2B1D_HUMAN / sp|Q93079|H2B1H_HUMAN / sp|Q99880|H2B1L_HUMAN / sp|Q99879|H2B1M_HUMAN / sp|P23527|H2B1O_HUMAN / sp|Q96A08|H2B1A_HUMAN / sp|Q8N257|H2B3B_HUMAN / sp|Q5QNW6|H2B2F_HUMAN / sp|Q16778|H2B2E_HUMAN / sp|P33778|H2B1B_HUMAN / sp|P06899|H2B1J_HUMAN / sp|O60814|H2B1K_HUMAN / sp|Q99877|H2B1N_HUMAN / sp|P57053|H2BFS_HUMAN	QVHPDTGISSK	QVHPDTGISSK	584.801	2	-0.0421989	14.989	-0.224554	0.823435	0.906228	-6.06114	sp|P62807|H2B1C_HUMAN / sp|P58876|H2B1D_HUMAN / sp|Q93079|H2B1H_HUMAN / sp|Q99880|H2B1L_HUMAN / sp|Q99879|H2B1M_HUMAN / sp|P23527|H2B1O_HUMAN / sp|Q96A08|H2B1A_HUMAN / sp|Q8N257|H2B3B_HUMAN / sp|Q5QNW6|H2B2F_HUMAN / sp|Q16778|H2B2E_HUMAN / sp|P33778|H2B1B_HUMAN / sp|P06899|H2B1J_HUMAN / sp|O60814|H2B1K_HUMAN / sp|Q99877|H2B1N_HUMAN / sp|P57053|H2BFS_HUMAN
1832	sp|Q8IUK5|PLDX1_HUMAN	VVEDNHSYYVSR	VVEDNHSYYVSR	489.9	3	-0.0307849	18.0899	-0.222662	0.824898	0.906969	-6.06155	sp|Q8IUK5|PLDX1_HUMAN
1833	sp|Q86TH1|ATL2_HUMAN	CEPIGCDGVLFSTHTLDK	C[+57]EPIGC[+57]DGVLFSTHTLDK	683.652	3	-0.0233269	16.6377	-0.221454	0.825832	0.906969	-6.06181	sp|Q86TH1|ATL2_HUMAN
1834	sp|Q8WWA0|ITLN1_HUMAN	AANALCAGMR	AANALC[+57]AGMR	517.747	2	0.0541161	17.1263	0.221353	0.82591	0.906969	-6.06183	sp|Q8WWA0|ITLN1_HUMAN
1835	sp|A0A0A0MRZ8|KVD11_HUMAN / sp|P04433|KV311_HUMAN	ASQSVSSYLAWYQQKPGQAPR	ASQSVSSYLAWYQQKPGQAPR	784.729	3	-0.064299	18.574	-0.216655	0.829545	0.90983	-6.06283	sp|A0A0A0MRZ8|KVD11_HUMAN / sp|P04433|KV311_HUMAN
1836	sp|Q01518|CAP1_HUMAN	GYADSPSK	GYADSPSK	412.693	2	0.0383252	16.285	0.21631	0.829812	0.90983	-6.0629	sp|Q01518|CAP1_HUMAN
1837	PRTC	DIPVPKPK	DIPVPKPK	451.283	2	-0.0252155	25.7963	-0.215751	0.830245	0.90983	-6.06302	PRTC
1838	sp|P20851|C4BPB_HUMAN	ITFMCNDHYILK	ITFMC[+57]NDHYILK	777.876	2	0.0225725	20.2428	0.215652	0.830322	0.90983	-6.06304	sp|P20851|C4BPB_HUMAN
1839	PRTC	IGDYAGIK	IGDYAGIK	422.736	2	0.0353557	24.306	0.214149	0.831486	0.910594	-6.06336	PRTC
1840	sp|Q12805|FBLN3_HUMAN	IPSNPSHR	IPSNPSHR	454.241	2	0.0640038	15.3665	0.213585	0.831923	0.910594	-6.06347	sp|Q12805|FBLN3_HUMAN
1841	sp|P02760|AMBP_HUMAN	CVLFPYGGCQGNGNK	C[+57]VLFPYGGC[+57]QGNGNK	557.585	3	-0.020588	24.2028	-0.212451	0.832802	0.910746	-6.06371	sp|P02760|AMBP_HUMAN
1842	sp|P00924|ENO1_YEAST / sp|P00924|ENO1_YEAST	TAGIQIVADDLTVTNPK	TAGIQIVADDLTVTNPK	878.478	2	0.0246414	21.3609	0.212034	0.833125	0.910746	-6.06379	sp|P00924|ENO1_YEAST / sp|P00924|ENO1_YEAST
1843	sp|P00451|FA8_HUMAN	NVILFSVFDENR	NVILFSVFDENR	726.878	2	0.0339504	18.1709	0.211655	0.833419	0.910746	-6.06387	sp|P00451|FA8_HUMAN
1844	sp|O60279|SUSD5_HUMAN	GSGEQQIMR	GSGEQQIMR	503.243	2	-0.0258199	17.7768	-0.210836	0.834054	0.910946	-6.06404	sp|O60279|SUSD5_HUMAN
1845	sp|P02765|FETUA_HUMAN	HTLNQIDEVK	HTLNQIDEVK	598.817	2	0.0355423	18.9024	0.209141	0.835367	0.911475	-6.06438	sp|P02765|FETUA_HUMAN
1846	sp|P01591|IGJ_HUMAN	MVETALTPDACYPD	MVETALTPDAC[+57]YPD	528.23	3	0.0314168	21.3005	0.209043	0.835443	0.911475	-6.0644	sp|P01591|IGJ_HUMAN
1847	sp|P22891|PROZ_HUMAN	DFCGGVIIR	DFC[+57]GGVIIR	518.766	2	0.0607835	22.4998	0.208434	0.835916	0.911497	-6.06453	sp|P22891|PROZ_HUMAN
1848	sp|O60279|SUSD5_HUMAN	LVPGEPETK	LVPGEPETK	485.266	2	0.0288884	20.0415	0.206851	0.837144	0.911973	-6.06485	sp|O60279|SUSD5_HUMAN
1849	sp|P01042|KNG1_HUMAN	YFIDFVAR	YFIDFVAR	515.771	2	0.0263737	25.9776	0.206704	0.837258	0.911973	-6.06488	sp|P01042|KNG1_HUMAN
1850	sp|P12259|FA5_HUMAN	QWLEIDLLK	QWLEIDLLK	579.332	2	0.0340645	20.4985	0.204198	0.839203	0.913251	-6.06538	sp|P12259|FA5_HUMAN
1851	sp|P28066|PSA5_HUMAN	AIGSASEGAQSSLQEVYHK	AIGSASEGAQSSLQEVYHK	654.657	3	-0.030094	17.5443	-0.204024	0.839338	0.913251	-6.06541	sp|P28066|PSA5_HUMAN
1852	sp|P04275|VWF_HUMAN	LHGDCQDLQK	LHGDC[+57]QDLQK	405.193	3	-0.0905843	18.6539	-0.201821	0.841048	0.914427	-6.06585	sp|P04275|VWF_HUMAN
1853	sp|Q8TD55|PKHO2_HUMAN	EVASAASDGLLR	EVASAASDGLLR	594.815	2	0.0289086	17.2988	0.201246	0.841495	0.914427	-6.06596	sp|Q8TD55|PKHO2_HUMAN
1854	sp|Q16836|HCDH_HUMAN	AGDEFVEK	AGDEFVEK	447.714	2	0.0322416	22.308	0.200505	0.842071	0.914427	-6.0661	sp|Q16836|HCDH_HUMAN
1855	sp|P60174|TPIS_HUMAN	IIYGGSVTGATCK	IIYGGSVTGATC[+57]K	663.84	2	0.0661886	16.0883	0.200294	0.842235	0.914427	-6.06614	sp|P60174|TPIS_HUMAN
1856	sp|P02765|FETUA_HUMAN	EHAVEGDCDFQLLK	EHAVEGDC[+57]DFQLLK	554.259	3	0.0279891	20.0451	0.196018	0.845559	0.917541	-6.06697	sp|P02765|FETUA_HUMAN
1857	sp|P02741|CRP_HUMAN	YEVQGEVFTKPQLWP	YEVQGEVFTKPQLWP	910.965	2	0.110456	19.8709	0.194612	0.846652	0.918232	-6.06723	sp|P02741|CRP_HUMAN
1858	sp|P04070|PROC_HUMAN	YLDWIHGHIR	YLDWIHGHIR	437.232	3	-0.0221379	23.5235	-0.191154	0.849343	0.919828	-6.06788	sp|P04070|PROC_HUMAN
1859	sp|P01042|KNG1_HUMAN	AATGECTATVGK	AATGEC[+57]TATVGK	583.28	2	-0.0858058	23.7502	-0.190943	0.849507	0.919828	-6.06792	sp|P01042|KNG1_HUMAN
1860	sp|Q13045|FLII_HUMAN	QLPAMTALQTLHLR	QLPAMTALQTLHLR	796.951	2	-0.0541717	20.2265	-0.190842	0.849586	0.919828	-6.06794	sp|Q13045|FLII_HUMAN
1861	sp|P03952|KLKB1_HUMAN	TGAVSGHSLK	TGAVSGHSLK	478.762	2	-0.0418632	14.4046	-0.190373	0.849951	0.919828	-6.06803	sp|P03952|KLKB1_HUMAN
1862	sp|P14625|ENPL_HUMAN	VFITDDFHDMMPK	VFITDDFHDMMPK	798.365	2	-0.0721134	18.6961	-0.187762	0.851984	0.921204	-6.06851	sp|P14625|ENPL_HUMAN
1863	sp|P50990|TCPQ_HUMAN	LVPGGGATEIELAK	LVPGGGATEIELAK	452.257	3	-0.0282017	17.5079	-0.186989	0.852586	0.921204	-6.06865	sp|P50990|TCPQ_HUMAN
1864	sp|Q8IUK5|PLDX1_HUMAN	TGLSDAFMILNPSPDVPESR	TGLSDAFMILNPSPDVPESR	716.021	3	0.0235242	18.0626	0.184861	0.854244	0.921204	-6.06903	sp|Q8IUK5|PLDX1_HUMAN
1865	sp|P01130|LDLR_HUMAN	IGYECLCPDGFQLVAQR	IGYEC[+57]LC[+57]PDGFQLVAQR	675.989	3	0.0221566	22.2188	0.184302	0.854679	0.921204	-6.06913	sp|P01130|LDLR_HUMAN
1866	sp|P35916|VGFR3_HUMAN	NVHLFATPLAASLEEVAPGAR	NVHLFATPLAASLEEVAPGAR	721.723	3	-0.0251909	18.5844	-0.184234	0.854733	0.921204	-6.06914	sp|P35916|VGFR3_HUMAN
1867	sp|Q9HCU0|CD248_HUMAN	AACGPSSCYALFPR	AAC[+57]GPSSC[+57]YALFPR	778.853	2	-0.0378973	19.2029	-0.183287	0.855471	0.921204	-6.06931	sp|Q9HCU0|CD248_HUMAN
1868	sp|P04070|PROC_HUMAN	ELNQAGQETLVTGWGYHSSR	ELNQAGQETLVTGWGYHSSR	745.026	3	-0.022024	23.5025	-0.182954	0.85573	0.921204	-6.06937	sp|P04070|PROC_HUMAN
1869	sp|P00734|THRB_HUMAN	IVEGSDAEIGMSPWQVMLFR	IVEGSDAEIGMSPWQVM[+16]LFR	761.038	3	-0.0338213	22.5112	-0.182348	0.856203	0.921204	-6.06948	sp|P00734|THRB_HUMAN
1870	sp|Q92954|PRG4_HUMAN	GFGGLTGQIVAALSTAK	GFGGLTGQIVAALSTAK	795.946	2	0.0384461	17.371	0.182052	0.856434	0.921204	-6.06953	sp|Q92954|PRG4_HUMAN
1871	sp|P24821|TENA_HUMAN	GYDCSDMSCPNDCHQHGR	GYDC[+57]SDMSC[+57]PNDC[+57]HQHGR	732.596	3	0.0290816	17.3509	0.181841	0.856598	0.921204	-6.06957	sp|P24821|TENA_HUMAN
1872	sp|Q9UDY2|ZO2_HUMAN	GRPGPIGVLLMK	GRPGPIGVLLMK	413.253	3	-0.0402687	16.1492	-0.181406	0.856938	0.921204	-6.06965	sp|Q9UDY2|ZO2_HUMAN
1873	sp|P51659|DHB4_HUMAN	SNIHCNTIAPNAGSR	SNIHC[+57]NTIAPNAGSR	537.927	3	0.0296413	15.4917	0.181249	0.85706	0.921204	-6.06967	sp|P51659|DHB4_HUMAN
1874	sp|Q9NYU2|UGGG1_HUMAN	LGIEGLSLHNVLK	LGIEGLSLHNVLK	696.914	2	0.0201316	20.5376	0.180699	0.857489	0.921204	-6.06977	sp|Q9NYU2|UGGG1_HUMAN
1875	sp|P47712|PA24A_HUMAN	IYEPLDVK	IYEPLDVK	488.771	2	-0.0150345	18.8162	-0.17996	0.858065	0.921204	-6.0699	sp|P47712|PA24A_HUMAN
1876	sp|P07357|CO8A_HUMAN	FGGTICSGDIWDQASCSSSTTCVR	FGGTIC[+57]SGDIWDQASC[+57]SSSTTC[+57]VR	884.709	3	0.0553459	17.6621	0.179581	0.858361	0.921204	-6.06997	sp|P07357|CO8A_HUMAN
1877	sp|P22891|PROZ_HUMAN	TSQDPLMIK	TSQDPLMIK	516.773	2	0.0460039	21.8734	0.179352	0.85854	0.921204	-6.07001	sp|P22891|PROZ_HUMAN
1878	sp|P51884|LUM_HUMAN	VANEVTLN	VANEVTLN	430.23	2	0.054372	20.3492	0.174998	0.861937	0.924093	-6.07075	sp|P51884|LUM_HUMAN
1879	sp|Q4LDE5|SVEP1_HUMAN	CALLLQEIPAISYR	C[+57]ALLLQEIPAISYR	823.95	2	-0.0314272	16.9993	-0.174725	0.862151	0.924093	-6.0708	sp|Q4LDE5|SVEP1_HUMAN
1880	sp|P48740|MASP1_HUMAN	DNVEMDTFQIECLK	DNVEMDTFQIEC[+57]LK	871.392	2	-0.0247058	19.9918	-0.171725	0.864493	0.925785	-6.07131	sp|P48740|MASP1_HUMAN
1881	sp|P22891|PROZ_HUMAN	TDGCQHFCLPGQESYTCSCAQGYR	TDGC[+57]QHFC[+57]LPGQESYTC[+57]SC[+57]AQGYR	961.384	3	0.0511989	20.6944	0.170505	0.865447	0.925785	-6.07151	sp|P22891|PROZ_HUMAN
1882	sp|P35542|SAA4_HUMAN	GPGGVWAAK	GPGGVWAAK	421.73	2	0.0256031	20.5119	0.170056	0.865797	0.925785	-6.07158	sp|P35542|SAA4_HUMAN
1883	sp|Q9Y619|ORNT1_HUMAN	IQVLSMSGK	IQVLSMSGK	481.771	2	-0.0811929	19.0239	-0.168859	0.866733	0.925785	-6.07178	sp|Q9Y619|ORNT1_HUMAN
1884	sp|P02671|FIBA_HUMAN	DSHSLTTNIMEILR	DSHSLTTNIM[+16]EILR	549.279	3	0.0323346	20.4981	0.168701	0.866856	0.925785	-6.07181	sp|P02671|FIBA_HUMAN
1885	sp|P09493|TPM1_HUMAN	LVIIESDLER	LVIIESDLER	593.838	2	-0.047874	20.5792	-0.168689	0.866866	0.925785	-6.07181	sp|P09493|TPM1_HUMAN
1886	sp|Q6UVK1|CSPG4_HUMAN	ELEAGSLVYVHR	ELEAGSLVYVHR	458.245	3	0.0302294	16.5323	0.168028	0.867383	0.925785	-6.07192	sp|Q6UVK1|CSPG4_HUMAN
1887	sp|Q00765|REEP5_HUMAN	HESQMDSVVK	HESQMDSVVK	580.274	2	-0.030155	16.048	-0.167997	0.867406	0.925785	-6.07192	sp|Q00765|REEP5_HUMAN
1888	sp|P02765|FETUA_HUMAN	CNLLAEK	C[+57]NLLAEK	424.221	2	-0.025294	21.5781	-0.166842	0.868309	0.926258	-6.07211	sp|P02765|FETUA_HUMAN
1889	sp|P00740|FA9_HUMAN	VVGGEDAKPGQFPWQVVLNGK	VVGGEDAKPGQFPWQVVLNGK	742.395	3	-0.0183761	21.8919	-0.1658	0.869124	0.926636	-6.07228	sp|P00740|FA9_HUMAN
1890	sp|P11597|CETP_HUMAN	AMMLLGQVK	AMMLLGQVK	495.777	2	-0.0240309	16.5918	-0.163697	0.870769	0.927899	-6.07261	sp|P11597|CETP_HUMAN
1891	PRTC	LTILEELR	LTILEELR	498.802	2	0.0167605	26.0653	0.162541	0.871673	0.927978	-6.0728	PRTC
1892	sp|Q9ULI3|HEG1_HUMAN	SGTASEMGTER	SGTASEMGTER	563.246	2	0.0760444	18.3772	0.162424	0.871765	0.927978	-6.07282	sp|Q9ULI3|HEG1_HUMAN
1893	sp|Q15404|RSU1_HUMAN	HMQANPEPPK	HMQANPEPPK	574.779	2	-0.0185763	23.1762	-0.161702	0.87233	0.928023	-6.07293	sp|Q15404|RSU1_HUMAN
1894	sp|P49411|EFTU_HUMAN	LLDAVDTYIPVPAR	LLDAVDTYIPVPAR	771.93	2	-0.0257137	18.2229	-0.161192	0.872729	0.928023	-6.07301	sp|P49411|EFTU_HUMAN
1895	sp|P16070|CD44_HUMAN	YGFIEGHVVIPR	YGFIEGHVVIPR	462.922	3	0.0181801	23.552	0.160399	0.87335	0.928193	-6.07313	sp|P16070|CD44_HUMAN
1896	sp|P04070|PROC_HUMAN	TFVLNFIK	TFVLNFIK	491.292	2	0.015927	22.0534	0.15874	0.874648	0.928254	-6.07339	sp|P04070|PROC_HUMAN
1897	sp|P00924|ENO1_YEAST / sp|P00924|ENO1_YEAST	NVNDVIAPAFVK	NVNDVIAPAFVK	429.575	3	0.0318882	16.4106	0.158726	0.874659	0.928254	-6.07339	sp|P00924|ENO1_YEAST / sp|P00924|ENO1_YEAST
1898	sp|P02790|HEMO_HUMAN	VDGALCMEK	VDGALC[+57]MEK	511.736	2	-0.0273779	18.9133	-0.15844	0.874883	0.928254	-6.07344	sp|P02790|HEMO_HUMAN
1899	sp|P07225|PROS_HUMAN	VESELIKPINPR	VESELIKPINPR	697.904	2	0.0255843	18.1822	0.157971	0.87525	0.928254	-6.07351	sp|P07225|PROS_HUMAN
1900	sp|Q6UVK1|CSPG4_HUMAN	GGPAQDLTFR	GGPAQDLTFR	531.272	2	-0.0247977	17.5052	-0.156966	0.876038	0.9286	-6.07366	sp|Q6UVK1|CSPG4_HUMAN
1901	sp|P06727|APOA4_HUMAN	LLPHANEVSQK	LLPHANEVSQK	618.341	2	-0.0234856	20.8746	-0.15633	0.876535	0.928639	-6.07376	sp|P06727|APOA4_HUMAN
1902	sp|P30084|ECHM_HUMAN	NNTVGLIQLNRPK	NNTVGLIQLNRPK	489.619	3	0.0196851	23.5132	0.155194	0.877426	0.929093	-6.07393	sp|P30084|ECHM_HUMAN
1903	sp|P06727|APOA4_HUMAN	SELTQQLNALFQDK	SELTQQLNALFQDK	817.923	2	0.0225959	21.0107	0.154339	0.878095	0.929313	-6.07406	sp|P06727|APOA4_HUMAN
1904	sp|P07900|HS90A_HUMAN	LVTSPCCIVTSTYGWTANMER	LVTSPC[+57]C[+57]IVTSTYGWTANMER	816.045	3	-0.0152019	20.4788	-0.153132	0.879041	0.929826	-6.07424	sp|P07900|HS90A_HUMAN
1905	sp|P05198|IF2A_HUMAN	TEGLSVLSQAMAVIK	TEGLSVLSQAMAVIK	516.288	3	-0.0317123	22.9668	-0.149558	0.881842	0.931863	-6.07477	sp|P05198|IF2A_HUMAN
1906	PRTC	GILFVGSGVSGGEEGAR	GILFVGSGVSGGEEGAR	801.412	2	0.0153519	25.5035	0.149494	0.881893	0.931863	-6.07478	PRTC
1907	sp|P01042|KNG1_HUMAN	DIPTNSPELEETLTHTITK	DIPTNSPELEETLTHTITK	713.699	3	-0.014894	27.0385	-0.146015	0.884621	0.933707	-6.07527	sp|P01042|KNG1_HUMAN
1908	sp|P25788|PSA3_HUMAN	EEASNFR	EEASNFR	426.696	2	0.0407535	17.463	0.146013	0.884623	0.933707	-6.07528	sp|P25788|PSA3_HUMAN
1909	sp|Q9Y490|TLN1_HUMAN	AAGHPGDPESQQR	AAGHPGDPESQQR	450.545	3	-0.0458977	15.6636	-0.145496	0.885028	0.933707	-6.07535	sp|Q9Y490|TLN1_HUMAN
1910	sp|P02787|TRFE_HUMAN	SCHTAVGR	SC[+57]HTAVGR	444.211	2	-0.0187782	18.0473	-0.143575	0.886535	0.934807	-6.07562	sp|P02787|TRFE_HUMAN
1911	sp|P78371|TCPB_HUMAN	GATQQILDEAER	GATQQILDEAER	665.834	2	0.0230714	20.0167	0.142561	0.887331	0.935157	-6.07576	sp|P78371|TCPB_HUMAN
1912	sp|P35443|TSP4_HUMAN	QFLGQMTQLNQLLGEVK	QFLGQMTQLNQLLGEVK	974.022	2	0.0347946	18.0036	0.140998	0.888558	0.93575	-6.07597	sp|P35443|TSP4_HUMAN
1913	sp|P61019|RAB2A_HUMAN	TASNVEEAFINTAK	TASNVEEAFINTAK	498.919	3	-0.0595457	18.4165	-0.140433	0.889001	0.93575	-6.07605	sp|P61019|RAB2A_HUMAN
1914	sp|Q9UGM5|FETUB_HUMAN	LVVLPFPK	LVVLPFPK	456.799	2	-0.025832	17.8884	-0.139694	0.889582	0.93575	-6.07615	sp|Q9UGM5|FETUB_HUMAN
1915	sp|O75396|SC22B_HUMAN	IMVANIEEVLQR	IMVANIEEVLQR	707.89	2	0.0413905	18.3659	0.139453	0.889771	0.93575	-6.07619	sp|O75396|SC22B_HUMAN
1916	sp|P27797|CALR_HUMAN	QIDNPDYK	QIDNPDYK	496.738	2	0.0126642	19.6437	0.137892	0.890997	0.93575	-6.0764	sp|P27797|CALR_HUMAN
1917	sp|P10643|CO7_HUMAN	AASGTQNNVLR	AASGTQNNVLR	565.799	2	-0.0310704	18.2124	-0.137701	0.891147	0.93575	-6.07642	sp|P10643|CO7_HUMAN
1918	sp|P10645|CMGA_HUMAN	ELQDLALQGAK	ELQDLALQGAK	593.327	2	0.0261367	17.837	0.137004	0.891694	0.93575	-6.07651	sp|P10645|CMGA_HUMAN
1919	sp|P05155|IC1_HUMAN	VPMMNSK	VPMM[+16]NSK	411.696	2	0.0339688	18.6841	0.13685	0.891815	0.93575	-6.07653	sp|P05155|IC1_HUMAN
1920	sp|P00740|FA9_HUMAN	IIPHHNYNAAINK	IIPHHNYNAAINK	752.905	2	0.0234556	22.0823	0.136354	0.892205	0.93575	-6.0766	sp|P00740|FA9_HUMAN
1921	sp|Q9NQC7|CYLD_HUMAN	FASLQPVSNQIER	FASLQPVSNQIER	744.894	2	0.0125	24.4891	0.135928	0.89254	0.93575	-6.07666	sp|Q9NQC7|CYLD_HUMAN
1922	sp|Q6UXH9|PAMR1_HUMAN	ITGGPGLINGR	ITGGPGLINGR	527.804	2	-0.0135392	22.3024	-0.13424	0.893865	0.936652	-6.07688	sp|Q6UXH9|PAMR1_HUMAN
1923	sp|O14786|NRP1_HUMAN	IKPATWETGISMR	IKPATWETGISMR	497.266	3	0.015708	18.7205	0.133517	0.894434	0.93676	-6.07697	sp|O14786|NRP1_HUMAN
1924	sp|P02751|FINC_HUMAN	VFAVSHGR	VFAVSHGR	436.74	2	-0.0739862	22.9885	-0.13292	0.894903	0.936764	-6.07705	sp|P02751|FINC_HUMAN
1925	sp|P02655|APOC2_HUMAN	TYLPAVDEK	TYLPAVDEK	518.271	2	-0.0198905	23.5735	-0.130645	0.896691	0.938148	-6.07734	sp|P02655|APOC2_HUMAN
1926	sp|P13591|NCAM1_HUMAN	ASWTRPEK	ASWTRPEK	487.756	2	-0.0598827	16.2051	-0.129151	0.897866	0.93889	-6.07753	sp|P13591|NCAM1_HUMAN
1927	sp|P56134|ATPK_HUMAN	DFSPSGIFGAFQR	DFSPSGIFGAFQR	476.902	3	0.01608	19.189	0.127623	0.899068	0.939659	-6.07772	sp|P56134|ATPK_HUMAN
1928	sp|P22891|PROZ_HUMAN	ENFVLTTAK	ENFVLTTAK	511.779	2	0.0376936	23.1404	0.124364	0.901631	0.941849	-6.07812	sp|P22891|PROZ_HUMAN
1929	sp|P10643|CO7_HUMAN	ILPLTVCK	ILPLTVC[+57]K	472.286	2	-0.0169326	16.6632	-0.123092	0.902632	0.942406	-6.07827	sp|P10643|CO7_HUMAN
1930	sp|P35443|TSP4_HUMAN	CGPCKPGYTGDQIR	C[+57]GPC[+57]KPGYTGDQIR	536.913	3	-0.0227018	22.0176	-0.122133	0.903386	0.942705	-6.07839	sp|P35443|TSP4_HUMAN
1931	PRTC	GLILVGGYGTR	GLILVGGYGTR	558.326	2	0.0119177	26.2523	0.12054	0.904641	0.943525	-6.07857	PRTC
1932	sp|O00468|AGRIN_HUMAN	SFLAFPTLR	SFLAFPTLR	526.3	2	0.0165968	15.3035	0.119535	0.905432	0.943861	-6.07869	sp|O00468|AGRIN_HUMAN
1933	sp|P04040|CATA_HUMAN	GAGAFGYFEVTHDITK	GAGAFGYFEVTHDITK	571.614	3	0.016499	20.6734	0.118123	0.906544	0.944531	-6.07885	sp|P04040|CATA_HUMAN
1934	sp|Q99961|SH3G1_HUMAN	QNFIDPLQNLCEK	QNFIDPLQNLC[+57]EK	540.268	3	0.0169576	14.5565	0.116455	0.907857	0.945411	-6.07904	sp|Q99961|SH3G1_HUMAN
1935	sp|Q8TDB8|GTR14_HUMAN / sp|P11169|GTR3_HUMAN	AFEGQAHGADR	AFEGQAHGADR	579.768	2	0.0320006	14.5224	0.115565	0.908558	0.945652	-6.07915	sp|Q8TDB8|GTR14_HUMAN / sp|P11169|GTR3_HUMAN
1936	sp|Q13103|SPP24_HUMAN	VNSQSLSPYLFR	VNSQSLSPYLFR	470.917	3	0.018515	15.9871	0.112453	0.91101	0.947714	-6.07949	sp|Q13103|SPP24_HUMAN
1937	sp|Q9NPG4|PCD12_HUMAN	YQVSEEVPSGTVIGK	YQVSEEVPSGTVIGK	796.912	2	-0.0143331	16.6121	-0.107933	0.914572	0.950928	-6.07997	sp|Q9NPG4|PCD12_HUMAN
1938	sp|Q12913|PTPRJ_HUMAN	NNEVSFSQIKPK	NNEVSFSQIKPK	464.249	3	0.038839	18.6507	0.105515	0.916478	0.95192	-6.08022	sp|Q12913|PTPRJ_HUMAN
1939	sp|P05154|IPSP_HUMAN	AAAATGTIFTFR	AAAATGTIFTFR	613.83	2	0.0119671	23.2429	0.105331	0.916624	0.95192	-6.08024	sp|P05154|IPSP_HUMAN
1940	sp|P49593|PPM1F_HUMAN	QWLVSIHAIR	QWLVSIHAIR	611.856	2	-0.0256731	16.2239	-0.104498	0.917281	0.95192	-6.08033	sp|P49593|PPM1F_HUMAN
1941	sp|P22891|PROZ_HUMAN	QCVPHDQCACGVLTSEK	QC[+57]VPHDQC[+57]AC[+57]GVLTSEK	663.626	3	0.0338689	18.3327	0.104138	0.917565	0.95192	-6.08037	sp|P22891|PROZ_HUMAN
1942	sp|Q8NBP7|PCSK9_HUMAN	VLNAACQR	VLNAAC[+57]QR	466.243	2	-0.0333376	18.9275	-0.103178	0.918322	0.95192	-6.08046	sp|Q8NBP7|PCSK9_HUMAN
1943	PRTC	ELGQSGVDTYLQTK	ELGQSGVDTYLQTK	773.896	2	0.00912468	25.2295	0.10225	0.919054	0.95192	-6.08055	PRTC
1944	sp|P19827|ITIH1_HUMAN	GSLVQASEANLQAAQDFVR	GSLVQASEANLQAAQDFVR	668.676	3	-0.00988152	27.456	-0.102213	0.919083	0.95192	-6.08056	sp|P19827|ITIH1_HUMAN
1945	sp|P35527|K1C9_HUMAN	MTLDDFR	MTLDDFR	449.21	2	0.0308212	16.0655	0.101929	0.919307	0.95192	-6.08059	sp|P35527|K1C9_HUMAN
1946	sp|P14543|NID1_HUMAN	ASLHGGEPTTIIR	ASLHGGEPTTIIR	451.249	3	-0.0177588	18.1207	-0.100456	0.920469	0.952633	-6.08073	sp|P14543|NID1_HUMAN
1947	sp|P07357|CO8A_HUMAN	YDSTCER	YDSTC[+57]ER	465.685	2	0.0194478	14.4174	0.0978623	0.922516	0.953824	-6.08098	sp|P07357|CO8A_HUMAN
1948	sp|Q9BXN1|ASPN_HUMAN	VGVNDFCPTVPK	VGVNDFC[+57]PTVPK	666.834	2	0.0111682	22.8124	0.0974448	0.922845	0.953824	-6.08102	sp|Q9BXN1|ASPN_HUMAN
1949	sp|Q9ULI3|HEG1_HUMAN	GGSADAAWK	GGSADAAWK	431.706	2	0.0281122	18.1128	0.0971982	0.92304	0.953824	-6.08104	sp|Q9ULI3|HEG1_HUMAN
1950	sp|O00187|MASP2_HUMAN	SLPVCEPVCGLSAR	SLPVC[+57]EPVC[+57]GLSAR	772.882	2	-0.018048	18.2471	-0.0953359	0.92451	0.954853	-6.08122	sp|O00187|MASP2_HUMAN
1951	sp|P35908|K22E_HUMAN	HGGGGGGFGGGGFGSR	HGGGGGGFGGGGFGSR	440.866	3	0.0349108	16.9986	0.0930411	0.926321	0.956233	-6.08143	sp|P35908|K22E_HUMAN
1952	sp|Q07954|LRP1_HUMAN	SGQQACEGVGSFLLYSVHEGIR	SGQQAC[+57]EGVGSFLLYSVHEGIR	798.722	3	0.014322	22.4448	0.0894607	0.929149	0.958661	-6.08175	sp|Q07954|LRP1_HUMAN
1953	sp|Q06033|ITIH3_HUMAN	LWAYLTIEQLLEK	LWAYLTIEQLLEK	810.456	2	0.0482008	19.6298	0.0882249	0.930125	0.959176	-6.08185	sp|Q06033|ITIH3_HUMAN
1954	sp|P02649|APOE_HUMAN	SWFEPLVEDMQR	SWFEPLVEDMQR	768.861	2	0.0144034	22.3867	0.0832212	0.934078	0.96276	-6.08227	sp|P02649|APOE_HUMAN
1955	sp|P36542|ATPG_HUMAN	EVMLVGIGDK	EVMLVGIGDK	530.789	2	0.00949292	16.241	0.0776472	0.938484	0.966807	-6.08271	sp|P36542|ATPG_HUMAN
1956	sp|O14828|SCAM3_HUMAN	TAAANAAAGAAENAFR	TAAANAAAGAAENAFR	738.863	2	0.00709838	22.2709	0.0743681	0.941077	0.968958	-6.08295	sp|O14828|SCAM3_HUMAN
1957	sp|Q06828|FMOD_HUMAN	YLPFVPSR	YLPFVPSR	489.774	2	0.00980934	16.294	0.0733203	0.941906	0.968958	-6.08302	sp|Q06828|FMOD_HUMAN
1958	sp|Q9UBP4|DKK3_HUMAN	GLLFPVCTPLPVEGELCHDPASR	GLLFPVC[+57]TPLPVEGELC[+57]HDPASR	855.426	3	-0.00983319	20.1315	-0.072877	0.942256	0.968958	-6.08305	sp|Q9UBP4|DKK3_HUMAN
1959	sp|Q70J99|UN13D_HUMAN	LGELTDLHGLR	LGELTDLHGLR	408.563	3	-0.00640168	19.8347	-0.0725732	0.942497	0.968958	-6.08308	sp|Q70J99|UN13D_HUMAN
1960	sp|A0A0C4DH33|HV124_HUMAN	VSGYTLTELSMHWVR	VSGYTLTELSMHWVR	593.635	3	-0.028356	19.3712	-0.0716384	0.943236	0.969223	-6.08314	sp|A0A0C4DH33|HV124_HUMAN
1961	sp|P08571|CD14_HUMAN	VLDLSCNR	VLDLSC[+57]NR	488.748	2	0.0120755	17.7277	0.0707075	0.943972	0.969485	-6.08321	sp|P08571|CD14_HUMAN
1962	sp|P01042|KNG1_HUMAN	IYPTVNCQPLGMISLMK	IYPTVNC[+57]QPLGMISLMK	983.004	2	0.0112173	24.9457	0.0679288	0.946171	0.970935	-6.08339	sp|P01042|KNG1_HUMAN
1963	sp|Q9UBX5|FBLN5_HUMAN	CMCPAENPGCR	C[+57]M[+16]C[+57]PAENPGC[+57]R	684.252	2	0.0175614	15.7878	0.0677042	0.946348	0.970935	-6.08341	sp|Q9UBX5|FBLN5_HUMAN
1964	sp|P13591|NCAM1_HUMAN	AGEQDATIHLK	AGEQDATIHLK	591.809	2	-0.010089	20.0968	-0.0665365	0.947272	0.971388	-6.08348	sp|P13591|NCAM1_HUMAN
1965	sp|P01704|LV214_HUMAN	LMIYEVSNRPSGVSNR	LMIYEVSNRPSGVSNR	607.981	3	0.0497543	18.8036	0.0635547	0.949632	0.973251	-6.08367	sp|P01704|LV214_HUMAN
1966	sp|P07357|CO8A_HUMAN	QAQCGQDFQCK	QAQC[+57]GQDFQC[+57]K	457.192	3	-0.0350837	18.4117	-0.0630198	0.950055	0.973251	-6.08371	sp|P07357|CO8A_HUMAN
1967	PRTC	SAAGAFGPELSR	SAAGAFGPELSR	586.8	2	0.00579072	26.8451	0.0613354	0.951388	0.974121	-6.08381	PRTC
1968	sp|P02741|CRP_HUMAN	ESDTSYVSLK	ESDTSYVSLK	564.775	2	0.033257	22.1412	0.0591953	0.953082	0.975135	-6.08393	sp|P02741|CRP_HUMAN
1969	sp|P04275|VWF_HUMAN	CPCFHQGK	C[+57]PC[+57]FHQGK	517.221	2	-0.0159109	12.0518	-0.0588614	0.953347	0.975135	-6.08395	sp|P04275|VWF_HUMAN
1970	sp|P05556|ITB1_HUMAN	SLGTDLMNEMR	SLGTDLMNEMR	422.865	3	0.0175497	19.864	0.0566564	0.955092	0.976203	-6.08408	sp|P05556|ITB1_HUMAN
1971	sp|Q14515|SPRL1_HUMAN	SIPTCTDFEVIQFPLR	SIPTC[+57]TDFEVIQFPLR	961.988	2	-0.0112756	17.1747	-0.055764	0.955799	0.976203	-6.08412	sp|Q14515|SPRL1_HUMAN
1972	sp|Q4LDE5|SVEP1_HUMAN	YQCNPGYK	YQC[+57]NPGYK	515.227	2	-0.00990638	16.9032	-0.0557053	0.955846	0.976203	-6.08413	sp|Q4LDE5|SVEP1_HUMAN
1973	sp|Q9Y274|SIA10_HUMAN	ILDPFIIR	ILDPFIIR	493.805	2	0.00714479	19.7691	0.0521832	0.958635	0.978402	-6.08431	sp|Q9Y274|SIA10_HUMAN
1974	sp|P02765|FETUA_HUMAN	FSVVYAK	FSVVYAK	407.229	2	-0.00723021	21.8372	-0.0517603	0.95897	0.978402	-6.08433	sp|P02765|FETUA_HUMAN
1975	sp|Q15942|ZYX_HUMAN	QNVAVNELCGR	QNVAVNELC[+57]GR	630.312	2	0.0197691	20.5009	0.0484762	0.961571	0.980493	-6.08449	sp|Q15942|ZYX_HUMAN
1976	sp|P25789|PSA4_HUMAN	LLDEVFFSEK	LLDEVFFSEK	613.819	2	-0.00520636	22.3336	-0.0479431	0.961993	0.980493	-6.08452	sp|P25789|PSA4_HUMAN
1977	sp|P55285|CADH6_HUMAN	VEASNPYVEPR	VEASNPYVEPR	630.815	2	-0.00657254	17.3559	-0.0465856	0.963068	0.981092	-6.08458	sp|P55285|CADH6_HUMAN
1978	sp|O95810|CAVN2_HUMAN	DNSQVNAVTVLTLLDK	DNSQVNAVTVLTLLDK	577.316	3	0.00498512	18.8397	0.0431484	0.965791	0.983241	-6.08473	sp|O95810|CAVN2_HUMAN
1979	sp|Q9UGM5|FETUB_HUMAN	VNDAQEYR	VNDAQEYR	497.733	2	0.0102374	13.7241	0.0414023	0.967175	0.983241	-6.0848	sp|Q9UGM5|FETUB_HUMAN
1980	sp|P07225|PROS_HUMAN	SQDILLSVENTVIYR	SQDILLSVENTVIYR	583.984	3	-0.00512941	20.2932	-0.0409619	0.967524	0.983241	-6.08482	sp|P07225|PROS_HUMAN
1981	sp|P00451|FA8_HUMAN	ASEGAEYDDQTSQR	ASEGAEYDDQTSQR	778.827	2	-0.00691092	14.2848	-0.0409471	0.967536	0.983241	-6.08482	sp|P00451|FA8_HUMAN
1982	sp|P02741|CRP_HUMAN	GYSIFSYATK	GYSIFSYATK	568.785	2	0.0231588	20.9905	0.0408423	0.967619	0.983241	-6.08483	sp|P02741|CRP_HUMAN
1983	sp|P50851|LRBA_HUMAN	SPVDIVTGGISPVR	SPVDIVTGGISPVR	466.265	3	-0.0151828	20.0465	-0.0384387	0.969523	0.984618	-6.08492	sp|P50851|LRBA_HUMAN
1984	sp|P35555|FBN1_HUMAN	SQCCSSLGAAWGSPCTLCQVDPICGK	SQC[+57]C[+57]SSLGAAWGSPC[+57]TLC[+57]QVDPIC[+57]GK	967.082	3	0.00558772	15.7032	0.0378987	0.969951	0.984618	-6.08494	sp|P35555|FBN1_HUMAN
1985	sp|P07942|LAMB1_HUMAN	LLDELAGK	LLDELAGK	429.75	2	0.00506126	16.3586	0.0370623	0.970614	0.984794	-6.08497	sp|P07942|LAMB1_HUMAN
1986	sp|P19827|ITIH1_HUMAN	VTYDVSR	VTYDVSR	420.217	2	0.0039095	27.5005	0.033257	0.97363	0.986604	-6.0851	sp|P19827|ITIH1_HUMAN
1987	sp|P40939|ECHA_HUMAN	VIGMHYFSPVDK	VIGMHYFSPVDK	696.853	2	0.00349399	20.6776	0.0332025	0.973673	0.986604	-6.0851	sp|P40939|ECHA_HUMAN
1988	sp|P11142|HSP7C_HUMAN	EIAEAYLGK	EIAEAYLGK	497.266	2	-0.00554221	18.5474	-0.032958	0.973867	0.986604	-6.08511	sp|P11142|HSP7C_HUMAN
1989	sp|Q9UBP4|DKK3_HUMAN	DCQPGLCCAFQR	DC[+57]QPGLC[+57]C[+57]AFQR	756.313	2	0.00411355	19.1781	0.0309996	0.975419	0.987416	-6.08517	sp|Q9UBP4|DKK3_HUMAN
1990	sp|P12236|ADT3_HUMAN	DFLAGGIAAAISK	DFLAGGIAAAISK	411.899	3	-0.00384568	19.3887	-0.03071	0.975649	0.987416	-6.08518	sp|P12236|ADT3_HUMAN
1991	sp|P02649|APOE_HUMAN	QQTEWQSGQR	QQTEWQSGQR	624.292	2	0.00512965	17.6109	0.0291887	0.976855	0.988139	-6.08522	sp|P02649|APOE_HUMAN
1992	sp|Q9NR12|PDLI7_HUMAN	GAIFCPPCYDVR	GAIFC[+57]PPC[+57]YDVR	727.831	2	-0.00441865	16.2338	-0.0283133	0.977549	0.988345	-6.08525	sp|Q9NR12|PDLI7_HUMAN
1993	sp|P02656|APOC3_HUMAN	GWVTDGFSSLK	GWVTDGFSSLK	598.801	2	0.00317153	23.8663	0.0250919	0.980103	0.99043	-6.08533	sp|P02656|APOC3_HUMAN
1994	sp|P38646|GRP75_HUMAN	AQFEGIVTDLIR	AQFEGIVTDLIR	454.586	3	0.0025799	17.9926	0.0211942	0.983193	0.991964	-6.08542	sp|P38646|GRP75_HUMAN
1995	sp|P00924|ENO1_YEAST / sp|P00924|ENO1_YEAST	VNQIGTLSESIK	VNQIGTLSESIK	644.859	2	-0.00199627	23.621	-0.0208498	0.983466	0.991964	-6.08543	sp|P00924|ENO1_YEAST / sp|P00924|ENO1_YEAST
1996	PRTC	ELASGLSFPVGFK	ELASGLSFPVGFK	680.374	2	-0.0018597	26.9444	-0.0203053	0.983898	0.991964	-6.08544	PRTC
1997	sp|P00924|ENO1_YEAST / sp|P00924|ENO1_YEAST	AADALLLK	AADALLLK	407.755	2	0.00175295	22.5892	0.0196879	0.984387	0.991964	-6.08545	sp|P00924|ENO1_YEAST / sp|P00924|ENO1_YEAST
1998	sp|Q9BUN1|MENT_HUMAN	VGALSQLR	VGALSQLR	422.256	2	-0.00297014	19.3263	-0.019605	0.984453	0.991964	-6.08545	sp|Q9BUN1|MENT_HUMAN
1999	sp|P43304|GPDM_HUMAN	SADTQSISR	SADTQSISR	482.738	2	0.0099887	20.5486	0.0180897	0.985654	0.991964	-6.08548	sp|P43304|GPDM_HUMAN
[truncated: 15 more rows]
